# Supplementary material for: Risk factors associated with indoor transmission during home quarantine of COVID-19 patients
Source: Front Public Health. 2023 May 11;11:1170085. doi: 10.3389/fpubh.2023.1170085 (PMC10213781; doi:10.3389/fpubh.2023.1170085)
Supplement: Supplementary file 2 [file Table_1.XLSX]

## Sheet: 工作表1
编号	入院时间	现住址	床号	姓名	联系电话	身高	体重	BMI	年龄	性别	职业	文化水平：0 初中及以下，1高中，2本科，3研究生	疫苗接种剂次	第一针时间	第二针时间	第三针时间	阴性同住人疫苗接种剂次	基础病：0无，1COPD，2哮喘，3支扩，4ILD，5慢支，6肺癌，7其他肺部疾病，8心脑血管，9内分泌，10泌尿，11消化，12风湿免疫，血液，13其他	确诊时间	确诊前上一次核酸阴性时间	阳性核酸采样方式1鼻拭子，2咽拭子，3均做	确诊期间抗原结果0阴性，1阳性	有无症状0无，1流涕，2头晕，3咽痛，4发热，5咳嗽，6腹泻，7其他	症状出现与核酸阳性间隔时间(d)	隔离场所性质：1单人单间单卫，2单人单间共卫，3多人混住，4其他	隔离场所人均面积	开窗通风：1.否，2是	家庭成员是否直接接触：0否，1是	用药应用：0无，1莲花清瘟，2退热药，3抗生素，4感冒药	物资消杀：0否，1是	上游来源分组：1.同住人，2公共区域；3未知	与患者关系：0未知，1室友，2祖辈，3父母，4配偶，5兄弟姐妹，6子女，7孙辈，8公共区域暴露	性别：1男，2女	年龄	基础病：0无，1COPD，2哮喘，3支扩，4ILD，5慢支，6肺癌，7其他肺部疾病，8心脑血管，9内分泌，10泌尿，11消化，12风湿免疫，血液，13其他	文化水平：0 初中及以下，1高中，2本科，3研究生	职业	疫苗接种剂次	第一针时间	第二针时间	第三针时间	确诊时间	症状：0无，1流涕，2头晕，3咽痛，4发热，5咳嗽，6腹泻，7其他	与上游关系：0未知，1室友，2祖辈，3父母，4配偶，5兄弟姐妹，6子女，7孙辈，8公共区域暴露	性别：1男，2女	年龄	基础病：0无，1COPD，2哮喘，3支扩，4ILD，5慢支，6肺癌，7其他肺部疾病，8心脑血管，9内分泌，10泌尿，11消化，12风湿免疫，血液，13其他	文化水平：0 初中及以下，1高中，2本科，3研究生	职业
1	2022-04-12 00:31:27	上海市-上海市-杨浦区国和路209号文祥公寓216	FK-B-49	刘欣	13204441792				27	1	保安	1	3	2021.5.19	2021.6.10	2021.12.18	3,未知	0 无	2022.4.10	2022.4.7	1,2	1	4	-2	3	6.6	0	1	1	1	1	1	1	26	0	1	保安	3	2021.3.9	2021.3.30	2022.2.22		3,4,7(乏困，四肢酸痛无力)
2	2022-04-12 00:34:09	上海市-上海市-杨浦区杨浦区殷行街道	FK-B-50	王阳	18904465312				35	1	保安	1	3	2021.4.4	2021.4.27	2021.10.28	3,未知	0 无	2022.4.10	2022.4.7	1,2	1	5咳嗽	-1	3	6.6	0	1	1	1	3
3	2022-04-12 00:36:23	上海市-上海市-杨浦区虬江码头83号	FK-B-51	付超	13632764094	1.68	80	28.3447	47	1	保安	0	3	2021.4.27	2021.6.14	2022.1.6	2，未知	0	2022.4.10	2022.4.2	1	1	7（鼻塞）	1	3	2	1	1	1	1	1	1	1	20	0		保安
4	2022-04-12 00:32:55	上海市-上海市-杨浦区殷行街道	FK-B-52	胡杰	18658403059	1.8	75	23.1481	25	1	保安	1	2	2021.4.13	2021.5.4		7，未知	0	2022.4.8	2022.4.4	2	1	3,5	1	3	2.85714	1	1	1	0	1	1	1	50+	0		保安						5
5	2022-04-12 11:25:43	上海市-上海市-杨浦区控江街道控江六村24号504室	FK-B-53	冯守建	19921867911	1.7	70	24.2215	67	1	退休	0	3			2022.1	0	11	2022.4.9	2022.4.1	2	0	4	-1	2	30	1	1	1	0	3
6	2022-04-12 11:21:09	上海市-上海市-杨浦区黄兴路1100号	FK-B-54	阿力木	15292904090	1.7	68	23.5294	30	1	个体	0	2	2021.5.10	2021.6.20		4，未知	0	2022.4.10	2022.4.9	1,2		0		3	4	0	1	0	0	3
7	2022-04-12 11:18:16	上海市-上海市-杨浦区江浦路街道本溪路137号	FK-B-55	叶海军	15757085869	1.74	69	22.7903	43	1	菜鸟驿站	0	3	2021.4	2021.5	2022.3.22	7，,3	0	2022.4.9	2022.4.6	2		2	1	1	3	0	0	1	1	3
8	2022-04-12 11:28:30	上海市-上海市-杨浦区控江街	FK-B-56	夏铋达	18221620847	1.72	70	23.6614	64	1	退休	1	3	2021.6.2	2021.6.24	2022.1.16	1,3	8，11	2022.4.9	2022.4.5	1,2		0		3	8	1	1	0	0	3
9	2022-04-12 11:16:24	上海市-上海市-杨浦区控江路街道	FK-B-57	冯宏顺	15901819807	1.76	66	21.3068	22	1	运输	1	2	2021.8.4	2021.8.25		2（0,2）	0	2022.4.9	2022.4.6	2	1	4	1	3	15	0	0	1	0	2	8
10	2022-04-12 11:24:25	上海市-上海市-杨浦区控江衔道，104弄34号甲504	FK-B-58	张萍	18964041692	1.73	61	20.3816	59	1	司机	1	3	2021.4.22	2021.5.24	2021.11.28	2,0,0	8	2022.4.10	2022.4.7	1	0	4，5	1	3	12	1	1	1	0	2	8
11	2022-04-12 11:22:03	上海市-上海市-杨浦区控江街道	FK-B-59	王志洲	13162340091	1.62	60	22.8624	59	1	无业	0	3	2021.3.21	2021.5.19	2021.12.16	1,0	8	2022.4.9	2022.4.6	3	0	5	-2	3	5	1	1	1	0	3	0
12	2022-04-12 11:41:16	上海市-上海市-杨浦区控江路1029号	FK-B-60	王启伟	13105375299				56	1	保安	0	3	2021.5.29	2021.7.24	2022.2.5	0	0	2022.4.10	2022.4.4		1	4	-1	2	7	1	0	1	1	1	1
13	2022-04-12 11:36:00	上海市-上海市-杨浦区杨浦区长海街道世界路市京一村64/201	FK-B-61	张国荣	13636353179	1.7	63	21.7993	57	1	物业	1	2	2021.6.9	2021.6.30			0	2022.4.9	2022.4.6	2	1	5	1	2	4	1	0	1	0	2	8	1	60			保安						0
14	2022-04-12 11:24:48	上海市-上海市-杨浦区控江	FK-B-62	徐国榛	15026649924				14	1	学生	0	2				1，未知	0	2022.4.12	2022.4.11		1	0		3	60	1	1	1	0	2	8
15	2022-04-12 11:29:41	上海市-上海市-杨浦区控江街道	FK-B-63	汤和喜	13524218720	1.74	82	27.0842	69	1	退休	0	3	2021.4.11	2021.5.7	2021.12.23	1，3	0	2022.4.9	2022.4.6	2	0	0		3	30	1	1	1	1	3
16	2022-04-12 16:18:31	上海市-上海市-杨浦区江浦路1285弄	FK-B-64	贺选保	13052183310	1.6	70	27.3438	51	1	无业	0	2				7，3	0	2022.4.10	2022.4.9	2	0	7（四肢乏力）	1	3	5.71429	1	1	1	0	1	4	2	48	0	0	无业	3					7（头痛，四肢乏力）	6	2	23	0	0	个体
17	2022-04-12 13:47:28	上海市-上海市-杨浦区杨浦区大桥街道双阳路109号	FK-B-65	张建康	13162716016	1.67	62.5	22.4103	57	1	自由职业	0	3	2021.4.29	2021.5.29	2022.1.2	全部感染	0	2022.4.10	2022.4.8	2	0	1,4	-2	3	4.5	1	1	1	0	2	8	1	50			个体户
18	2022-04-12 13:46:42	上海市-上海市-杨浦区大桥街道杨树浦路1455弄19号	FK-B-66	刘福宝	15001936517	1.66	75	27.2173	74	1	退休	0	3	2021.6.5	2021.6.29	2021.12.22	全部感染	0	2022.4.9	2022.4.6	1	1	5	1	3	25	1	1	0	0	2	8
19	2022-04-12 13:41:30	上海市-上海市-杨浦区长阳路2087弄33号103室	FK-B-67	应志勤	15821186021	1.76	65	20.984	70	1	退休	0	3			2022.2.15		7（肺气肿）	2022.4.9	2022.4.1	1	1	2，7（乏力）	1	1	46	1	0	1	0	3	0
20	2022-04-12 13:39:38	上海市-上海市-杨浦区平凉路1359弄2号302	FK-B-68	许岩	13818615680	1.85	85	24.8356	41	1	办公室职员	2	2	2021.6.4	2021.6.27		2，,2	0	2022.4.10	2022.4.9	2	0	4,6	1	3	30	1	0	1	1	3	0
21	2022-04-12 13:41:23	上海市-上海市-黄浦区杨浦区大桥街道宁武路269号舜君企业园	FK-B-69	张军伟	13140742658	1.75	73	23.8367	24	1	服务员	0	2	2021.7.5	2021.7.30		6，未知	0	2022.4.9	2022.4.8		1	2，7（肌肉酸痛）	-2	3	5	1	1	0	1	3	0
22	2022-04-12 13:39:10	上海市-上海市-杨浦区大桥街道	FK-B-70	林乐	18616655116	1.8	82	25.3086	40	1	广告公司	1	1(重组型疫苗，一针剂)	2021.6.23			全部感染	0	2022.4.12		2022-04-06	1	3,5	1	3	45	1	1	1	1	1	4	2	36	0	3	职员	2					3，5
23	2022-04-12 13:43:34	上海市-上海市-杨浦区大桥街道	FK-B-71	李彬	18616043918	1.76	75	24.2123	38	1	个体	0	2	2021.6.4	2021.6.30		全部感染	0	2022.4.11	未做	1	1	2	-1	3	12	0	1	1	1	1	4	2	39	0	0	个体户	3					4
24	2022-04-12 13:43:46	上海市-上海市-杨浦区大桥	FK-B-72	刘维	15821610569	1.72	65	21.9713	32	1	职员	2	2	2021.3.29	2021.4.24		0	0	2022.4.10	2022.4.4	2	1	3，4，5	-2	1	100	1	0	0	0	3	0
25	2022-04-12 13:46:55	上海市-上海市-杨浦区大桥街道	FK-B-73	陈明	15221249599	1.78	70	22.0932	48	1	职员	0	3	2021.3.19	2021.4.14	2021.11.9	全部感染	0	2022.4.7	2022.4.4	未知	0	7（头痛，乏力）	2	3	35	1	1	0	0	1	4	2	47	0	1	物业	1					3，5,7（头痛)
26	2022-04-12 13:50:44	上海市-上海市-杨浦区大桥街道	FK-B-74	张凑平	13248354303	1.7	70	24.2215	47	1	外卖	0	1	未知			1,3	0	2022.4.8	2022.4.7	2	1	4	0.5	3	5	1	0	1	0	3	0
27	2022-04-12 16:22:30	上海市-上海市-杨浦区双辽路200弄26号504	FK-B-75	王才清	18016452717	1.65	70	25.7117	69	1	退休	0	2	2021.5.30	2021.6.21		全部感染	0	2022.4.10	2022.4.8	3	0	0		3	20	1	1	0	0	2	8	2	60			退休						未知
28	2022-04-12 16:26:44	上海市-上海市-杨浦区辽源西路239弄14号	FK-B-76	陈勇青	13788930231	1.62	65	24.7676	68	1	退休	0	0				1，3 1,2	0	2022.4.10	2022.4.7	2	1	4,5,6	1	3	25	1	0	1	1	3	0
29	2022-04-12 16:31:38	上海市-上海市-杨浦区平凉街道	FK-B-77	石耀武	13707644839	1.73	70	23.3887	57	1	物业	1	3	2021.3.15	2021.4.10	2021.12.1	3，3	0	,2022.4.10	2022.4.10	1	1	3	-1	3	35	1	1	1	1	3	0
30	2022-04-12 16:27:57	上海市-上海市-杨浦区平凉路街道霍山路1191弄10号505	FK-B-78	蔡鹏	13163219233	1.65	68	24.977	33	1	个体	1	3	2021.4.24	2021.5.23	2021.10.25	全部感染	0	2022.4.11	2022.4.10	3	0	7（嗓子干）	0.5	3	4	1	1	0	0	1	1	1	27	0	1	个体户	2					1
31	2022-04-12 14:03:54	上海市-上海市-杨浦区鞍山三村35-13	FK-B-79	金柏锟	15021876281	1.79	75	23.4075	26	1	律师	2	2	2021.4.30	2021.5.28			0	2022.4.7	2022.4.5	2	1	4	0.5	1	40	1	0	1	1	3	0
32	2022-04-11 22:07:38	上海市-上海市-杨浦区定海街道	FK-B-80	陈松年	13162179753	1.8	90	27.7778	68	1	退休	0	3	2021.7	2021.8	2022.2.16	全部感染	0	2022.4.7	2022.4.2	1	1	5	1	3	8	1	1	0	0	3	0
33	2022-04-11 21:57:05	上海市-上海市-杨浦区定海路街道	FK-B-81	张隆瑚	17821857745	1.85	88	25.7122	26	1	职员	1	3	2021.4.16	2021.5.15	2021.11.20	2,3	0	2022.4.7	2022.4.6	3	1	3,4	0.5	2	8	1	0	1	0	3	0
34	2022-04-11 22:25:30	上海市-上海市-杨浦区楊浦区淀海街道平凉路1976弄5号4O2	FK-B-82	刘恒生	13127996533	1.65	65	23.8751	72	1	退休	0	3	2021.4.8	2021.4.29	2021.11.2		8	2022.4.7	2022.4.1	2	1	4,7(四肢酸痛)	-1	1	14	1	1	2	0	2	8
35	2022-04-11 21:58:24	上海市-上海市-杨浦区定海街道	FK-B-83	田临岑	13788911268	1.77	80	25.5354	32	1	职员	2	2	2021.6.5	2021.6.26		2,2 2,0	0	2022.4.7	2022.4.4	2	1	4	-3	2	15	1	0	1	0	2	8
36	2022-04-11 21:58:35	上海市-上海市-杨浦区顺平路59弄	FK-B-84	包政	13818161838	1.65	45	16.5289	41	1	零售	1	2	2021.6.8	2021.6.29		1,2	0	2022.4.11	2022.4.1	2	1	4	-4	1	12	1	0	2	0	2	8
37	2022-04-11 22:22:02	上海市-上海市-杨浦区杨浦区顺平路59弄13号1805室	FK-B-85	杨晓啼	13062760403	1.66	64	23.2254	73	1	退休	1	3	2021.3	2021-4	2021.10	1,3	8	2022.4.10	2022.4.6	1	1	3,4	-2	3	30	1	1	1	1	3	0
38	2022-04-11 21:57:27	上海市-上海市-杨浦区定海路街道	FK-B-86	封国鹏	15317921038	1.71	60	20.5191	26	1	职员	2	3	2021.4.17	2021.5.8	2021.12.5	2，2	0	2022.4.10	2022.4.6	3	1	1，4,5	-7	2	12	1	0	1	0	3	0
39	2022-04-11 21:59:52	上海市-上海市-杨浦区定海路	FK-B-87	黄煜族	13764652792	1.75	61	19.9184	21	1	职员	1	2	2021.3.23	2021.4.27		2，2	0	2022.4.10	2022.4.6	1	1	2，3，4	-3	3	7	1	1	1	0	1	1	1	26	0	2	职员	3	2021.4.17	2021.5.8	2021.12.5	2022.4.10	1,4,5
40	2022-04-11 21:59:57	上海市-上海市-杨浦区定海路	FK-B-88	黄煜文	13504112729	1.79	61	19.0381	21	1	职员	1	3	2021.4.2	2021.4.23	2022.3.11	2，2	0	2022.4.10	2022.4.6	1	1	1,2,4,5	-3	3	7	1	1	1	0	1	1	1	26	0	2	职员	3	2021.4.17	2021.5.8	2021.12.5	2022.4.10	1,4,5
41	2022-04-11 21:54:00	上海市-上海市-杨浦区定海街道	FK-B-89	薛明	13917550509	1.74	80	26.4236	39	1	职员	2	0					0	2022.4.9	2022.4.5	3	1	4	-2	2	9	1	0	1	1	1	3	2	67	0	0	退休	2				2022.4.6	5，7（咳痰）
42	2022-04-11 22:00:48	上海市-上海市-杨浦区定海路街道11号楼905	FK-B-90	林保少	15901839949	1.76	88	28.4091	50	1	保安	0	3	2021.5.8	2021.5.29	2022.1.6	1,3	0	2022.4.4	2022.4.1	2	1	0		2	10	1	0	1	1	2	8	1	52			保安	3				2022.3.31
43	2022-04-11 21:45:20	上海市-上海市-杨浦区锦西路100弄4号202	FK-B-91	陆长顺	13816097313	1.71	56	19.1512	62	1	退休	1	3	2021.6	2021.7	2022.1	1,3	0	2022.4.9	2022.4.5	3	0	,0		1	30	1	1	1	0	1	4	2	60	0		退休	3
44	2022-04-11 21:45:28	上海市-上海市-杨浦区四平路街道鞍山六村	FK-B-92	郭鹏	18621808758	1.85	80	23.3747	26	1	职员	3	2	2021.6.3	2021.7.3		1,2	0	2022.4.9	2022.4.8	3	1	3，4	-1	3	15	1	1	1	0	3	0
45	2022-04-11 21:51:29	上海市-上海市-杨浦区四平衔道锦西路100弄2号	FK-B-93	杨根发	13023115952	1.6	54	21.0938	57	1	工人	1	3	2021.4	2021.5	2021.12	全部感染	0	2022.4.9	2021.4.5	3	1	1,3	-1	3	16	1	0	1	1	1	6	2	32	0	2	职员	0				2022.4.4	1,3,4	3	2	58	0	1	退休
46	2022-04-11 21:51:29	上海市-上海市-杨浦区四平路街道抚顺路363弄13号502	FK-B-94	徐荣华	13661791793	1.65	57.5	21.1203	58	1	保安	1	2	2021.4	2021.9		1，2	8	2022.4.9	2021.4.6	3	1	1，4，,5	-2	3	10	1	0	2	1	2	8
47	2022-04-11 21:47:00	上海市-上海市-杨浦区四平街道	FK-B-95	翁甲华	18021038049	1.7	72	24.9135	77	1	退休	0	0				全部感染	8	2022.4-8	2022.4.3	3	1	4，,5	0.5	3	14	1	1	1	0	1	4	2	75	8,9	0	退休	0				2022.4.3	3,4	8
48	2022-04-11 21:42:55	上海市-上海市-杨浦区四平街道	FK-B-96	王承良	13818849645	1.75	70	22.8571	36	1	职员	2	2	2021.4.8	2021.4.29			0	2022.4.9	2022.4.6	3	1	1，4,5	-1	2	30	1	1	1	0	1	4		37	0	2						2022.4.4	4
49	2022-04-11 21:28:05	上海市-上海市-杨浦区殷行街道	FK-B-97	毕升	13585609883	1.68	80	28.3447	45	1	职员	2	0					9	2022.4.10	2022.4.7	3	1	3,4	-1	2	14	1	0	1	0	1	6	2	9	0	0	学生	0				2022.4.6	4	3	2	41	0	1	职工
50	2022-04-11 21:41:58	上海市-上海市-杨浦区殷行街道闸殷路八号	FK-B-98	梁学习	15618372526	1.64	75	27.8852	45	1	环卫	0	3	2021.4	2021.5	2021.11.19	1,3	0	2022.4.9	2022.4.7	3	1	7（四肢酸痛）	1	3	40	1	0	1	1	2	8	1	43	0		环卫	3				2022.4.8	1，5
51	2022-04-11 21:24:05	上海市-上海市-杨浦区殷行路七百六十五号	FK-B-99	张浩	17715617958	1.8	100	30.8642	22	1	餐饮	0	2	2021.6.9	2021.7.30			0	2022.4.9	2022.4.8	3	1	4,5	-1	1	4	1	1	0	1	2	8	2	45			美团买菜					2022.4.7	4
52	2022-04-11 21:25:37	上海市-上海市-杨浦区殷行路765号	FK-B-100	钟国建	18302145770	1.7	72	24.9135	31	1	餐饮	0	2	2021.3	2021.4			0	2022.4.9	2022.4.8	3	1	4，,5	0.5	1	4	1	1	0	0	2	8	2	45			美团买菜					2022.4.7	4
53	2022-04-15 14:04:11	上海市-上海市-杨浦区四平街道50弄45号302	FK-B-101	雷正辉	13918986288	1.82	57.5	17.359	71	1	退休	0	3	2021.4	2021.5	2021.12	1,3	0	2022.4.12	2022.4.9	1	0	3	3	2	20	1	1	3	0	3	0
54	2022-04-11 21:44:22	上海市-上海市-杨浦区殷行街道	FK-B-102	王忠宝	13641746732	1.67	55	19.721	66	1	退休	0	3	2021.8	2021.9	2022.3.22		0	2022.4.10	未做	3	1	4	-1	2	15	1	1	1	1	3	0
55	2022-04-11 21:35:44	上海市-上海市-杨浦区杨浦区包头路872号	FK-B-103	罗炽金	13761392815	1.66	67.5	24.4956	53	1	物流	0	2	2021.8	2021.8.20			9	2022.4.9	2022.4.5	2	1	0		1	6	0	1	1	1	1	4	2		0	0	宾馆保洁	2	2021.3	2021.4		2022.4.7	5
56	2022-04-11 21:40:25	上海市-上海市-杨浦区殷行街道，国伟路	FK-B-104	王立田	15821585791	1.78	64	20.1995	49	1	保安	0	3	2021.4.25	2021.5.25	2022.1		0	2022.4.7	2022.3.29	2	1	4	0.5	3	3	1	1	1	0	1	4	2	47	0	0	服务员	3				2022.4.5	4	8	2	40			个体
57	2022-04-11 20:54:03	上海市-上海市-杨浦区松花江路40弄4号404室	FK-B-105	成国生	13162388127	1.68	68	24.093	55	1	司机	0	3	2021.1.13	2021.2.3	2022.1.11		0	2022.4.7	2022.4.4	1	0	1,3，4，5	-1	2	25	1	1	3	1	1	1	1	57	0	1	无业	3			2022.1	2022.4.6	3,4
58	2022-04-11 20:23:47	上海市-上海市-杨浦区长海路街道	FK-B-106	巩汉林	15024620515				18	1																					3
59	2022-04-15 13:33:11	上海市-上海市-杨浦区控江街道控江6村8 号304 室	FK-B-107	叶心忠	13002125009				63	1	退休	1	3	未知			全部感染	0	2022.4.11	2022.4.8	1	0	0		3	4	1	1	1	1	1	4	2	58	9	0	退休	3				2022.4.8	0	6	2	34	0	1	职员
60	2022-04-11 19:41:00	上海市-上海市-杨浦区控江街道	FK-B-108	胡建华	13044633105	1.68	70	24.8016	68	1	退休	0	2	2021.6	2021.7		1，3 1,2 1,0	8,9	2022.4.9	2022.4.1	3	1	3	0.5	3	10	1	1	0	1	2	8
61	2022-04-11 19:38:24	上海市-上海市-杨浦区控江路街道	FK-B-109	潘互乐	17317394023	1.75	70	22.8571	70	1	退休	1	2	2021.6	2021.7		1，0	8	2022.4.10	2022.4.4	3	1	3	-2	3	15	1	1	1	0	1	4	2	66	0	0	退休	2	2021.6	2021.7		2022.4.6	3，4，5
62	2022-04-11 19:43:13	上海市-上海市-杨浦区控江	FK-B-110	叶鸣	13701982318	1.65	60	22.0386	64	1	退休	0	3	2021.4.7	2021.5.13	2022.1.26	1，3	8	2022.4.10	2022.3.23	1	0	5，7（嗓子干）	-4	3	5	1	1	1	1	1	4	2	65	2	0	退休	3				2022.4.2	5
63	2022-04-11 19:32:27	上海市-上海市-杨浦区控江街道	FK-B-111	吴一清	13901639235	1.7	65	22.4913	51	1	职员	2	3	2021-6	2021.7	2022.1.29		2，8	2022.4.9	2022.4.1	1	1	,4	-5	2	14	1	1	1	0	1	4	2	48	0	1	无业	3			2021.12	2022.4.1	4
64	2022-04-11 19:31:35	上海市-上海市-杨浦区控江凤城二村	FK-B-112	任正芳	18916131332	1.78	60	18.937	46	1	职员	1	3	2021.3	2021.4	2022.2.20	全部感染	0	2022.4.8	2022.4.4	3	0	4,7（乏力）	-1	3	12	1	1	1	0	1	4	2	46	0	1	职员	3				2022.4.3	4,5	邻居	1	55			自由职业（装修）
65	2022-04-15 12:58:46	上海市-上海市-杨浦区鞍山三村	FK-C-113	刘根生	18019341039	1.65	75	27.5482	63	1	退休	2	0				全部感染	0	2022.4.13	2022.4.12	1	0	0		3	6	1	1	1	0	1	6	1	17	0	1	学生	1				2022.4.13	4
66	2022-04-15 13:04:30	上海市-上海市-杨浦区鞍山四村第三小区	FK-C-114	李文化	13723226628	1.7	75	25.9516	64	1	无业	0	0				1，2	0	2022.4.9	2022.4.6	3	1	0		3	15	1	1	1	1	3	0
67	2022-04-15 12:55:56	上海市-上海市-杨浦区四平路街道	FK-C-115	曹陵云	15801798648	1.66	75	27.2173	50	1	派出所	1	3	2021.3.29	2021.4.26	2022.1.19	3，3	0	2022.4.14	2022.4.12	3	0	0		3	5	1	1	0	1	2	8	1	30	0	1	民警	3				2022.4.10
68	2022-04-15 12:56:21	上海市-上海市-杨浦区四平街道	FK-C-116	张浩佳	15240177382	1.75	75	24.4898	20	1	服务员	0	3	2021.5.19	2021.6.16	2021.12.19	全部感染	0	2022.4.10	2022.4.4	3	1	1,5	2	3	15	1	1	1	0	1	1	1	20	1		服务员					2022.4.10	3	1	2	50			服务员
69	2022-04-15 12:54:03	上海市-上海市-杨浦区鞍山四寸第二小区49-19-	FK-C-117	杜睿	13659842844	1.81	76	23.1983	31	1	工程师	2	0				全部感染	0	2022.4.14	2022.4.10	3	1	4，,5,6	0.5	3	45	1	1	1	1	2	8
70	2022-04-15 12:55:17	上海市-上海市-杨浦区四平路街道	FK-C-118	张益金	18627940600	1.7	60	20.7612	33	1	职员	1	2	2021.5.1	2021.5.21		全部感染	0	2022.4.14	2022.4.10	3	0	,0		3	45	1	1	1	1	2	8
71	2022-04-15 13:04:02	上海市-上海市-杨浦区四平	FK-C-119	姜凤英	13916771120	1.6	65	25.3906	74	0	退休	1	2	2021			全部感染	0	2022.4.10	2022.4.6	2	0	0		3	25	1	1	0	1	1	4	1	79	0	1	退休	2				2022.4.10	7（声音嘶哑）	8					个体文体店
72	2022-04-15 13:06:59	上海市-上海市-杨浦区四平街道	FK-C-120	李志祥	13916771120	1.68	70	24.8016	79	1	退休	0	2	未知			全部感染	0	2022.4.10	2022.4.6	2	0	7（声音嘶哑）	-5	3	25	1	1	0	1	2	8					个体文体店					2022.4.3
73	2022-04-15 13:19:55	上海市-上海市-杨浦区共青路119弄1号	FK-C-121	丁科宝	13774293768	1.7	65	22.4913	44	1	职员	1	3	2021.6.7	2021.6.28	2022.1.7	全部感染	0	2022.4.11	2022.4.9	3	1	3	1	3	5	1	0	1	0	1	6	1	12	0	0	学生	2				2022.4.8	3，7（全身乏力）	8		45			职员
74	2022-04-13 11:10:30	上海市-上海市-杨浦区共青路119弄	FK-C-122	袁允新	18217731569	1.65	60	22.0386	63	1	退休	0	3	未知			全部感染	8,9	2022.4.12	2022.4.10	1	0	0		3	3	1	0	1	0	3	0
75	2022-04-13 11:19:39	上海市-上海市-杨浦区共青路119号	FK-C-123	张长银	13381736488	1.7	60	20.7612	58	1	职工	0	3	2021.8	2021.9	2022.3		0	2022.4.12		1	0	5	1	2	16	1	0	1	1	2	8
76	2022-04-13 11:17:24	上海市-上海市-杨浦区定海	FK-C-124	柳红根	13918739814	1.73	75	25.0593	61	1	装修工人	1	2				1,3	0	2022.04.10	2022.04.01	3	1	0	0	3	7.5	1	1	1	0	1	1	1	50	0		工人	3					0
77	2022-04-13 11:15:42	上海市-上海市-杨浦区定海街道共青路119弄1号204室	FK-C-125	沈平	18016217169	1.67	67	24.0238	63	1	退休	1	3			2021.11		8	2022.04.11	2022.04.01	3	1	4,5	-2	2	6	1	0	1 2	0	2	8											0
78	2022-04-13 11:14:52	上海市-上海市-杨浦区共青路41号	FK-C-126	徐敏连	13062658598	1.6	75	29.2969	57	1	保安	0	3			2021.05		0	2022.04.09	2022.04.06	3	1	5	0	3	4	1	1	1	0	1	1	1	50	0	1	保安	3
79	2022-04-13 11:12:43	上海市-上海市-杨浦区爱国路94号203室	FK-C-127	陆慈聪	13916325515	1.67	55	19.721	67	1	退休	0	0					13	2022.04.10	2022.04.01	1	未做	0		1	7.5	0	0	1	0	1	4	2	60	11	1	退休	2					4	8
80	2022-04-13 11:12:44	上海市-上海市-杨浦区定海街道平凉路白洋淀薪村14号102室	FK-C-128	葛春桃	15821784957	1.65	70	25.7117	49	1	自由职业	0	3	2021.04	2021.05	2021.12	0,0	0	2022.04.12		3	1	4,5,7	3	1	17	1	0	3	1	2	8											3	3
81	2022-04-12 14:06:17	上海市-上海市-杨浦区四平路街道	FK-C-129	王峥	15692172072	1.7	70	24.2215	31	1	设计师	2	2	2021.04	2021.05		2	13	2022.04.10	2022.04.06	3	0	5	7	3	17	1	1	1	0	1	4	2	28	0	2	企业	2					4	8
83	2022-04-12 14:13:19	上海市-上海市-杨浦区阜新路180弄13号305室	FK-C-131	张舟平	15800932928	1.72	80	27.0416	54	1	待业	2	3	2021.04	2021.05	2021.11		0	2022.04.09	2022.04.04	2	1	4,5	0	1	48	1	0	1	0	2	8
84	2022-04-12 14:44:35	上海市-上海市-杨浦区内江路	FK-C-132	除孝平	17721383573	1.55	60	24.974	59	1	保洁	0	3		2021.04	2021.1		2	2022.04.09	2022.04.04	3	1	5	-5	3	10	0	1	1,3	1	2	8						打过
85	2022-04-12 14:38:09	上海市-上海市-杨浦区内江路9号	FK-C-133	刘平康	19993814785	1.65	56	20.5693	55	1	保洁	0	3	2021.04	2021.07	2021.1	3	8	2022.04.09	2022.04.04	3	1	4,5	2	3	5	0	1	1,2	0	1	1	1	53	8	0	保洁	3						8
86	2022-04-12 14:46:53	上海市-上海市-杨浦区定海路	FK-C-134	茆守敬	13817230549	1.66	75	27.2173	53	1	保安	0	3		2021.05	2021.11		2	2022.04.06	2022.04.04	2	1	4,7	3	3	15	0	1	1	0	2	8												8
87	2022-04-12 14:36:09	上海市-上海市-杨浦区定海路街道	FK-C-135	李鹏乐	18317617032	1.66	66	23.9512	19	1	保安	0	2		2021.06			0	2022.04.09	2022.04.06	1	1	5	-5	1	7.5	0		1	0	2	8
89	2022-04-12 14:39:13	上海市-上海市-黄浦区周家嘴路	FK-C-137	朱建辉	18337593886	1.7	63	21.7993	50	1	保安	0	2		2021.06			0	2022.04.12	2022.04.06	2	未做	7	-2	2		1	0	1	1	3	0
90	2022-04-12 14:34:37	上海市-上海市-杨浦区定海路街道平凉路2767弄333号平房	FK-C-138	赵红艳	17701787723				33	1	装修工人	0	3	2021.03	2021.05	2021.12	打过	0	2022.04.11	2022.04.01	3	1	4,5	-5	3	3	0	1	2	0	2	8
91	2022-04-12 14:35:11	上海市-上海市-杨浦区定海路街道	FK-C-139	赵永胜	15502132056				34	1	装修工人	0	3			2021.12		0	2022.04.12	2022.04.01	3	1	4,5	4	3	4	0	1	1	0	2	8
92	2022-04-12 14:35:13	上海市-上海市-杨浦区平凉路2727弄333号	FK-C-140	刘春雷	15201982010				32	1	装修工人	0	3			2021.12	2	0	2022.04.11	2022.04.01	3	1	4,5	-4	3	4	0	1	1	0	3	0
93	2022-04-12 14:35:56	上海市-上海市-杨浦区定海路街道	FK-C-141	赵红于	15800497873				35	1	装修工人	0	3	2021.05	2021.08	2021.12		0	2022.04.10	2022.04.01	3	1	4,5	-2	3	3	1	1	1,2	0	2	8												8
94	2022-04-12 14:39:05	上海市-上海市-杨浦区定海路街道	FK-C-142	王辉	15518712328				37	1	装修工人	0	3	2021.04	2021.05	2021.12	2	8	2022.04.11	2022.04.01	1	1	4,7	-3	3	2	1	1	1,2	0	1	1	1	35				3						0
95	2022-04-12 14:37:06	上海市-上海市-杨浦区平凉路2767弄333号十九棉厂6105	FK-C-143	赵得星	13404211052				39	1	装修 工人	0	2	2021.05	2021.07		2	0	2022.04.11	2022.04.01	3	1	4	-3	3	2	1	1	1,2	0	1	1	1	39										0
96	2022-04-12 11:19:51	上海市-上海市-杨浦区双阳二村	FK-C-144	刘粉英	13816426124	1.6	75	29.2969	78	2	退休	0	0				2	1	2022.04.9	2022.04.05	3	1	4	-3	3	10	1	1	1,2	0	1	4	1	87	8		退休	0
97	2022-04-12 14:01:14	上海市-上海市-杨浦区四平街道	FK-C-145	高威力	13061733837	1.83	79	23.5898	29	1	汉堡王服务员	1	3	2021.04	2021.04	2021.12		13	2022.04.08	2022.04.06	3	1	1,4,5	1	3	15	1	1	1,2,3	1	1	6	1	60
98	2022-04-12 14:06:48	上海市-上海市-杨浦区楊浦区四平街道铁岭路110弄8号502室	FK-C-146	杜祖昆	15317055051	1.7	59	20.4152	69	1	退休	0	0					8	2022.04.12	2022.04.10	3	0	4	-1	3	12	1	1	1	1	3	0		70	8,9	1	退休	0
99	2022-04-12 14:05:59	上海市-上海市-杨浦区四平街道	FK-C-147	李龙生	13761472109	1.7	75	25.9516	64	1	退休	0	2	2021.05	2021.06		2,2	0	2022.4.10	2022.4.3	3	1	0	0							3
100	2022-04-12 14:03:54	上海市-上海市-杨浦区四平街道，鞍山三村三十五号十九室	FK-C-148	朱德跃	13524221224	1.66	65	23.5883	58	1	退休	1	0					8,11	2022.04.07	2022.04.05	2	0	4,5	0	2	17.5	1	0	1	1	2	8
101	2022-04-12 13:46:27	上海市-上海市-杨浦区大桥街道	FK-C-149	臧荣	13501917727	1.83	75	22.3954	58	1	营销人员	2	0				打过	2,8	2022.04.08	2022.04.04	3	1	0		3	75	1	1	1	1	1	4	1	58
102	2022-04-12 13:51:55	上海市-上海市-杨浦区大桥街道	FK-C-150	魏静芳	15901839705	1.6	59	23.0469	58	2	退休	2	0					0	2022.04.08	2022.04.04	3	1	7	-1	3	75	1	1	1	1	2	8
103	2022-04-12 13:48:09	上海市-上海市-杨浦区大桥	FK-C-151	陶文化	13162306326	1.74	70	23.1206	54	1	无业	0	2		2021.06			8	2022.04.10	2022.04.03	3	1	0		3	5	1	1	1	1	1	4	2	49		0	理疗师	2					0	0
104	2022-04-12 13:44:43	上海市-上海市-杨浦区大桥街道	FK-C-152	陶婧	15721542670	1.56	47	19.313	24	2	幼教	2	2	2021.04	2021.05			0	2022.04.09	2022.04.01	3	1	4	-6	3	6	0	1	1	0	1	3	2	50	0	0	美容师	2						8
105	2022-04-12 14:00:58	上海市-上海市-杨浦区大桥街道	FK-C-153	徐东元	15921266205	1.6	66	25.7812	67	1	保安	0	3	2021.04	2021.05	2021.12		0	2022.04.09	2022.04.01	1	0	0		3	5		0	0	0	2	8												0
107	2022-04-12 16:25:36	上海市-上海市-杨浦区平凉街道	FK-C-155	孔繁强	13764698954	1.7	67	23.1834	39	1	工程师	2	3			2021.12		0	2022.04.12	2022.04.07	3	1	4	-2	3	20	1	1	0	1	1	3	2	65	2		退休						4	0
108	2022-04-12 12:56:38	上海市-上海市-杨浦区控江路474号	FK-C-156	房庆昌	13917038217	1.7	70	24.2215	61	1	退休	1	3		2021.05	2021.12	3	0	2022.04.06	2022.04.01	3	0	7	-5	3	13	1	1	1	1	2	8
109	2022-04-12 12:57:58	上海市-上海市-杨浦区长白衔道	FK-C-157	李家良	13651760228	1.73	70	23.3887	62	1	退休	0	0					8	2022.04.10	2022.04.06	1	1	4	1	3	16	1	0	0	1	3
110	2022-04-12 12:59:34	上海市-上海市-杨浦区杨浦区长白街道靖宇东路58弄	FK-C-158	张培先	13818965183	1.74	80	26.4236	66	1	退休	0	3		2021.06	2022.03	0,0	8,9	2022.04.10	2022.04.06	2	0	4	-1	2	35	1	0	0	1	2	8
111	2022-04-12 12:47:45	上海市-上海市-黄浦区春江路680	FK-C-159	王正松	15583906989	1.72	68	22.9854	46	1	工人	0	3	2021.03		2021.12	3	0	2022.04.09	2022.04.08	2	1	4	0	2	5	1	1	0	1	3	0
112	2022-04-12 12:57:49	上海市-上海市-杨浦区空港路廣源興村17號504室	FK-C-160	曲樹武	19121547686	1.74	70	23.1206	71	1	退休	0	0				3	8,9	2022.04.09	2022.04.06	3	0	5	0	2	15	1	0	1	1	2	8
115	2022-04-12 01:39:25	上海市-上海市-杨浦区大桥街道	FK-C-163	徐瑾	15021563117	1.5	60	26.6667	73	2	退休	0	0					0	2022.04.11	2022.04.08	2	1	2	-1	3	18	1	1	1	1	1	4	1	75	8,9,10	1	退休	0						8
116	2022-04-12 01:39:50	上海市-上海市-杨浦区大桥街道	FK-C-164	孙力强	13601618573	1.67	65	23.3067	73	1	退休	1	0				0	8,9,10	2020.04.10	2022.04.08	2	1	2	-1	3	18	1	1	1	1	2	8
117	2022-04-12 21:05:11	上海市-上海市-杨浦区长白二居委	FK-C-165	沈敏莉	13764121801	1.7	70	24.2215	43	2	财务	2	3	2021.04	2021.05	2021.12		13	2022.04.11	2022.04.06	3	0	0		3	25	1	1	1	1	3	0
118	2022-04-12 01:35:14	上海市-上海市-杨浦区大桥街道	FK-C-166	周海艳	13524419852	1.58	65	26.0375	41	2	财务	1	2	2021.05	2021.06		0,2,2	13	2022.04.08	2022.04.07	3	1	4	0	3	13	1	1	1,3	1	2	8
119	2022-04-12 01:40:45	上海市-上海市-杨浦区大桥	FK-C-167	潘菊兰	13818137987				71	2	退休	0	3	2021.07	2021.08	2021.12	3,2,2	0	2022.04.12	2022.04.03		1	3,5,7	-2	3	20	1	1	1	1	1	6	2	39	0	1	服务业							4
120	2022-04-12 01:34:41	上海市-上海市-杨浦区大桥	FK-C-168	於益平(4.15已出方舱)	13818137987	1.58	50	20.0288	39	2	服务行业	1	2	2021.07	2021.08			0	2022.04.09	2022.04.03	3	1	7	-2	3	20	1	1	1	1	2	8	1	44	0	1	酒店
121	2022-04-12 01:43:44	上海市-上海市-杨浦区大桥	FK-C-169	阮小德	13818137987				74	1	退休	0	3	2021.07	2021.08	2021.12		0	2022.04.12	2022.04.03		1	3,5,7	-2	3	20	1	1	1	1	1	6	2	39	0	1	服务业							4
122	2022-04-12 01:33:48	上海市-上海市-杨浦区眉州坊5号楼602室	FK-C-170	肖寒	13611824486	1.84	95	28.06	27	1	互联网市场	2	2	2021.04	2021.05			0	2022.04.09	2022.03.18	3	1	4	-3	2	45	1	0	1,2	1	1	4	2	27	0	3	互联网							8
125	2022-04-12 01:35:18	上海市-上海市-杨浦区大桥街道	FK-C-173	徐慕辰	13564067992	1.3	42	24.8521	7	1	学生	0	0					0	2022.04.09	2022.04.02	3	1	4	-2	1	30	1	0	0	1	1	3	2	36	0	2	银行							0
126	2022-04-12 01:32:49	上海市-上海市-杨浦区大桥	FK-C-174	张芸	13564067992	1.68	55	19.487	36	2	银行职员	2	2	2021.05	2021.06			0	2022.04.08	2022.04.02	3	1	7	-2	1	30	1	0	1	1	1	4	1	40	0	2	企业							0
129	2022-04-12 01:25:02	上海市-上海市-杨浦区大桥街道	FK-C-177	章佩怡	17317674390	1.63	90	33.8741	25	2	职员	1	0					0	2022.04.11	2022.04.07	3	1	4,5	0	3	13	1	1	1,2	1	2	8			0	0	职员							8
130	2022-04-12 01:28:38	上海市-上海市-杨浦区大桥街道	FK-C-178	王萍	15921289740	1.61	63	24.3046	54	2	街道工作人员	0	3	2021.04	2021.06	2021.12		0	2022.04.10	2022.04.08	3	1	4,7	-2	3	13	1	1	1	1	2	8
131	2022-04-12 01:30:15	上海市-上海市-杨浦区大桥街道	FK-C-179	刘柏林	18721722202	1.7	70	24.2215	29	1	待业	2	0					0	2022.04.06	2022.04.01	2	1	4,7	2	1	45	1	0	1	1	1	4	2	29	0	3	设计师							0
132	2022-04-12 01:29:56	上海市-上海市-杨浦区大桥街道	FK-C-180	卢欣杰	18801791890	1.65	65	23.8751	28	2	设计师	3	2	2021.08	2021.09			0	2022.04.06	2022.04.01	2	1	4,7	1	1	45	1	0	1	1	3	0
133	2022-04-12 01:32:13	上海市-上海市-杨浦区平凉路 1359弄2号702室	FK-C-181	孟凌佳	13585959521	1.68	72	25.5102	33	2	运营主管	1	2	2021.04	2021.05			0	2022.04.10	2022.04.06	3	1	1,4,5,7	-1	2	20	1	1	1	1	3	0
134	2022-04-12 01:36:26	上海市-上海市-杨浦区大桥街道	FK-C-182	徐美珍	18930566691	1.6	52	20.3125	61	2	退休	1	2	2021.06	2021.07			0	2022.04.10	2022.04.04	3	1	1,4	-1	1	45	1	0	0	1	3	0												0
135	2022-04-12 01:36:55	上海市-上海市-杨浦区大桥街道	FK-C-183	李玉冰	13817727976	1.62	55	20.9572	61	2	退休	1	3	2021.04	2021.05	2021.12		8	2022.04.10	2022.04.06	2	1	4,5,7	-1	3	7	1	1	1	0	1	4	1	64	8,9	2	退休							0
136	2022-04-12 01:36:07	上海市-上海市-杨浦区大桥街道	FK-C-184	王惠平	13761179147	1.82	75	22.6422	64	1	退休	1	3	2021.04	2021.05	2021.12		8,9	2022.04.10	2022.04.06	2	1	4,5,7	-2	3	7	1	1	1	0	3	0
137	2022-04-12 01:35:52	上海市-上海市-杨浦区大桥街道	FK-C-185	钱诚（4-16）	18816507218	1.73	70	23.3887	19	1	学生	2	2	2021.08	2021.09			0	2022.04.09	2022.04.02	3	1	4,5,7	-5	2	30	1	0	1	1	1	3	2	40	0	0	自由职业	3
138	2022-04-12 01:35:00	上海市-上海市-杨浦区大桥街道长阳路1315弄3号106室	FK-C-186	钱申红	15618677641	1.63	60	22.5827	56	1	销售人员	1	2	2021.08	2021.09			8	2022.04.05	2022.04.02	3	0	1,5	1	2	30	1	0	1	1	3
139	2022-04-12 01:42:54	上海市-上海市-杨浦区大桥街舞	FK-C-187	张鹤鸣	13918595757	1.76	75	24.2123	69	1	退休	2	3	2021.04	2021.05	2022.02		8	2022.04.10	2022.04.06	2	1	4,5	-2	2	50	1	0	1	1	2	8
140	2022-04-12 01:48:52	上海市-上海市-杨浦区大桥街道	FK-C-188	黄美娣	13818363093	1.5	50	22.2222	67	2	退休	1	2	2021.05	2021.06			8,9,11	2022.04.12	2022.04.06	2	0	4,5,7	-2	2	50	1	0	1	1	1	4
141	2022-04-12 16:39:40	上海市-上海市-杨浦区平凉路街道	FK-C-189	宋树星	13209381512	1.7	55	19.0311	23	1	快递员	0	2	2021.05	2021.06			0	2022.04.11	2022.04.06	3	0	5	2	3		1	1	0	1	2	8			0	0	自由职业	3
142	2022-04-12 00:56:55	上海市-上海市-杨浦区四平路街道	FK-C-190	黄升	15350485501	1.72	60	20.2812	34	1	外卖员	0	3		2021.08	2022.01	3	0	2022.04.12	2022.04.01	3	1	4	-5	3		1	0	1	1	3	0
143	2022-04-12 00:56:12	上海市-上海市-杨浦区四平路街道	FK-C-191	张历华	18801962379	1.76	78	25.1808	35	1	工程设计	3	3	2021.06	2021.07	2022.01	打过	0	2022.04.10	2022.04.01	1	1	4	-1	3	13	1	1	1	1	1	3
144	2022-04-12 01:01:48	上海市-上海市-杨浦区四平路街道	FK-C-192	张洪增	18254901979	1.6	55	21.4844	68	1	农民	0	3	2021.06	2021.07	2022.01	0,0	6	2022.04.08	2022.04.01	2	1	4	-2	3	13	1	1	1	1	3	0
145	2022-04-12 01:34:05	上海市-上海市-杨浦区大桥街道	FK-C-193	何世钧	13917617820	1.7	60	20.7612	63	1	退休	0	0				0,0	0	2022.04.10	2022.04.05	3	0	7	-1	3	33	1	1	1	1	2	8
146	2022-04-12 01:27:41	上海市-上海市-杨浦区大桥街道	FK-C-194	何蔚	15618025901	1.58	50	20.0288	29	2	职员	2	0					0	2022.04.10	2022.04.05	3	0	7	-1	3	33	1	1	1	1	1	3
147	2022-04-12 01:29:52	上海市-上海市-杨浦区平凉路1846号乙楼605	FK-C-195	邱怀德	13062263953	1.45	50	23.7812	10	1	学生	0	2	2022.01	2022.02			0	2022.04.10	2022.04.06	3	1	1,5	-2	3	14	1	1	1	1	3	0
148	2022-04-12 01:26:15	上海市-上海市-杨浦区平凉路1846号乙楼605	FK-C-196	黄月华	13062263953	1.52	59	25.5367	46	2	服务业	1	3	2021.04	2021.05	2021.12	0	0	2022.04.10	2022.04.06	3	0	1,5	0	3	14	1	1	1	1	1	6
149	2022-04-12 16:31:49	上海市-上海市-杨浦区杨浦区怀德路560号为邦公寓509室	FK-C-197	李良锋	13020207712	1.66	63	1900-01-22 20:42:02	33	1	超市店员	1	2	2021.05	2021.06		0	0	2022.04.12	2022.04.10	2	1	2,5	-1	3	7	1	1	1	1	2	8
151	2022.4.12	上海市-上海市-杨浦区四平路街道		刘继贤	18817582119	1.64	58	21.5645	29	2	公司职员	2	2	2021.6.6	2021.6.27		全部感染	0	2022.4.10	2022.4.6	3	1	2457	-2	3	12.5	1	1	12	1	2	8
152	2022.4.12	上海市-上海市-杨浦区四平路街道		关广慧	15221713026	1.6	70	27.3438	27	2	公司职员	2	2	2021.03.16	2021.04.10		全部感染	0	2022.4.10	2022.4.7	3	1	145	-1	3	12.5	1	1	12	1	1	1	2	29	0	2	公司职员	2	2021.6.6	2021.6.27		2022.4.10	2457
153	2022.4.12	上海市-上海市-杨浦区四平路		诸齐煌	13564851496	1.65	48.5	17.8145	22	1	公司职员	1	3	2021.05.20	2021.06.25	2022.01.29	全部感染	0	2022.4.9	不明	1	1	15	+1	3	7.5	1	1	1	1	1	1	2	25	0	1	无业	3	2021.05.08	2021.06.06	2022.01.29	2022.4.3	15
154	2022.4.12	上海市-上海市-杨浦区四平街道		张旭	18616861350	1.78	82	25.8806	49	1	公司职员	2	2	2021.05	2021.06		全部感染	0	2022.4.10	2022.4.6	3	1	45	-2	3	22	1	1	1	1	1	4	2	45	0	2	公司职员	3	2021.03	2021.04	2021.11	2022.4.10	45
155	2022.4.12	上海市-上海市-杨浦区抚顺路363弄13号404室		官佳秀	18616866350	1.65	60	22.0386	45	2	销售	2	3	2021.03	2021.04	2021.11	全部感染	0	2022.4.10	2022.4.6	3	1	2345	-2	3	22	1	1	1	1	2	8
156	2022.4.12	上海市-上海市-杨浦区抚顺路363弄		张正阳	18616866350	1.74	70	23.1206	14	1	学生	0	2	2021.04.09			全部感染	0	2022.4.10	2022.4.6	3	1	125	-2	3	22	1	1	1	1	1	3	1	49	0	2	销售	2	2021.05			2022.4.10	125	4	2	45	0	2	公司职员
157	2022.4.12	上海市-上海市-杨浦区四平路街道		孙志弘	13764643800	1.58	50	20.0288	38	2	采购	2	2	2021.05	2021.06		1，2	0	2022.4.10	2022.4.8	3	1	45	-1	3	20	1	0	1	0	1	3	1	72	0	0	退休	2	2021.05	2021.06		2022.4.10	45
158	2022.4.12	上海市-上海市-杨浦区四平路街道		孙忠毅	13651746385	1.7	71	24.5675	72	1	退休	0	2	2021.05	2021.06		1，2	0	2022.4.10	2022.4.8	3	1	45	-2	3	20	1	0	1	0	2	8
159	2022.4.12	上海市-上海市-杨浦区四平街道		洪飞	13042111555	1.75	59	19.2653	33	1	医疗器械	1	0				1，0	0	2022.4.11	2022.4.6	2	1	0	/	3	16.6667	1	1	0	0	1	3	2	70	8	0	退休	2		2021.06.09		2022.4.10	0
160	2022.4.12	上海市-上海市-杨浦区四平		钱巧云	18916060105	1.58	80	32.0461	70	2	退休	0	2		2021.06.09		1，0	8	2022.4.10	2022.4.6	2	1	0	/	3	16.6667	1	1	0	0	2	8
161	2022.4.11	上海市-上海市-杨浦区殷行街道市光四村194/401		沈勇	13524235741	1.79	86	26.8406	47	1	超市员工	1	3	2020.12	2021.01	2021.11	全部感染	0	2022.4.3	2022.3.29	2	1	15	+1	3	17.5	1	1	1	1	2	8
162	2022.4.11	上海市-上海市-杨浦区殷行		沈汉宗	15221957100	1.7	75	25.9516	77	1	退休	1	3	2021.5.25	2021.6.15	2021.12.16	全部感染	8	2022.4.10	2022.4.3	3	1	5	+1	3	17.5	1	1	1	1	1	6	1	47	0	1	超市员工	3	2020.12	2021.01	2021.11	2022.4.3	15
163	2022.4.11	上海市-上海市-杨浦区殷行街道		沈思颖	13918789721	1.65	56	20.5693	12	2	学生	0	2	2021.10.31	2021.12.18		全部感染	0	2022.4.10	2022.4.3	3	1	5	+1	3	17.5	1	1	1	1	1	3	1	47	0	1	超市员工	3	2020.12	2021.01	2021.11	2022.4.3	15
164	2022.4.11	上海市-上海市-杨浦区殷行街道		沈妮	13818573315	1.65	75	27.5482	42	2	财务	1	3			2021.11	全部感染	0	2022.4.10	2022.4.3	3	1	5	+1	3	17.5	1	1	1	1	1	5	1	47	0	1	超市员工	3	2020.12	2021.01	2021.11	2022.4.3	15
165	2022.4.11	上海市-上海市-杨浦区杨浦区四平路街道鞍山六村36号502室		李雁云	15705578581	1.57	55	22.3133	52	2	家政	0	1	2021.08.19			1，2	0	2022.4.8	2022.4.6	3	0	4 7头痛	+1	3	6.4	1	1	0	0	1	1	2	55	0	0	家政	0				2022.4.8	3
166	2022.4.11	上海市-上海市-杨浦区四平街道，		姚杏苗	13761636873	1.6	60	23.4375	55	2	家政	0	0				1，2	0	2022.4.8	2022.4.6	3	1	3	-1	3	6.4	1	1	14	0	2	8
167	2022.4.11	上海市-上海市-杨浦区四平路街道		史伯产	13564240673	1.75	60	19.5918	78	1	退休	1	3				全部感染	0	2022.4.10	不明	2	1	45	+1	3	25	1	1	1	0	2	8
168	2022.4.11	上海市-上海市-杨浦区四平路街道		陆根娣	13564240673	1.55	48	19.9792	77	2	退休	1	3				全部感染	0	2022.4.10	不明	2	1	45	+1	3	25	1	1	1	0	2	8
169	2022.4.11	上海市-上海市-杨浦区鞍山四村第二小区		张美方	18501686527	1.55	63	26.2227	51	2	退休	0	3	2021.04	2021.05	2022.01	全部感染	0	2022.4.9	2022.4.1	3	1	24	-1	3	23.3333	1	1	12	1	1	7	2	6	0	0	学生	0				2022.4.6	4
170	2022.4.11	上海市-上海市-杨浦区鞍山四村第二小区		卢菀初	18501686527	1.1	19	15.7025	6	2	学生	0	0				全部感染	0	2022.4.6	2022.4.1	3	1	4	-2	3	23.3333	1	1	1	1	2	8
171	2022.4.11	上海市-上海市-杨浦区四平街道		张锡民	13671647268	1.8	80	24.6914	73	1	退休	1	2	2021.04.18	2021.04.30		全部感染	2 8 9	2022.4.9	2022.4.7	3	1	5	-1	3	8.5	1	1	0	0	2	8
172	2022.4.11	上海市-上海市-杨浦区四平街道		王耀英	13671647268	1.62	60	22.8624	71	2	退休	0	0				全部感染	8 9	2022.4.9	2022.4.7	3	1	5	-3	3	8.5	1	1	0	0	2	8
173	2022.4.11			郭英	13916412100	1.63	65	24.4646	45	2	老师	3	3	2021.01.11	2021.01.26	2021.11.04	1,3；1，3；1,2	0	2022.4.8	2022.4.6	3	1	3 7头疼 酸痛	-4	3	24.3333	1	0	12	0	2	8
174	2022.4.11	上海市-上海市-杨浦区鞍山四村第二小区		周慧	18501686527	1.58	60	24.0346	32	2	单位职员	2	2	2021.05	2021.06		全部感染	0	2022.4.9	2022.4.1	3	1	24	-1	3	23.3333	1	1	12	1	1	6	2	6	0	0	学生	0				2022.4.6	4
175	2022.4.11	上海市-上海市-杨浦区四平街道		李祉墨	13916412100	1.6	43	16.7969	12	2	学生	0	2	2021.09.21	2021.10.30		1,3；1，3；1,2	0	2022.4.10	2022.4.8	3	1	0	/	3	24.3333	1	0	1	0	1	3	2	45	0	3	老师	3	2021.01.11	2021.01.26	2021.11.04	2022.4.8	7 头疼 酸痛 喉咙干
176	2022.4.11	上海市-上海市-虹口区四平街道		李永奎	13585999618	1.71	72	24.623	42	1	老师	3	2		2021.05		1,3；1，3；1,2	0	2022.4.8	2022.4.6	3	1	5 7乏力	+1	3	24.3333	1	0	1	0	1	4	2	45	0	3	老师	3	2021.01.11	2021.01.26	2021.11.04	2022.4.8	7 头疼 酸痛 喉咙干
177	2022.4.11	上海市-上海市-杨浦区定海街道		王珏	13761981852	1.68	50	17.7154	42	2	销售	1	2		2021.08.30		全部感染	0	2022.4.9	2022.4.8	3	0	3	+1	3	11.6667	1	1	1	1	1	6	1	20	0	1	无业	2		2021.08.01		2022.4.8	34
178	2022.4.11	上海市-上海市-杨浦区内江路17号307室		夏晓瑜	13524422708	1.72	63	21.2953	20	1	无业	1	2		2021.08.01		全部感染	0	2022.4.8	2022.4.5	3	1	34	+1	3	11.6667	1	1	12	1	2	8
179	2022.4.11	上海市-上海市-杨浦区淀海街道		李兰兰	13661706833	1.69	57	19.9573	52	2	大巴驾驶员	1	3	2021.01.07	2021.01.22	2021.12.1	全部感染	0	2022.4.10	2022.4.6	3	0	7喉咙不适 有痰	+1	2	30	0	0	0	0	1	6	1	27	0	2	广告公司设计	2	2021.04.09	2021.05.11		2022.4.10	45
180	2022.4.11	上海市-上海市-杨浦区平凉路		刘敏	13701845147	1.82	74	22.3403	27	1	广告公司设计	2	2	2021.04.09	2021.05.11		全部感染	0	2022.4.10	2022.4.6	3	1	45	-3	2	30	0	0	1	0	2	8
181	2022.4.11	上海市-上海市-杨浦区四平街道		施政	13166305792	1.74	56	18.4965	59	1	派出所	1	3	2021.03.25	2021.04.16	2021.12.22	全部感染	0	2022.4.9	2022.4.7	3	1	5 6 7酸痛	-4	3	18.3333	0	1	1	0	2	8
182	2022.4.11	上海市-上海市-杨浦区鞍山五村40号8室		施睿涵	19121323137	1.78	80	25.2493	19	1	学生	1	1	2021.08.04			全部感染	0	2022.4.11	2022.4.9	3	1	5 6 7酸痛	-3	3	18.3333	0	1	1	0	1	3	1	59	0	1	派出所	3	2021.03.25	2021.04.16	2021.12.22	2022.4.9	5 6 7酸痛
183	2022.4.11	上海市-上海市-杨浦区四平街道		文素燕	13391060387	1.59	56	22.151	51	2	销售	1	2	2021.05.02	2021.06.21		全部感染	0	2022.4.11	2022.4.9	3	1	5 6 7酸痛	-1	3	18.3333	0	1	1	0	1	4	1	59	0	1	派出所	3	2021.03.25	2021.04.16	2021.12.22	2022.4.9	5 6 7酸痛
184	2022.4.11	上海市-上海市-杨浦区四平街道		张韶琪	18221605168	1.6	58	22.6562	62	2	退休	1	0				1，3	0	2022.4.9	2022.4.7	3	1	3 7酸痛	+0.5	3	12	0	1	1	0	2	8
185	2022.4.11	上海市-上海市-杨浦区四平		朱金花	13916076167	1.58	50	20.0288	61	2	退休	1	2	2021.05.02	2021.05.20		全部感染	8	2022.4.7	2022.4.3	3	1	45	+2	2	30	1	1	0	0	2	8
186	2022.4.11	上海市-上海市-杨浦区四平街道		王希荣	15821081767	1.57	55	22.3133	81	2	退休	0	0				全部感染	8	2022.4.7	2022.4.3	3	1	35	-2	2	30	0	1	1	0	2	8
187	2022.4.11	上海市-上海市-杨浦区一个		陈溢坤	17317899121	1	22.5	22.5	5	1	幼儿园中班	0	0				1，0	0	2022.3.31	不明	1	0	4	-1	3	19	1	1	2	1	2	8
188	2022.4.11	上海市-上海市-杨浦区一个		周建	17317899121	1.56	46	18.902	65	2	退休	1	0				1，0	11	2022.4.4	2022.3.31	3	0	4 7浑身疼	+1	3	19	1	1	1	1	1	7	1	5	0	0	幼儿园	0				2022.3.31	4
189	2022.4.11	上海市-上海市-杨浦区锦西路100弄2号501		孙正荣	13641815684	1.72	85	28.7317	70	1	退休	1	3			2021.12.30	全部感染	0	2022.4.8	2022.4.5	2	1	245	+0.5	3	18.5	1	1	1	0	2	8
190	2022.4.11	上海市-上海市-杨浦区四平路街道锦西路100弄2号501		陈惠	13916515430	1.5	58	25.7778	66	2	退休	0	3			2021.12.30	全部感染	0	2022.4.8	2022.4.5	2	1	245 7肌肉酸痛 恶心	+0.5	3	18.5	1	1	1	0	2	8
191	2022.4.11	上海市-上海市-杨浦区四平路街道		杨阳	15851879078	1.7	60	20.7612	28	2	设计	3	3	2021.01.12	2021.02.03	2021.12.2	1，3	0	2022.4.8	2022.4.5	3	1	3	-1	2	22.5	1	1	1	1	2	8
192	2022.4.11	上海市-上海市-杨浦区四平路街道		周梦	15921015796	1.65	58	21.3039	30	2	财务	3	2	2021.07.29	2021.09.08		1，2；1，1	0	2022.4.10	2022.4.6	3	1	3 4 5	-3	3	10.6667	0	1	1	0	2	8
193	2022.4.11	上海市-上海市-杨浦区定海街道		陈玉婷	13661599871	1.68	62	21.9671	33	2	销售主管	1	3			2022.01.11	1，2；1，2	0	2022.4.8	2022.4.5	3	1	3 4 5 7 鼻塞	-1	3	14	1	1	1	1	2	8
194	2022.4.11	上海市-上海市-杨浦区定海街道		王奕菲	13661599871	1.26	21	13.2275	7	2	学生	0	2		2022.01		1，2；1，2	0	2022.4.8	2022.4.5	3	0	3 4 5 7 鼻塞	+1	3	14	1	1	2	1	1	3	2	33	0	1	销售主管	3			2022.01.11	2022.4.8	345 7鼻塞
195	2022.4.11	上海市-上海市-杨浦区四平路街道		朱治国	13916050836	1.78	75	23.6713	75	1	退休	0	0				全部感染	0	2022.4.7	2022.4.1	1	未做	5 7畏寒	-1	3	14	0	1	1	1	2	8
196	2022.4.11	上海市-上海市-杨浦区四平路街道		孙雅明	18616685836	1.6	50	19.5312	69	2	退休	0	2	2021.07	2021.08		全部感染	9	2022.4.10	2022.4.7	3	1	5	-2	3	14	0	1	1	1	1	4	1	75	0	0	退休	0				2022.4.7	5 7畏寒	6	2	39	0	2	普通职员
197	2022.4.11	上海市-上海市-杨浦区四平路街道		朱影	18616685836	1.66	46	16.6933	39	2	普通职员	2	0				全部感染	0	2022.4.7	2022.4.1	1	未做	5 7腿酸	-1	3	14	0	1	1	1	2	8
198	2022.4.11	上海市-上海市-杨浦区四平路街道		蒋煦安	18616685836	1.25	25	16	8	1	小学二年级	0	2	2021.11	2021.12		全部感染	0	2022.4.10	2022.4.7	3	1	5	-2	3	14	0	1	1	1	1	2	1	75	0	0	退休	0				2022.4.7	5 7畏寒	6	2	39	0	2	普通职员
199	2022.4.11	上海市-上海市-杨浦区定海街道		王欣晨	13816060231	1.65	60	22.0386	34	2	自由	1	0				全部感染	0	2022.4.7	2022.4.1	3	1	4	-1	3	10	1	1	0	1	1	3	1	67	0	0	退休	1				2022.4.7	45
200	2022.4.11	上海市-上海市-杨浦区定海街道		陈佳	18019240730	1.77	90	28.7274	39	1	自由	1	0				全部感染	0	2022.4.7	2022.4.1	3	1	45	-1	3	10	1	1	0	1	1	3	1	67	0	0	退休	1				2022.4.7	45
201	2022.4.11	上海市-上海市-杨浦区定海		陈利生	13311752233	1.7	80	27.6817	67	1	退休	0	1	忘记			全部感染	0	2022.4.7	2022.4.1	3	1	45	-2	3	10	1	1	0	1	2	8
202	2022.4.11	上海市-上海市-杨浦区殷行街道		王业盛	17802671127	1.78	72	22.7244	24	1	自由创业	2	2	2021.06.05	2021.06.26		全部感染	0	2022.4.10	2022.4.7	3	0	5	+1	3	12.5	1	1	1	0	1	1	1	52	8和12	0	退休	1				2022.4.8	45 7头痛
203	2022.4.12	上海市-上海市-杨浦区殷行街道		祁沪	17751792382	1.73	68	22.7204	25	1	自由创业	2	2	2021.06.05	2021.06.26		全部感染	0	2022.4.10	2022.4.7	3	0	45	+1	3	12.5	1	1	1	0	1	3	1	52	8和12	0	退休	1				2022.4.8	45 7头痛
204	2022.4.12	上海市-上海市-杨浦区殷行街道		刘翠芳	13122456662	1.55	60	24.974	48	2	退休	0	3				全部感染	0	2022.4.10	2022.4.7	3	0	25	-1	3	12.5	1	1	1	0	1	4	1	52	8和12	0	退休	1				2022.4.8	45 7头痛
205	2022.4.12	上海市-上海市-杨浦区殷行街道		唐来娣	13636352241	1.6	45	17.5781	73	2	退休	0	0				全部感染	8	2022.4.10	2022.4.6	3	1	5	-2	3	13.3333	1	1	1	0	1	6	2	46	0	1	待业	3	2021.05	2021.11	2022.01	2022.4.7	5
206	2022.4.12	上海市-上海市-杨浦区殷行街道		顾荣	13621972140	1.7	60	20.7612	74	1	退休	0	0				全部感染	10	2022.4.10	2022.4.6	3	1	5	-2	3	13.3333	1	1	1	0	1	6	2	46	0	1	待业	3	2021.05	2021.11	2022.01	2022.4.7	5
207	2022.4.12	上海市-上海市-杨浦区殷航街道		刘赛金	15021264621	1.65	65	23.8751	75	2	退休	0	0				全部感染	8	2022.4.10	2022.4.4	3	0	0	/	3	17.5	1	1	1	0	1	4	1	77	9	0	退休	0				2022.4.10	4 7恶心
208	2022.4.12	上海市-上海市-杨浦区殷航街道		孙克俭	15021264621	1.72	75	25.3515	77	1	退休	0	0				全部感染	9	2022.4.10	2022.4.4	3	1	4 7恶心	-1	3	17.5	1	1	1	0	2	8
209	2022.4.12	上海市-上海市-杨浦区殷行街道		顾丽萍	18221227868	1.6	60	23.4375	46	2	待业	1	3	2021.05	2021.11	2022.01	全部感染	0	2022.4.7	2022.4.6	3	1	5	-2	3	13.3333	1	1	1	0	2	8
210	2022.4.12	上海市-上海市-杨浦区长白		蒋恵卿	19921376710	1.6	56	21.875	63	2	退休	0	3			2022.02	全部感染	8	2022.4.9	2022.4.6	3	1	45	0	3	28	1	1	0	0	2	8
211	2022.4.12	上海市-上海市-杨浦区长白		王来钧	18019380508	1.8	70	21.6049	67	1	退休	0	0				全部感染	0	2022.4.11	2022.4.6	3	1	45	0	3	28	1	1	0	0	2	8
212	2022.4.12	上海市-上海市-杨浦区平凉路1749弄		阎蓉	18018029729	1.68	50	17.7154	27	2	市场人员	2	2	2021.04	2021.05		1，3；1，3	0	2022.4.10	2022.4.4	3	0	34	-4	3	10	1	1	12	0	2	8
213	2022.4.12	上海市-上海市-杨浦区大桥街道		史栋文	15566664959	1.78	60	18.937	28	1	设计师	2	2	2021.08	2021.09		1，3；1，3	0	2022.4.10	2022.4.4	3	0	3 4 7肌肉酸痛	-1	3	10	1	1	12	0	2	8
214	2022.4.12	上海市-上海市-杨浦区大桥街道		方佳敏	13817688075	1.6	50	19.5312	33	2	老师	2	0				1,3	0	2022.4.7	2022.4.4	3	1	45	-1	2	27.5	1	1	12	1	2	8
215	2022.4.12	上海市-上海市-杨浦区大桥街道		郦懿雯	18721253602	1.6	50	19.5312	61	2	退休	1	0				1,3	0	2022.4.7	2022.4.4	3	1	45	-1	2	27.5	1	1	12	1	2	8
216	2022.4.12	上海市-上海市-杨浦区大桥街道		何艳英	15391624028	1.7	80	27.6817	46	2	服务	0	3	2021.04.26	2021.05.24	2022.02.10	全部感染	0	2022.4.10	2022.4.7	1	1	3	-0.5	3	2.5	1	1	1	0	2	8
217	2022.4.12	上海市-上海市-杨浦区大桥街道		龚哲倩	18616655115	1.73	60	20.0474	36	2	文员	3	2		2021.12		全部感染	0	2022.4.7	2022.4.1	3	0	45	+0.5	3	45	1	1	12	1	2	8
218	2022.4.12	上海市-上海市-杨浦区阜新路187号203室		梁婉彦	18930139867	1.56	54	22.1893	66	2	退休	0	0				全部感染	2	2022.4.6	2022.4.2	3	1	45	+0.5	3	15.5	1	1	1	0	2	8
219	2022.4.12	上海市-上海市-杨浦区杨浦区阜新路187号203室		徐忠宏	18916779991	1.7	74	25.6055	72	1	退休	0	0				全部感染	8 9	2022.4.6	2022.4.2	3	1	45	+1	3	15.5	1	1	1	0	2	8
220	2022.4.11	上海市-上海市-杨浦区靖宇街道		魏兴绳	13684243086	1.56	60	24.6548	59	2	退休	0	3	2021.06	2021.07	2022.02	全部感染	0	2022.4.8	2022.4.5	3	1	123 7呕吐	-1	3	25	1	1	1+藿香正气液	1	1	3	1	44	8	2	开公司	3	2021.05	2021.06	2021.12	2022.4.8	1
221	2022.4.11	上海市-上海市-杨浦区长白街道		戴海明	18702131462	1.75	70	22.8571	44	1	开公司	2	3	2021.05	2021.06	2021.12	全部感染	8	2022.4.5	2022.4.1	3	1	1	-1	3	25	1	1	1+藿香正气液	1	2	8
222	2022.4.11	上海市-上海市-杨浦区靖宇东路55弄5号1504		戴易柠	13918988747	0.7	22	44.898	1	2	/	0	0				全部感染	0	2022.4.8	2022.4.5	3	1	1	-1	3	25	1	1	0	1	1	6	1	44	8	2	开公司	3	2021.05	2021.06	2021.12	2022.4.8	1
223	2022.4.11	上海市-上海市-杨浦区靖宇东路55弄5号1504		赵颖	13918988747	1.6	75	29.2969	34	2	开公司	1	0				全部感染	9	2022.4.8	2022.4.5	3	1	1 7乏力 畏寒	-1	3	25	1	1	1+藿香正气液	1	1	4	1	44	8	2	开公司	3	2021.05	2021.06	2021.12	2022.4.8	1
224	2022.4.15	上海市-上海市-杨浦区四平		杨如亭	13641828835	1.7	63	21.7993	59	1	公交司机	1	2	2021.07.20	2021.08.11		全部感染	8	2022.4.14	2022.4.9	3	1	1 4	-4	3	19.6	1	1	1	0	2	8
225	2022.4.15	上海市-上海市-杨浦区四平		陆智谋	13671930268	1.56	52	21.3675	56	2	退休	1	3	2021.06.04	2021.06.26	2022.01.21	全部感染	8	2022.4.12	2022.4.9	3	1	4 7咳痰 憋闷	-1	3	19.6	1	1	1	0	2	8
226	2022.4.12	上海市-上海市-杨浦区控江	FK-E-275	周朝英	19921489547	1.65	46	16.8962	79岁	2	退休	0	0					4	2022.4.7	2022.4.5	3	1	1，4，5	1	3	4	1	1	1	1	2	8	1	43								2022.3.31
227	2022.4.12	上海市-上海市-杨浦区控江	FK-E-276	孝传贤	19921489547	1.7	70	24.2215	75岁	1	退休	0	0					4	2022.4.7	2022.4.5	3	1	1，4，5	1	3	4	1	1	1	1	2	8	1	43								2022.3.31
230	2022.4.12	上海市-上海市-杨浦区江浦街道	FK-E-279	王艳	15250288637	1.68	62.5	22.1443	35岁	2	餐厅经理	2	2	2021.4.26	2021.5.29				2022.4.8	2022.4.1	3	0	轻6号-1,3,4,5,6,7	2	3	18	1	1	1	0	2	8
231	2022.4.12	上海市-上海市-杨浦区江浦路	FK-E-280	蒋依辰	15250288637	1.1	19	15.7025	4岁	2	幼儿园		2	2022.2	2022.3				2022.4.1	2022.4.4	3	1	更轻8号-1，4，5	-2	3		1	1	0	0	3
232	2022.4.12	上海市-上海市-杨浦区平凉路街道	FK-E-281	陆晨洁	17701747139	1.58	45	18.026	40岁	2	职员	2	3	2021.10	2021.11	2022.1		13	2022.4.9	2022.4.7	3	1	8号-3，4，1，5		3	7.5	1	1	1	0	2	8										2022.4.7
233	2022.4.12	上海市-上海市-杨浦区平凉路街道	FK-E-282	李元泠	13917245142	1.58	30	12.0173	12岁	2	初中		2	2021.1	2021.11			0	2022.4.9	2022.4.7	3	1	9号-4		3	7.5	1	1	0	0	2	8										2022.4.7
234	2022.4.12	上海市-上海市-杨浦区平凉	FK-E-283	吴林凤	18117300273	1.55	52.5	21.8522	64岁	2	退休	0	3					0	2022.4.9	2022.4.7	3	1	9号-3，4，1，5		3	7.5	1	1	1	0	2	8										2022.4.7
235	2022.4.12	上海市-上海市-杨浦区平凉	FK-E-284	李加洪	18117300273	1.8	90	27.7778	40岁	1	研究人员	2	2	2021.6	2021.7			5	2022.4.9	2022.4.7	3	1	12号-3，4，1，5，6		3	7.5	1	1	1	0	2	8										2022.4.7
236	2022.4.12	上海市-上海市-杨浦区長白街道	FK-E-285	陳厚榮	13764849308	1.63	55	20.7008	78岁	1	退休	0	0					0	2022.4.8	2022.4.7	3	0	0		3	4.66667	1	1	0	0	1	4		70								2022.4.3
237	2022.4.12	上海市-上海市-杨浦区长白	FK-E-286	陈晓颖	13472626583	1.6	60	23.4375	40岁	2	居家	2	2	1针型2021.6.23	2022.1.29			13	2022.4.7	2022.4.5	3	0	4.6号 5，4，3，1，7	-1	3	4.66667	1	1	1	0	2	8		70								2022.4.3
238	2022.4.12	上海市-上海市-杨浦区安图新村53号	FK-E-287	司徒友菊	13917395487	1.52	47.5	20.5592	73岁	2	退休	0	3	2021.5	2021.5	2022.12.29		0	2022.4.7	2022.4.5	3	0	4.5有 1，5，3		3	4.66667	1	1	1	0	2	8		70								2022.4.3
239	2022.4.12	上海市-上海市-杨浦区控江路	FK-E-288	朱德娟	15710116521	1.45	50	23.7812	52岁	2	保洁	0	3	2021.3	2021.3	2022.11		0	2022.4.8-4.15	2022.4.4	3	0	0		2	18	1	1	1	0	1	4	1	56	8 9	0		0					5	8	1	45
240	2022.4.11	上海市-上海市-杨浦区定海	FK-E-289	郭冀江	13621773697	1.8	65	20.0617	35岁	1	职员	2	2	2021.4	2021.5			0	2022.4.1	2022.4.8	3	1	1,3,4,5,6,7	-1	3	14	1	1	1	0	1	6	2	5									1，4，5						同层早4天
241	2022.4.11	上海市-上海市-杨浦区定海	FK-E-290	江萍	13621773697	1.6	50	19.5312	59岁	2	退休	0	2	2021.4	2021.5			8	2022.4.1	2022.4.8	3	1	1,3,4,5,6,7	-1	3	14	1	1	1	0	3
242	2022.4.12	上海市-上海市-杨浦区长白	FK-E-291	毛雯颖	13916994543	1.62	55	20.9572	38岁	2	职员	2	0				1，3		2022.4.11	2022.4.1	3	1	3，4，5	-1	3	17.3333	1	1	1	1	1	3	2	70	8		退休	2	2021.12	2021.12		2022.4.9	4	8
243	2022.4.12	上海市-上海市-杨浦区长白二村街道	FK-E-292	钱丽华	13524269104	1.55	75	31.2175	56岁	2	退休	1	3	2021.7	2021.7	2022.3.20		13	2022.4.1	2022.4.6	2	1	4，7，6	-1	3	51	1	1	1	0	2	8
244	2022.4.12	上海市-上海市-杨浦区长白街道	FK-E-293	陈雅萍	13901606848	1.62	50	19.052	66岁	2	退休	0	0					0	2022.4.10-4.15	2022.4.8	3	1	1，5，4	1	2	12	1	1	1	1	2	8
245	2022.4.12	上海市-上海市-杨浦区长白街道	FK-E-294	龚良	13901606848	1.82	90	27.1706	65岁	1	退休	0	0					8，9，10	2022.4.1	2022.4.8	3	0			2	15	1	0	0	1	2	8
246	2022.4.12	上海市-上海市-杨浦区江浦路街道	FK-E-295	蒋如安	13921795018	1.75	77.5	25.3061	56岁	1	退休	1	3	2021.4.1	2021.4.23	2022.1.1			2022.4.4	2022.4.1	3	1	重4号-1,3,4,5,6,7	0	3		1	1	1，2	0	3
247	2022.4.12	上海市-上海市-杨浦区杨浦区江浦路街道双辽路	FK-E-296	杨艳平	15852336812	1.63	62.5	23.5237	56岁	2	退休	1	3	2021.4.1	2021.4.23	2022.1.1			2022.4.4	2022.4.1	3	1	中5号-1,3,4,5,6,7	1	3		1	1	1，2	0	3
248	2022.4.12	上海市-上海市-杨浦区长白街道	FK-E-297	陈芸	13621766768	1.68	72.5	25.6874	46岁	2	职员	2	1	2021.7				0	2022.4.5	2022.4.4	3	1	3，5		2	18	1	1	1，2	0	1	3	1	80	13			0				2022.4.3	4,6	8
250	2022.4.12	上海市-上海市-杨浦区平凉路	FK-E-299	徐娜	15764465616	1.63	72.5	27.2874	28岁	2	超市服务员	0	3	2021.5	2021.6	2021.12		0	2022.4.1	2022.4.9	3	0	3，4，7	1	3	20	1	1	1	0	1	1	2	43				2				2022.3.9	3，5	8
251	2022.4.12	上海市-上海市-杨浦区平江街道杨树浦路	FK-E-300	胡梅花	15397266265	1.58	82.5	33.0476	54岁	2	食品厂	0	3	2021.7	2021.7	2022.1		13，5	2022.4.1	2022.4.9	3	1	4，3，5	2	3	5	1	1	1，2	0	1	4	1	56	5			3	2021.6	2021.6	2021.12	2022.4.7	3，5，4		1
252	2022.4.12	上海市-上海市-杨浦区怀德路560号	FK-E-301	陈美玲	15618742211	1.56	59	24.2439	33岁	2	营业员	0	2	2021.4	2021.4			0	2022.4.1	2022.4.7	3	0	3	1	2	7.5	1	0	1	1	1	4	1	33				2	2021.4	2021.4		2022.4.6	7	8
253	2022.4.12	上海市-上海市-杨浦区平凉路910弄2号410	FK-E-302	龙玉桃	13507439161	1.58	53	21.2306	25岁	2	待业	2	2	2021.6.4	2021.6.25		5，2	0	2022.4.7	2022.4.6	3	1	3，1，4，5，2，7	-2	3	7.5	1	1	1	1	2	8
254	2022.4.12	上海市-上海市-杨浦区长白街道	FK-E-303	杨梅芳	13761361052	1.6	64	25	51岁	2	退休	1	3	2021.5	2021.5	2021.12.7	2，3	0	2022.4.9	2022.4.4	3	1	3，4，5	-1	3	11.3333	1	1	1	0	2	8	1									2022.4.8
255	2022.4.12	上海市-上海市-杨浦区长白街道控江路121弄36号404室	FK-E-304	闵莉萍	13818606008				41岁	2			2	2021.5	2021.5		2，2		2022.4.9	2022.4.7	2	0	3，1，5	-1	2		1	1	1	0	2	8
256	2022.4.12	上海市-上海市-杨浦区江浦街道	FK-E-305	谢志强	13918015356	1.74	100	33.0295	48岁	1	厨师	1	3	2021.5	2021.5	2021.11.1		8	2022.4.9	2022.4.5	1	1	3，5	-2	3	10	1	1	1	1	2	8
257	2022.4.12	上海市-上海市-杨浦区江浦街道	FK-E-306	钱琴	13764597571	1.62	60	22.8624	44岁	2	家庭主妇	0	0					0	2022.4.9	2022.4.5	1	1	5，3，4	-2	3	10	1	1	1	1	2	8
258	2022.4.12	上海市-上海市-杨浦区江浦街道	FK-E-307	谢钰玟	15026920038	1.62	55	20.9572	21岁	2	大学	2	0					0	2022.4.9	2022.4.5	1	1	5，3，4	-2	3	10	1	1	1	1	2	8
259	2022.4.12	上海市-上海市-杨浦区江浦街道	FK-E-308	周效珍	13002139951	1.58	55	22.0317	71岁	1	退休	0	0					8	2022.4.9	2022.4.5	1	1	5，3，4	-2	3	10	1	1	1	1	2	8
260	2022.4.12	上海市-上海市-杨浦区江浦街道	FK-E-309	季燕	13701718483	1.61	71	27.3909	46岁	2	居委会	1	3	2021.4	2021.4	2021.11		0	2022.4.7	2022.4.5	3	1	0		2	10	0	1	0	0	1	3	2	73								2022.4.5-4.17	4
261	2022.4.12	上海市-上海市-杨浦区江浦街道	FK-E-310	季平国	13701718483	1.58	70	28.0404	76岁	1	退休	0	3	2021.4	2021.4	2021.11		0	2022.4.1	2022.4.7	3	1	4，3	-1	2	10	0	1	2	0	1	6	2									2022.4.1
262	2022.4.12	上海市-上海市-杨浦区平凉街道	FK-E-311	金淑芬	13917381104	1.56	57	23.4221	51岁	2	家政	0	3	2021.5	2021.5	2021.11		0	2022.4.11	2022.4.9	3	1	2，3，6	1	3	8.75	1	1	1	1	1	5	2	54，56，26				3，3						8
263	2022.4.15	上海市-上海市-杨浦区皿平街道	FK-E-312	厉永玉	13651614081	1.6	45	17.5781	53岁	2	派出所工作	1	2	2021.3.11	2021.6.28			0	2022.4.13	2022.4.12	2	1	1，5	1	3	10	1	1	1	0	1	1	2	34								2022.4.12	4，5，3	8
264	2022.4.11	上海市-上海市-杨浦区长白街道	FK-F-313	蔡素英	18621547894	1.6	61	23.8281	46岁	2	居家养老	0	3	2021.3	2021.5	2021.12		0	2022.4.1	2022.4.9	3	1	4，3，5	-1	1	9	0	0	1	1	1	6	1	27		1	安保	3	2021.2	2021.5	2021.12	2022.4.1		8
265	2022.4.11	上海市-上海市-杨浦区长白街道控江路18弄15号209	FK-F-314	朱琳	18226503223	1.63	60	22.5827	32岁	2	超市	0	2	2021.4	2021.5			0	2022.4.9	2022.4.6	3	0	4，3，5，6，1	-2	3	16.6667	1	1	1，2	0	1	4	1	35		0	超市	2	2021.4	2021.5		2022.4.6	4，5		2	46	无	0	超市
266	2022.4.11	上海市-上海市-杨浦区长白街道	FK-F-315	周莲平	18805652575	1.58	50	20.0288	51岁	2	居家养老	1	3			2022.2.21		0	2022.4.1	2022.4.4	3	0	5	-1	3	20	0	1	1	0	3											2022.
267	2022.4.11	上海市-上海市-杨浦区长白街道	FK-F-316	赵燕菁	18930102452	1.6	60	23.4375	69岁	2	退休	1	2	2021.6.21	2021.7.24			9	2022.4.6	2022.4.4	2	1	7	-1	2	12.5	1	1	1	0	1	4	1	70		0	FK-F-318	2	2021.6.21	2021.7.24		2022.4.6	3
268	2022.4.11	上海市-上海市-杨浦区长白街道 延吉东路82弄10号	FK-F-317	夏晟麟	18116101912	1.8	75	23.1481	38岁	1	财务	2	0					13	2022.4.6	2022.4.4	2	0	5	5	2	12.5	1	1	0	0	3
269	2022.4.11	上海市-上海市-杨浦区长白街道	FK-F-318	夏逸明	18964639020	1.7	70	24.2215	70岁	1	退休	1	2	2021.6.21	2021.7.24			0	2022.4.6	2022.4.4	2	1	5	-1	2	12.5	1	1	1	0	3
270	2022.4.11	上海市-上海市-杨浦区长白街道	FK-F-319	刘浣岚	13331929670	1.53	52.5	22.4273	43岁	2	律师	2	2	2021.3	2021.6.11			5	2022.4.8	2022.4.7	2	1	3，4，5	2	2	30	1	1	1，3	0	1	3	2	71		0		2				2022.4.6		8
271	2022.4.11	上海市-上海市-杨浦区长白街道	FK-F-320	刘澄	18001729865	1.65	55	20.202	80岁	1	退休	1	2	2021.3	2021.6.11			0	2022.4.8	2022.4.7	2	1	3，4，5	2	2	30	1	1	1，3	0	3
272	2022.4.11	上海市-上海市-杨浦区靖宇东路55弄15号1002室	FK-F-321	郑燕	13564219829	1.67	80	28.6851	36岁	2	梅林	2	2	2021.3	2021.5.20			8	2022.4.8	2022.4.6	3	1	1，4	1	2	46	1	1	1，2	1	3
273	2022.4.11	上海市-上海市-杨浦区靖宇东路55弄15号1002室	FK-F-322	陈哲颖	13564219829	1.59	60	23.7332	10岁	2	学生	0	2	2021.1	2021.12				2022.4.1	2022.4.8	3	0	4，3，5	-1	2	46	1	1	1，2	1	3
274	2022.4.11	上海市-上海市-杨浦区市光一村67号503	FK-F-323	须林富	13651888899	1.64	60	22.3081	73岁	1	退休	1	0					11	2022.4.9	2022.4.7	2	0	0		2	30	1	1	0	0	3
275	2022.4.11	上海市-上海市-杨浦区市光一村	FK-F-324	俞爱玲	13651888899	1.64	60	22.3081	74岁	2	退休	1	0					6，11，12	2022.4.9	2022.4.7	2	1	4，3	1	2	30	1	1	2	0	3
276	2022.4.11	上海市-上海市-杨浦区长白街道	FK-F-325	岳子良	18221438560	1.7	70	24.2215	52岁	1	自由职业	0	3	2021.4	2021.1	2022.3		0	2022.4.9	2022.4.4	1	0	1，4，2，5	1	2	20	0	1	1	0	2	8	1	26		1	自由职业	3	2021.4	2021.1	2022.3	2022.4.7	1，4，2，5	8
277	2022.4.11	上海市-上海市-杨浦区长白街道	FK-F-326	周维银	13816234496	1.76	85	27.4406	63岁	1	退休	0	0					0	2022.4.9-	2022.4.8	3	0	4	1	2	20	1	1	1	0	1	6	1	26		0		0				2022.4.6		4	2	26		0
278	2022.4.11	上海市-上海市-杨浦区长白新村街道	FK-F-327	张玉喜	15000891581	1.67	74	26.5338	31岁	1	装修	0	2	2021.5.20	2021.6.28			0	2022.4.8	2022.4.5	1	1	6	1	3	10	0	1	1	0	1	1	1	32				2				2022.4.6	0
279	2022.4.11	上海市-上海市-杨浦区长白新村街道	FK-F-328	周国香	17761819131	1.65	65	23.8751	63岁	2	退休	0	3	2021.3	2021.5	2022.2		2	2022.4.9	2022.4.7	3	0	3，5，4	-2	2	2	1	1	1	0	1	4	1	67		0		3	2021.3	2021.5	2022.2	2022.4.5	4	8
280	2022.4.11	上海市-上海市-杨浦区长白新城	FK-F-329	郭洁萍	15821006442	1.58	50	20.0288	68岁	2	退休	0	3	2021.3	2021.12	2022.1		9，8，7，11	2022.4.6	2022.4.4	3		0		2	50	1	1	0	1	2	8
281	2022.4.11	上海市-上海市-杨浦区长白新城	FK-F-330	仇胜建	13611724252	1.72	70	23.6614	72岁	1	退休	0	3	2021.3	2021.12	2022.1		8	2022.4.6	2022.4.4	3		0		2	15	1	1	0	1	3
282	2022.4.11	上海市-上海市-杨浦区上海杨浦区长白新村街道	FK-F-331	宁建	18221230060	1.65	80	29.3848	26岁	1	汽车美容	0	3	2021.4.27	2021.5.20	2022.1.23		0	2022.4.6	2022.4.5	3	0	4，5	1	2	10	1	1	1	1	1	3	1	49				2				2022.4.5
283	2022.4.11	上海市-上海市-杨浦区广元新村4号	FK-F-332	唐大海	17377386715	1.68	60	21.2585	34岁	1	厨师	1	3	2021.6.1	2021.6.23	2022.2.23		0	2022.4.9	2022.4.5	3	0	4，3，5，7，1，6	-2	3	1	0	1	1		3		1	40				2、3				2022.4.5
284	2022.4.12	上海市-上海市-杨浦区控江街道奉城3村	FK-F-333	张明杰	17821221356	1.53	62.5	26.6991	48岁	2	护理员	0	3	2021.3	2021.5	2021.12	2，2	0	2022.4.8	2022.4.6	1	0	7	1	2	6	0		1	0	2	8										2022.
285	2022.4.12	上海市-上海市-杨浦区江浦街道	FK-F-334	卢慧	18217031736	1.6	56	21.875	26岁	2	办公室文员	2	2	2021.5	2021.6		1，2	0	2022.4.1	2022.4.5	3	1	2,3,4,5,67	-2	2	13	1	1	1	0	2	8										2022.4.2		8
286	2022.4.12	上海市-上海市-杨浦区控江路街道	FK-F-335	李爱华	13918988124	1.67	65	23.3067	65岁	2	退休	1	3	2021.5	2021.12	2022.2		0	2022.4.1	2022.4.9	3	0	6	-1	2	76	1	1	1	1	3													8
287	2022.4.12	上海市-上海市-杨浦区控江路街道	FK-F-336	王睿	13774406498	1.6	60	23.4375	46岁	2	职员	2	1	2021.3				11	2022.4.1	2022.4.6	3	0	0		3	15.6	1	1	1	1	3
288	2022.4.12	上海市-上海市-杨浦区大桥街道	FK-F-337	卢红	18616997057	1.7	58	20.0692	40岁	2	职员	3	0					9	2022.4.8	2022.4.7	3	1	4，3，5	1	2	15	0	1	1	1	2	8
289	2022.4.12	上海市-上海市-杨浦区大桥街道	FK-F-338	徐宏翠	13671788745	1.5	60	26.6667	74岁	2	退休	0	0					0	2022.4.8	2022.4.7	1		0	4	3	50	1	1	0	0	2	8
290	2022.4.12	上海市-上海市-杨浦区大桥街道	FK-F-339	李俊莉	13323747559	1.58	60	24.0346	44岁	2	服务员	0	3	2021.3	2021.4	2022.2		8	2022.4.1	2022.4.9	3	1	5，3	-1	3	5	1	1	1		3
291	2022.4.12	上海市-上海市-杨浦区大桥街道	FK-F-340	张莉	13045636467	1.65	68.5	25.1607	30岁	2	餐饮	0	3	2021.4.11	2021.5.10	2022.2.17	1,2	0	2022.4.11	2022.4.6	3	1	2，3，7	-1	3	8	1	1	0		2	8										2022.4.2
292	2022.4.12	上海市-上海市-杨浦区长阳路1841弄	FK-F-341	季三妹	18701847405	1.56	55	22.6003	66岁	2	退休	1	2	2021.7	2021.8		1，2	8 9	2022.4.6	2022.4.4	3	0	2，4	2	2	7	1	1	1，2	1	3
293	2022.4.12	上海市-上海市-杨浦区双阳路160弄23号402	FK-F-342	朱金弟	18939862655	1.6	50	19.5312	59岁	2	退休	1	2	2021.7	2021.8			2	2022.4.9	2022.4.8	3	1	1.3.5.	1	2	33.3333	1	1	1	0	2	8
294	2022.4.12	上海市-上海市-黄浦区双阳路	FK-F-343	喻桂英	13636034132	1.62	61	23.2434	34岁	2	餐饮	0	3	2021.3.26	2021.4.27	2021.10.28		0	2022.4.11	2022.4.9	1	0	5	1	3	12	1	1	1	1	1	1	2	47								2022.4。11		1	2	54
295	2022.4.12	上海市-上海市-杨浦区大桥街道	FK-F-344	朱晶华	13501655286	1.65	70	25.7117	40岁	2	个体	2	2	2021.4	2021.5		1，0；2，2	0	2022.4.9	2022.4.6	3	1	3，5	-1	2	20	1	0	1	0	2	8										2022.4.7
296	2022.4.12	上海市-上海市-杨浦区控江路128弄22号楼1001	FK-F-345	王雅利	18964821440	1.6	48.5	18.9453	26岁	2	居家	1	3	2021.6.5	2021.7.23	2022.2.20	1,2	0	2022.4.1	2022.4.7	3	0	3	-1	3	9	1	1	1	1	3
297	2022.4.12	上海市-上海市-杨浦区长柏街道	FK-F-346	司友芹	18717869872	1.67	70	25.0995	58岁	2	保洁	0	2	2021.8.2	20221.8.26		2，2	0	2022.4.1	2022.4.8	3	0	0		3	13.3333	1	1	1	0	3
298	2022.4.12	上海市-上海市-杨浦区大桥街道	FK-F-347	范苓苓	13816724529	1.65	70	25.7117	37岁	2	职员	2	3	2021.4.7	2021.5.10	2022.1.20	1，2	0	2022.4.6	2022.4.4	3	1	4，5	-1	2	27.5	1	1	1	1	2	8										2022.4.5-
299	2022.4.12	上海市-上海市-杨浦区控江	FK-F-348	赵正兰	15300591550	1.58	66.5	26.6384	64岁	2	退休	0	3	2021				5	2022.4.9	2022.4.8	3	0	5	1	3	28.5	1	1	1	0	3
300	2022.4.12	上海市-上海市-杨浦区长白新村街道	FK-F-349	房晓燕	18717767251	1.58	45	18.026	25岁	2	职员	2	3	2021.4.25	2021.5.16	2021.11.20		0	2022.4.9	2022.4.4	3	0	5		3	10	1	1	1	0	1	3	1	61				3	2021.4.25	2021.5.16	2021.11.20	2022.4.4		4	2
301	2022-04-12 12:52:56	上海市-上海市-杨浦区长白街道		赵海英	13917019332	1.6	60	23.4375	51	2	无	0	3	2021.03.	2021.04	2021.11.		0	2022.04.09	2022.04.04	3	0	0		3	10	1	1	0	1	1	4	1	61	0	1	高级技工	3	2021.03	2021.04	2021.11.	2022.04.04	3	0
302	2022-04-12 14:37:31	上海市-上海市-杨浦区定海街道		单群	15201802042	1.69	64	22.4082	51	2	保洁主管	0	3	2021.05.	2021.09	2022.02		0	2022.04.05	2022.04.04	2	1	5	5	3	8	1	1	1	1	3	0			0
303	2022-04-12 13:48:11	上海市-上海市-杨浦区大桥街道		王琼	13636355359	1.63	54	20.3244	37	2	职员	2	3	2021.05.29	2021.06.20	2022.01.08	2.3	0	2022.04.07	2022.04.06	2	1	4	0	2	15	1	0	1	1	3	0	1	60	0
304	2022-04-12 13:49:36	上海市-上海市-杨浦区大桥街道周家嘴路3118弄21号201		张英	13817824337	1.63	54	20.3244	35	2	护士	2	3	2021.03.	2021.04	2021.10.		7	2022.04.09	2022.04.06	3	1	4	1	1	90	1	0	1 ，3	1	3	0	2	30	0	2	护士	3	2021.03	2021.04	2021.10.	2022.04.09
305	2022-04-12 13:55:04	上海市-上海市-杨浦区眉州路465弄		陈志美	15901606591	1.63	60	22.5827	52	2	保洁	0	3	2021.02			1,3	9	2022.04.09	2022.04.08	1	1	1	1	3	15	0	1	1	1	3
306	2022-04-12 13:46:23	上海市-上海市-杨浦区大桥街道		杨施嘉	15201883359	1.56	60	24.6548	32	2	老师	2	2	2021.03	2021.06.30		1,3	0	2022.04.09	2022.04.06	3	0	4	0	3	35	0	1	0	0	3	0
307	2022-04-12 14:10:17	上海市-上海市-杨浦区四平街道		蒋真	18617807617	1.6	60	23.4375	50	2	家政	0	3	2021.05	2021.06	2021.12		7	2022.04.10	2022.04.07	3	1	4.7	-1	3	8	1	1	1，3	1	1	1	2	13
308	2022-04-12 14:10:37	上海市-上海市-杨浦区四平街道		李芳	13839361087	1.6	57	22.2656	47	2	家政	0	3	2021.05	2021.06	2022.01		0	2022.04.10	2022.04.07	3	1	3	1	3	8	1	1	1	1	1	1	2						2021.05	2021.06	2021.12		4
309	2022-04-12 14:10:04	上海市-上海市-杨浦区四平街道		王志明	13814853194	1.5	62	27.5556	68	2	退休	1	3			2022.03	2,1	8	2022.04.09	2022.04.06	3	0	3	0	3	18	1	1	1	0	3	0
310	2022-04-12 14:12:36	上海市-上海市-杨浦区四平路街道		张伟琦	13122904307	1.65	65	23.8751	68	2	退休	0	0					8	2022.04.09	2022.04.07	3	0	4	3	1	35	1	0	1	1	3	0
311	2022-04-12 14:04:17	上海市-上海市-杨浦区四平街道		张雅静	13671747601	1.535	50	21.2204	33	2	职员	2	2	2021.06.02	2021.06.26			0	2022.04.10	2022.04.05	3	1	4	-4	1	28	1	0	2	1	3	0
312	2022-04-12 14:05:40	上海市-上海市-杨浦区四平街道		朱惠敏	18964314818	1.7	79	27.3356	59	2	退休	1	3	2021.02.	2021.08	2022.02.28		1	2022.04.10	2022.04.06	3	0	3.4	1	3	10	1	1	1	1	1	2	2	8	0	0	学生	2	2021.11.06	2022.01.01		2022.04.10	4
313	2022-04-12 14:10:05	上海市-上海市-杨浦区四平街道		傅旎菲	13661577589	1.33	26	14.6984	8	2	学生	0	2	2021.11.06	2022.01.01			0	2022.04.10	2022.04.06	3	1	3.4	-1	3	10	1	1	1	1	3
314	2022-04-12 14:04:59	上海市-上海市-杨浦区四平街道		张夏	13661577589	1.89	90	25.1953	40	1	职员	2	3	2021.01	2021.02	2022.01		0	2022.04.10	2022.04.06	3	1	3.4	1	3	10	1	1	1	1	1	6	2	8	0	0	学生	2	2021.11.06	2022.01.01		2022.04.10	4
315	2022-04-12 14:05:30	上海市-上海市-浦东新区四平路街道		储银环	13866011831	1.55	60	24.974	52	2	房产销售	0	0					5	2022.04.09	2022.04.07	3	0	4	-2	3	18	1	1	1	1	3	0
317	2022-04-12 16:22:16	上海市-上海市-杨浦区江浦街道		陈艳	13601663483	1.67	75	26.8923	47	2	月子中心店长	2	0					0	2022.04.10	2022.04.06	3	0	4.7	-2	2	18	0	1	1	1	3	0
318	2022-04-12 14:32:24	上海市-上海市-杨浦区海州路215弄8号124室		邓艳	13764384671	1.5	60	26.6667	31	2	导购	2	3	2021.04.16	2021.05. 12	2021.12.14		0	2022.04.10	2022.04.08	2	1	3	-2	2	15	1	0	0	1	3	0
319	2022-04-12 14:36:35	上海市-上海市-杨浦区海州路215弄8号111室		石自忠	17365257485	1.46	75	35.1848	52	2	保洁	0	3			2021.12	1,2	0	2022.04.09	2022.04.06	3	1	2	-1	3	5	1	1	1	1	3	0	2
320	2022-04-12 14:14:35	上海市-上海市-杨浦区四平街道		穆世春	13611864990	1.67	80	28.6851	52	2	职员	1	3	2021.03.	2021.05	2021.11		8	2022.04.09	2022.04.08	3	0	0		3	13	1	1	0	1	3	0
321	2022-04-12 14:11:31	上海市-上海市-杨浦区鞍山三村18号		尹丽侠	18646602025	1.62	75	28.578	52	2	退休	0	3					0	2022.04.10	2022.04.08	3	1	0		3	8	1	1	1	0	3	0
324	2022-04-12 14:17:54	上海市-上海市-杨浦区四平路街道		陈杰	15973396990	1.58	48	19.2277	26	2	职员	2	2				1，	0	2022.04.08	2022.04.04	3	1	2	-2	3	18	1	1	1	0	3	0
325	2022-04-12 14:30:08	上海市-上海市-杨浦区四平街		周秀梅	13916813911	1.65	70	25.7117	52	2		0	2	2021.03.	2021.07			12	2022.04.09	2022.04.08	3	0	3.4	-1	3	30	1	1	0	1	1	6	2	25	0	2	职员	3				2022.04.08	4	0	2
326	2022-04-12 14:33:39	上海市-上海市-杨浦区鞍山三村14号2室		苏红娟	15801954796	1.58	55	22.0317	40	2	无	0	3	2021.04	2021.05	2022.01	1，3	0	2022.04.10	2022.04.08	3	1	3	-3	3	18	1	1	1	1	3	0
327	2022-04-12 14:36:48	上海市-上海市-杨浦区四平路		徐兰娣	18621738232	1.63	60	22.5827	60	2	退休	0	2	2021.04.09	2021.05.04		1,2	8	2022.04.08	2022.04.05	2	0	3	1	3	15	1	1	1	1	3	0
328	2022-04-12 14:10:52	上海市-上海市-杨浦区四平路街道		张旖菲	15900676186	1.56	43	17.6693	10	2	学生	0	2	2021.1	2021.12			13	2022.04.10	2022.04.06	3	1	4	1	3	10	1	0	1	1	3		2	8	0	0	学生	2	2021.11	2022.01.01		2022.04.10	4	0
329	2022-04-12 14:05:08	上海市-上海市-杨浦区四平路街道		傅裕桦	15900676186	1.7	85	29.4118	35	2	职员	2	3	2021.03	2021.04	2021.12		0	2022.04.10	2022.04.06	3	1	4	1	3	10	1	0	1	1	1	6	2	10	0	0	学生	2	2021.1	2021.12		2022.04.10	4
330	2022-04-12 14:20:39	上海市-上海市-杨浦区四平		李明灏	13817972312	1.52	50	21.6413	9	1	学生	0	2	2021.05	2021.6.27		1，1	0	2022.04.11	2022.04.10	3	1	4.5	-1	3	28	1	1	1	1	3
331	2022-04-12 14:08:45	上海市-上海市-杨浦区四平		许少芬	13817972312	1.6	65	25.3906	40	2	服务行业	1	2	2021.05.30	2021.6.27		1，1	0	2022.04.11	2022.04.10	3	0	4.3	-1	3	28	1	1	1	1	1	6	1	9	0	0	学生	2	2021.05	2021.6.27		2022.04.10	4
332	2022-04-12 14:07:19	上海市-上海市-杨浦区四平路街道		张翔皓	19822762385	1.8	80	24.6914	14	1	学生	0	2	2021.09.05	2021.09.26			13	2022.04.09	2022.04.06	3	1	3.5	3	3	20	1	0	1	0	3
333	2022-04-12 14:13:53	上海市-上海市-杨浦区四平路街道		刘海莲	13917378172	1.56	52	21.3675	46	2	无	1	2	2021.05.30	2021.06.20			0	2022.04.10	2022.04.06	3	0	3	3	3	20	1	0	1	0	1	6	1	14	0	0	学生	2	2021.09.05	2021.09.26		2022.04.09	3
334	2022-04-12 11:41:10	上海市-上海市-杨浦区控江		李先侠	15800954168	1.55	58	24.1415	51	2	超市员工	0	2	2021.04	2021.08			8	2022.04.09	2022.04.06	2	1	4	1	1	30	1	0	1	0	3	0
335	2022-04-12 16:25:48	上海市-上海市-杨浦区江浦路街道		俞雯洁	15900591469	1.6	65	25.3906	49	2	居委会员工	1	2	2021.03.24	2021.04.15		2,2	0	2022.04.07	2022.04.04	3	0	1	7	3	18	1	0	1	1	3
336	2022-04-12 16:43:31	上海市-上海市-杨浦区双辽路		唐小姥	13564552069	1.53	55	23.4952	58	2	钟点工	0	0					8	2022.04.10	2022.04.04	3	1	7	-3	3	18	1	1	0	0	1	1	2	75	0
337	2022-04-12 11:20:39	上海市-上海市-杨浦区控江		林国华	13917691907	1.58	53	21.2306	43	2	职员	2	3	2021.03.26	2021.04.30	2021.11.30	1.3/1，2	0	2022.04.10	2022.04.04	1	0	5	-6	1	26	1	0	0	1	3
338	2022-04-12 16:30:23	上海市-上海市-杨浦区冮浦路1275弄18号605		苏领娇	13370267210	1.55	65	27.0552	65	2	无	0	3	2021.05.02				8	2022.04.10	2022.04.01	3	1	4.5	-1	3	18	1	1	1，3	1	3
339	2022-04-12 16:19:35	上海市-上海市-杨浦区冮浦路		张丹红	13321968210	1.6	75	29.2969	43	2	个体户	0	0					8	2022.04.10	2022.04.01	3	1	2.3.5	-2	3	18	1	1	1	1	3	0
340	2022-04-12 16:24:33	上海市-上海市-杨浦区江浦街道		潘俊杰	17501618874	1.74	72	23.7812	22	1	无	2	3	2021.05.10	2021.05.31	2021.12.17		0	2022.04.09	2022.04.04	3	1	5.7	-2	3	12	1	1	1	0	1	3	2	44	0	2	物流职员	3	2021.05.27	2021.06.18	2021.12.29	2022.04.09	3.5
341	2022-04-12 16:25:20	上海市-上海市-杨浦区双辽路200弄43号703		秦华	13524315083	1.58	55	22.0317	44	2	物流职员	2	3	2021.05.27	2021.06.18	2021.12.29		0	2022.04.09	2022.04.04	3	1	3.5	-2	3	12	1	1	1，	0	3
342	2022-04-12 16:24:03	上海市-上海市-杨浦区江浦路		吴建国	13816459065	1.75	60	19.5918	61	1	退休	1	2	2021.04	2021.05			0	2022.04.08	2022.04.05	3	1	4.7	-2	3	24	1	1	1	1	1	4	2	56	0	1	退休	0				2022.04.08	4.7
343	2022-04-12 16:21:49	上海市-上海市-杨浦区江浦街道		马瑾	13764648369	1.5	55	24.4444	56	2	退休	1	0					0	2022.04.08	2022.04.05	3	1	4.7	-2	3	24	1	1	1	1	3	0
344	2022-04-12 16:23:30	上海市-上海市-杨浦区江浦		张莉	13916528314	1.58	48	19.2277	38	2	职员	2	2	2021.06	2021.07		1，0	0	2022.04.10	2022.04.07	3	1	3.4.7	-2	3	13	1	1	1,3	1	3
345	2022-04-12 16:28:54	上海市-上海市-杨浦区平凉路		张咏梅	18964694871	1.5	51	22.6667	53	2	教师	3	3	2021.01	2021.02	2022.1	1,0	0	2022.04.10	2022.04.07	3	1	3.7	1	3	70	0	1	1	1	1	4	1	55	0	2	经理	3			2022.03	2022.04.07	5
346	2022-04-12 16:30:01	上海市-上海市-杨浦区江浦街道		杨志怀	13512193124	1.58	60	24.0346	70	2	退休	0	2	2021	2022.03		2,2	8	2022.04.10	2022.04.02	1	1	5	-2	3	12	1	1	1	1	1	6	2	53	0	0	无	2	2021.03	2021.04		2022.04.07	5.7
347	2022-04-12 16:26:59	上海市-上海市-杨浦区江浦街道		李俊杰	13512193124	1.71	100	34.1986	23	1	自由	2	2	2021.10.01	2021.11		2,2	0	2022.04.10	2022.04.02	1	1	1.7	-2	3	12	1	1	1	1	1	3	2	53	0	0	无	2	2021.03	2021.04		2022.04.07	5.7
350	2022-04-11 19:46:20	上海市-上海市-杨浦区		黄黎萍	13661450126	1.6	47	18.3594	36	2	职员	2	1	2021.04			2,3	13	2022.04.10		2	1	4.5	-1	1	20	1	1	1,2	1	3	0
351	2022-04-11 19:47:55	无		丁月华	13818044876	1.6	55	21.4844	65	2	退休	2	0					12	2022.04.10	2022.04.09	3	0	3.4.5	0	3	14	1	0	1	1	1	4	1	68	0	0	退休	2				2022.04.08	7
352	2022-04-11 19:34:21	上海市-上海市-杨浦区		陈玉芳	18452522512	1.55	45	18.7305	24	2	无业	2	2	2021.08.05	2021.08.26		2,3	0	2022.04.09	2022.04.01	2	1	4	0	3	10	1	1	1	1	3	0
353	2022-04-11 19:37:55	上海市-上海市-杨浦区		王倩	15264988326	1.6	55	21.4844	20	2	店员	0	0					0	2022.04.10	2022.04.	3	1	4.7	-1	3	15	1	1	1,2	0	1	1	1	19	0	0	店员	2					7
354	2022-04-11 19:42:51	上海市-上海市-杨浦区		韦银花	18226893257	1.58	47	18.8271	40	2	服务员	0	3	2021.06	2021.07	2022.01		0	2022.04.08	2022.04.06	3	0	3.5.7	-1	3	10	1	1	1	0	1	1	2	42	5	0	服务员	0				2022.04.08	7
355	2022-04-11 19:38:24	上海市-上海市-杨浦区		潘玉侠	13862112296	1.55	65	27.0552	31	2	服务员	0	0					0	2022.04.08	2022.04.06	3	0	4.5.7	-2	3	10	1	1	1	0	1	1	2	42	5	0	服务员	0				2022.04.08	7
356	2022-04-11 19:46:38	上海市-上海市-杨浦区		滕鑫	15541657613	1.55	53	22.0604	46	2	服务员	0	3	2021.05	2021.06	2021.12		0	2022.04.08	2022.04.06	3	0	4.7	-1	3	10	1	1	1	0	1	1	2	42	5	0	服务员	0				2022.04.08	7
357	2022-04-11 19:43:00	上海市-上海市-杨浦区		陈秀丽	16622967733	1.7	63	21.7993	42	2	服务员	0	0					5	2022.04.08	2022.04.06	1	1	4.7	-2	3	10	1	1	1	0	3	0
359	2022-04-11 20:25:21	上海市-上海市-杨浦区		戴吉庆	17316568754	1.65	60	22.0386	66	2	退休	1	3	2021.03	2021.04	2022.01		5	2022.04.05	2022.04.01	2	1	4	0	3	30	1	1	感冒药	0	3	0
360	2022-04-11 20:29:41	上海市-上海市-杨浦区		杨祯珍	13795284345	1.6	62	24.2188	68	2	退休	0	0				1,2	7	2022.04.04	2022.04.01	3	0	3.5.7	0	3	15	1	1	1	0	1	5	2	65				2	2021.07	2021.08		2022.04.04
361	2022-04-11 20:44:41	上海市-上海市-黄浦区		朱国芬	13472408976	1.65	56	20.5693	68	2	退休	1	0				1	8	2022.04.09	2022.04.08	3	0	3.5	-2	3	13	1	1	1	0	1	3	2	96	8	0	退休	0				2022.04.06	5.7
362	2022-04-11 20:50:07	上海市-上海市-杨浦区		徐佳	18221205964	1.61	60	23.1473	40	2	职员	2	3	2021.5.21	2021.06.15	2022.01.05	2,3	0	2022.04.09	2022.04.06	3		3	0	3	15	1	1	1	1	1	3	2	70	13	0	退休	3	2021.05	2021.05	2021.12	2022.04.07	5.7
363	2022-04-11 20:52:58	上海市-上海市-杨浦区		陈伟燕	18930491922	1.51	60	26.3146	59	2	退休	2	3	2020.12	2021.01	2021.11.30		0	2022.04.10	2022.04.04	3	1	3	-1	3	26	1	0	1	1	3
365	2022-04-11 22:30:25	上海市-上海市-杨浦区		戴梓英	13816783991	1.62	65	24.7676	72	2	退休	2	0					8	2022.04.09	2022.04.	2	1	4		1	40	1	0	1	0	3
366	2022-04-11 21:21:46	上海市-上海市-杨浦区		李诗妤	13817563399	1.63	80	30.1103	28	2	运营	2	0				1,3/1，0	13	2022.04.10	2022.04.06	3	0	0		3	18	1	1	0	1	3
367	2022-04-11 21:30:35	上海市-上海市-杨浦区		李束	13482706973	1.58	58	23.2335	40	2	服务员	1	3	2021.04.07	2021.05.24	2021.11.25		0	2022.04.08	2022.04.06	3	1	4.5.7	-2	3	8	1	1	1，止咳药，化痰药	0	1	1	2	48	0	1	服务员	3	2021.04.07	2021.05.24	2021.11.25	2022.04.06	5.7
368	2022-04-11 21:29:31	上海市-上海市-杨浦区		鲍士秀	15221053577	1.56	57	23.4221	42	2	服务员	0	3	2021.04.07	2021.05.24	2021.11.25		0	2022.04.08	2022.04.06	3	1	3.4.5	0	3	8	1	1	1，	0	1	1	2	48	0	1	服务员	3	2021.04.07	2021.05.24	2021.11.25	2022.04.06	5.7
369	2022-04-11 21:33:29	上海市-上海市-杨浦区		孙丽华	13816967298	1.61	48	18.5178	45	2	服务员	0	3	2021.04.07	2021.05.24	2021.11.25		0	2022.04.08	2022.04.06	3	1	3.4.5.7	0	3	8	1	1	1，	0	1	1	2	48	0	1	服务员	3	2021.04.07	2021.05.24	2021.11.25	2022.04.06	5.7
370	2022-04-11 21:27:42	上海市-上海市-杨浦区		蔡东美	13918301762	1.7	60	20.7612	48	2	服务员	1	3	2021.04.07	2021.05.24	2021.11.25		0	2022.04.06	2022.04.05	1	1	4.5.7	2	3	8	1	1	1，2	0	3
371	2022-04-11 21:31:56	上海市-上海市-杨浦区		韩素英	13816607942	1.58	62	24.8358	68	2	退休	0	2	2021.12	2022.01			8	2022.04.09	2022.04.07	2	1	4	-2	3	18	0	1	1	0	1	4	1	72	7	0	退休	0				2022.04.06	5
372	2022-04-11 21:32:33	上海市-上海市-杨浦区		张燕珠	15800365282	1.5	60	26.6667	59	2	退休	0	3	2021.06	2021.07	2022.01	1,2/1.0	0	2022.04.07	2022.04.04	1	0	3.5	-2	1	23	1	1	1	1	3	0	2	50	0
375	2022-04-11 21:28:46	上海市-上海市-黄浦区		钟小燕	13623408804	1.6	65	25.3906	45	2	分拣员	1	3	2021.07.01	2021.07.22	2022.01.25		9	2022.04.09	2022.04.08	3	1	0		1	18	1	0	1	0	3	0
376	2022.04.11	四光三寸	FK-G-428	顾春莉	13651978695				48	2	麦当劳	0	3			2022.01.18	3，3	0	2022.04.10	2022.04.04	3	1	2，3	-1	2	14	1	0	1	1	2	8
377	2022.04.11	金都玫瑰园	FK-G-431	杨琪琪	18139920126				19	2	服务类	1	3			2022.01.16		0	2022.04.09	2022.04.04	3	0	1，3	1	3	7	0	0	1	0	1	1	2	25	0	0	服务类	2				2022.04.12	4
378	2022.04.11	金都玫瑰园	FK-G-432	杨洁	13599039573				20	2	服务类	1	2		2021.04.22			0	2022.04.09	2022.04.04	3	0	4，3，	-1	3	7	0	0	1	0	1	1
379	2022.04.11	上海市-上海市-杨浦区	FK-G-433	陆晓玮	13564364005				34	2	国企	2	3	2021.03.23	2021.04.21	2021.12.30	3,0	0	2022.04.09	2022.04.06	2	1	4，1	0	2	15	1	0	1	1	3
380	2022.04.11	鞍三七村	FK-G-434	黄菊	17601201883				20	2	卖服饰七浦	1	2	2021.04.10	2021.05.13			0	2022.04.08	2022.04.06	3	1	4，5，1	-1	2	10	1	0	1	1	3	0
381	2022.04.11	上海市-上海市-杨浦区	FK-G-435	李想	18616950872				20	2	新媒体运营	0	3			2022.01	3，3	0	2022.04.08	2022.04.07	2	1	3	-1	3	10	1	1	1	1	3
383	2022.04.11	上海市-上海市-杨浦区	FK-G-437	岑梅	13641779283				65	2	退休	1	3			2021.12.27	3	0	2022.04.10	2022.04.06	2	1	3，8	0	3	20	1	1	1	0	2	8
384	2022.04.11	上海市-上海市-杨浦区	FK-G-438	江茉青	15001714950				33	2	上班	0	3	2021.04.09	2021.05.12	2021.12.27		0	2022.04.06	2022.04.01	2	1	4，8	-2	2	15	1	1	1	1	1	1	1	23								2022.04.03
385	2022.04.11	上海市-上海市-杨浦区	FK-G-439	张惠玲	13916759027				65	2	退休	1	3			2021.12.22		8	2022.04.09	2022.04.01	3	1	1，8	1	3	15	1	1	1	1	3
386	2022.04.11	上海市-上海市-杨浦区	FK-G-440	于爱萍	15800393454				65	2	退休	1	3			2021.12		0	2022.04.07	2022.04.01	1	1	4，3，	-3	3	22	1	1	1	1	1	4	1	68				3			2021.12	2022.04.07	2
387	2022.04.11	上海市-上海市-杨浦区	FK-G-443	瞿龙英	13585811691				70	2	退休	1	2	2021.06.08	2021.06.30		3	8，9	2022.04.08	2022.04.01	3	1	4，5	-1	2	26	0	0	1	0	3
388	2022.04.11	何间路	FK-G-444	范宏萍	13524260135				35	2	地铁服务员	1	2	2021.04.11	2021.05.29		2，3	8，9	2022.04.09	2022.04.04	3	1	4	-1	3	8	1	1	1	1	3
389	2022.04.12	上海市-上海市-杨浦区	FK-G-445	段艳艳	13680732067	1.6	53	20.7031	22	2	裱花师	1	3			2021.12.30	3	0	2022.04.09	2022.04.08	3	0	0		1	15	1	0	1	0	2	8						3				2021.04.07
390	2022.04.12	上海市-上海市-杨浦区	FK-G-446	屈聪颖	15137451176	1.53	49	20.9321	21	2	无业	0	3			2022.1.25	3	0	2022.04.09	2022.04.05	3	0	0		3	13	0	1	0	0	3
391	2022.04.12	上海市-上海市-杨浦区	FK-G-447	周云芳	13636465018	1.55	51	21.2279	56	2	退休	0	2		2021.08			0	2022.04.09	2022.04.06	2	0	4	-1	3	15	1		1	0	3
392	2022.04.12	上海市-上海市-杨浦区	FK-G-448	敖明秀	13671844705	1.6	60	23.4375	50	2	家政	0	3			2022.01	3	0	2022.04.09	2022.04.06	2	0	0		2	25	0	0	1	1	3
393	2022.04.12	上海市-上海市-杨浦区	FK-G-449	张云飞	18373838190	1.6	48	18.75	50	2	无业	0	3			2022.01		8，9	2022.04.09	2022.04.06	2	1	3	0	2	15	1	1	1，3	0	3
394	2022.04.12	上海市-上海市-杨浦区	FK-G-450	吴年来	13916564238	1.54	55	23.1911	53	2	保洁	0	3			2021.12	1	0	2022.04.07	2022.04.06	3	0	2，5	1	3	45	1	1	1	0	3
395	2022.04.11	上海市-上海市-杨浦区	FK-G-451	洪四英	15000912903	1.59	70	27.6888	48	2	钟点工	0	3	2021.03		2021.12		0	2022.04.07	2022.04.06	3	0	5，4	-1	1	15	1		1	0	1	1	2	50		0	钟点工	2		2021.11		2022.04.05	3，4
396	2022.04.12	上海市-上海市-杨浦区	FK-G-452	张爱娣	13052311731	1.62	54	20.5761	70	2	退休	1	3	2021.03		2021.11	3	8	2022.04.09	2022.04.06	2	0	2，3，1	-2	3	18	1	1	1	0	3
397	2022.04.15	上海市-上海市-杨浦区控江街道	FK-H-455	沈林康	13918941867	1.72	80	27.0416	65	1	退休	1	3	2021.03	2021.04	2021.11		5，8	2022.04.10	2022.04.07	3	1	3	0	3	26	1	1	1	0	1	4	2	65		0		3	2021.03	2021.04	2021.11	2022.04.09	2，4
398	2022.04.15	上海市-上海市-杨浦区大桥街道	FK-H-457	马玲玲	13122547079	1.61	48	18.5178	72	2	退休	0	3	2021.08	2021.09	2022.02	0	0	2022.04.14	2022.04.12	3	1	3，4	1	3	10	1	1	1	1	3
399	2022.04.15	上海市-上海市-杨浦区大桥街道	FK-H-458	田利峰	15139338989	1.65	72	26.4463	41	2	刷盘子	0	2		2021.07			0	2022.04.15	2022.04.13	3	1	2，3	-2	3	5	1	1	0	0	1	1	2	38		0		2		2021.11		2022.04.13	2，4
400	2022.04.12	上海市-上海市-杨浦区大桥街道	FK-H-459	阮琳	18621936622	1.65	55	20.202	44	2	外资培训	2	0					12	2022.04.07	2022.04.06	3	0	4，	-1	2	26	1	1	1	1	1	3	1	76	8	0	退休	0				2022.04.06	4
401	2022.04.15	上海市-上海市-杨浦区大桥街道	FK-H-460	陈研廷	18621936622	1.4	63	32.1429	9	1	学生	0	2	2021.11	2021.12			0	2022.04.13	2022.04.10	3	1	4	-1	2	26	1	1	1	1	1	3	2	44	0	2	职员	0				2022.04.13	4
404	2022.04.15	上海市-上海市-杨浦区大桥街道	FK-H-463	牛励扬	18721776069	1.6	42	16.4062	13	1	学生	0	2	2021.11	2021.12		2，2	0	2022.04.14	2022.04.13	3	0	4	1	3	7	1	1	1	1	1	2
405	2022.04.15	上海市-上海市-杨浦区大桥街道	FK-H-464	潘芳	18721776069	1.67	65	23.3067	73	2	退休	0	0				2，2	8，9	2022.04.14	2022.04.13	3	1	0		3	7	1	1	1	1	1	7
406	2022.04.15	上海市-上海市-杨浦区大桥街道	FK-H-465	李德华	18175236818	1.65	63	23.1405	53	2	棋牌室打工	0	3			2022.01		0	2022.04.12	2022.04.04	3	1	4，3	-1	1	20	1	0	1	1	1	1	2	42		0	酒店棋牌室	2				2022.04.05	0
407	2022.04.15	上海市-上海市-杨浦区江浦路	FK-H-466	兰平	15800796457	1.59	54	21.3599	52	2	保洁	1	3	2021.04.06	2021.05.04	2021.11.18		0	2022.04.13	2022.04.07	3	0	3，6，4	0	3	6	1	1	1，2	0	1	4	1	53	0	1		3	2021.04.06	2021.05.04	2021.11.18	2022.04.13	3，4	3	2	92
408	2022.04.15	上海市-上海市-杨浦区江浦街道	FK-H-467	唐锦红	13023112660	1.7	70	24.2215	49	1	快递	0	2		2021.12		3	9	2022.04.13	2022.04.12	3	0	4	0	3	10	1	1	1	1	3
409	2022.04.15	上海市-上海市-杨浦区杨浦区江浦街江浦路1315弄10另405	FK-H-468	肖永成	13681875563	1.61	62	23.9188	58	1	工人	0	2		2021.06			0	2022.04.12	2022.04.07	2	0	2	1	3	10	1	1	1	0	1	6	2	21	0		地铁	3			2021.11	2022.04.16	2，4
410	2022.04.15	上海市-上海市-杨浦区江浦街道	FK-H-469	朱凤	18221620583	1.57	49	19.8791	69	2	退休	0	0				3	8	2022.04.13	2022.04.07	2	1	0		3	8	1	1	1	1	1	1	2	38			销售	3				2021.04.12	4
411	2022.04.15	上海市-上海市-杨浦区江浦	FK-H-470	季翠英	15900978927	1.62	70	26.6728	70	2	退休	1	2		2021.08		2	8，9,10	2022.04.13	2022.04.07	3	0	0		3	9	1	1	1	1	3
416	2022.04.15	上海市-上海市-杨浦区江浦街道	FK-H-475	刘霞	13917811382	1.5	48	21.3333	38	2	清扫机器	0	3			2021.11		0	2022.04.13	2022.04.04	3	1	3，5	-1	3	4	1	1	1	1	3
417	2022.04.15	上海市-上海市-杨浦区江浦街道	FK-H-476	丁春花	15555241350	1.65	65	23.8751	64	2	带孙子	0	2		2021.07			8，9	2022.04.13	2022.04.04	3	1	3	0	3	4	1	1	1	1	1	6	2	38	0	0		3			2021.11	2022.04.13	3，5
419	2022.04.15	上海市-上海市-杨浦区双辽路200弄38号304室	FK-H-479	李兴国	18702148526	1.7	63	21.7993	49	1	装修	0	2	2021.06	2021.07		2，2，2，2，2	0	2022.04.13	2022.04.04	3	0	0		2	10	1	0	0	0	1	1	1	58		0	装修工	2				2022.04.13
420	2022.04.15	上海市-上海市-杨浦区大桥	FK-H-480	陈玉华	13681644570	1.6	65	25.3906	66	2	退休	1	2		2021.08			0	2022.04.13	2022.04.01	3	1	3，4	-4	3	25	1	1	1，3	1	1	4	1	65	8	1	退休	2		2021.09		2022.04.01	4	3	2	88
421	2022.04.15	上海市-上海市-杨浦区长阳路1969弄13号103	FK-H-481	卞萍	13817437546	1.54	56	23.6128	67	2	退休	0	2	2021.03	2021.07			2	2022.04.11	2022.04.09	2	1	3，2	1	3	25	1	1	1	1	3
422	2022.04.15	上海市-上海市-杨浦区长阳路1969弄13号103	FK-H-482	芦龙宝	13817437546	1.72	70	23.6614	69	1	退休	0	3	2021.03	2021.07	2022.2		2，1，8	2022.04.11	2022.04.09	2	1	1，2，8	-3	3	25	1	1	1	1	3
423	2022.04.15	上海市-上海市-杨浦区大桥街道	FK-H-483	陈俊	17749726170	1.56	50	20.5457	49	2	居家	1	2	2021.04.28	2021.05.24			0	2022.04.13	2022.04.10	2	1	3	-1	2	30	1	1	1	1	3
424	2022.04.15	上海市-上海市-杨浦区大桥街道	FK-H-484	谢冬娣	17749726170	1.62	60	22.8624	74	2	退休	0	2	2021.04.28	2021.05.24			8	2022.04.13	2022.04.10	2	1	4	-2	2	30	1	1	1	1	3
425	2022.04.15	上海市-上海市-杨浦区江浦街道	FK-H-485	刘海生	15055197340	1.78	75	23.6713	24	1	互联网	2	3	2021.05.31	2021.06.18	2022.01.16	3	0	2022.04.13	2022.04.09	2	0	3	0	2	18	0	1	1	1	3
426	2022.04.15	上海市-上海市-杨浦区江浦路街道	FK-H-486	俞一	15221362992	1.71	70	23.939	28	1	综合管理	2	0					0	2022.04.13	2022.04.07	2	0	4	0	3	17	0	1	1，3	1	1	3	2	50	13	0		0				2022.04.11	4
427	2022.04.15	上海市-上海市-杨浦区双辽路155弄10号401	FK-H-487	毛恵娣	15921241658	1.59	72	28.4799	59	2	退休	0	3			2022.01	2，3	0	2022.04.14	2022.04.12	3	0	4，3	0	2	23	1	0	1，3	1	3
428	2022.04.15	上海市-上海市-杨浦区江浦路街道	FK-H-488	赵一宁	18321925578	1.6	50	19.5312	14	2	学生	0	2		2021.11		2，3，3	0	2022.04.13	2022.04.09	3	1	4，5	0	2	23	1	0	1，2	1	3
429	2022.04.15	上海市-上海市-杨浦区江浦街道	FK-H-489	黄珺玮	15900404015	1.75	65	21.2245	32	1	建筑设计	2	3	2021.05	2021.11	2022.03		0	2022.04.13	2022.04.10	1	1	3	-2	3	25	1	1	1	1	1	1
430	2022.04.15	上海市-上海市-杨浦区江浦路街道	FK-H-490	张帆	18817517822	1.63	55	20.7008	32	2	采购	3	2		2021.05			0	2022.04.13	2022.04.10	1	1	4，3	-3	3	25	1	1	1	1	2	8
431	2022.04.15	上海市-上海市-杨浦区江浦路	FK-H-491	吴l小琴	15300677946	1.59	85	33.6221	61	2	退休	0	2		2021.05			8	2022.04.14	2022.04.02	3	0	4	-1	3	7	1	1	1	1	1	4
432	2022.04.15	上海市-上海市-杨浦区江浦路	FK-H-492	仇家荣	18918927657	1.64	72	26.7698	64	1	退休	1	2		2021.04			0	2022.04.14	2022.04.02	3	0	4	-2	3	7	1	1	1	1	3
433	2022.04.15	上海市-上海市-杨浦区江浦路1315弄9号401	FK-H-493	舒其芳	18301985308	1.6	60	23.4375	49	2	家政	0	2		2021.06			0	2022.04.14	2022.04.02	3	1	3，4	-3	3	6	1	1	1	0	1	6	1	23	0		物流	1	2021.07			2022.04.07	4，5
434	2022.04.15	上海市-上海市-杨浦区双辽路200弄2号262	FK-H-495	陈素珍	13817797004	1.62	66	25.1486	68	2	退休	1	3	2021.04	2021.05	2021.01	3，2，2	8，13	2022.04.13	2022.04.09	2	1	5，4	2	3	8	1	1	1	1	2	8
435	2022.04.15	上海市-上海市-杨浦区江浦街道	FK-H-496	吴晓靓	13501709501	1.6	65	25.3906	46	2	退休	2	0					9,8	2022.04.14	2022.04.07	3	1	4，8	-2	1	15	1	0	1，2	1	3
436	2022.04.15	上海市-上海市-杨浦区江浦街道	FK-H-497	李中生	13248212870	1.68	70	24.8016	51	1	食品厂	0	3	2021.01.13	2021.1.27	2021.12.10		0	2022.04.13	2022.04.07	2	1	0		3	4	1	0	0	0	3
437	2022.04.15	上海市-上海市-杨浦区江浦路街道	FK-H-499	沈志显	18916596422	1.68	80	28.3447	62	1	农行保安	0	2	2021.05	2021.06		0	0	2022.04.13	2022.04.12	1	0	0		3	5	1	1	1	1	2	8
438	2022.04.15	上海市-上海市-杨浦区江浦路	FK-H-500	沈炜	15221124252	1.65	65	23.8751	29	1	无业	0	2		2021.06		0	0	2022.04.13	2022.04.07	2	1	0		3	5	1	1	0	0	3
439	2022.04.15	上海市-上海市-虹口区曲阳路街道云顶之星	FK-H-501	阳新文	19974651650	1.7	65	22.4913	19	1	外卖	0	2	2021.05.031	2021.06.21		3，3，3	0	2022.04.13	2022.04.12	3	1	4	0	1	10	1	0	1	0	2	8
440	2022.04.15	上海市-上海市-杨浦区大桥街道	FK-H-502	陈德发	17749726170	1.66	64	23.2254	83	1	退休	0	0					0	2022.04.13	2022.04.10	2	1	0		3	10	1	1	1	0	3
441	2022.04.15	上海市-上海市-杨浦区四平街道	FK-I-573	胡国萍	13917198020	1.65	44	16.1616	66	2	退休	0	3			2021.07	3	9	2022.04.13	2022.04.08	3	1	4	-1	3	10	1	1	1	1	3
442	2022.04.15	上海市-上海市-杨浦区四平街道	FK-I-574	喻心达	13816648322	1.78	63	19.8839	38	1	银行	2	2		2021.04.22		3	0	2022.04.13	2022.04.08	3	1	2，4	-2	3	18	1	1	1	1	3
443	2022.04.15	上海市-上海市-杨浦区控江路	FK-I-575	王嘉玥	13764285927	1.25	35	22.4	7	2	学生	0	0				3	0	2022.04.13	2022.04.02	2	1	0		2	15	1	1	1	1	1	3	1	54	0	0	退休	3	2021.04.12	2021.05.03	2021.11.30	2022.04.13	4，5	7	1	19		0
444	2022.04.15	上海市-上海市-杨浦区控江路	FK-I-576	侯藤	13764285927	1.65	52	19.1001	33	2	物流公司	2	2	2021.04.26	2021.05.20		3	0	2022.04.13	2022.04.02	2	1	4，5	-1	2	15	1	1	1	1	1	3	1	54	0	0	退休	3	2021.04.12	2021.05.03	2021.11.30	2022.04.13	4，5	7	1	19		0
445	2022.04.15	上海市-上海市-杨浦区控江路	FK-I-577	杜大芹	13764285927	1.61	56	21.6041	55	2	退休	0	3	2021.04.12	2021.05.03	2021.11.030	3	0	2022.04.13	2022.04.02	2	1	4,5	-3	2	15	1	1	1	1	1	7	1	19	0	1		0				2022.04.08	4，5
446	2022.04.15	上海市-上海市-杨浦区控江路	FK-I-578	王子中	18616375814	1.71	72	24.623	54	1	退休	0	3	2021.04.12	2021.05.03	2021.11.030	3	0	2022.04.13	2022.04.02	2	1	4,5	-3	2	15	1	1	1	1	1	7	1	19	0	1		0				2022.04.08	4，5
447	2022.04.15	上海市-上海市-杨浦区四平街道	FK-I-579	喻小芩	13764196031	0.97	12	12.7537	3	2	学生	0	0				3	0	2022.04.13	2022.04.08	3	1	4	-1	3	10	1	1	2	1	3
448	2022.04.15	上海市-上海市-杨浦区四平街道	FK-I-580	王慧	13764196031	1.7	55	19.0311	34	2	财务	2	2		2021.04.22		3	0	2022.04.13	2022.04.08	3	1	2，4	-4	3	10	1	1	1	1	3
449	2022.04.15	上海市-上海市-杨浦区四平街道	FK-I-581	蔡传彬	13816128643	1.69	60	21.0077	59	1	研究员	3	3	2021.03		2022.01		0	2022.04.09	2022.04.07	2	1	4，5	3					1		3
450	2022.04.15	上海市-上海市-杨浦区四平路街道	FK-I-582	毕新龙	15000004471	1.82	73	22.0384	32	1	无业	0	1	2021.08			2	0	2022.04.12	2022.04.09	2	0	0		3	15	1	1	1	1	3
451		上海市-上海市-杨浦区四平街道	FK-I-583	张盼	18973447288	1.6	49	19.1406	18	2	做宠物	0	0					0	2022.04.13	2022.04.10	1	0	0	0	3	20	1	1	1	1	2	9
452		上海市-上海市-杨浦区四平街道	FK-I-584	兰绪美	15921676118	1.62	67	25.5296	59	2	在家		3			2022.3	3	8	2022.04.09	2022.04.07	3	1	4，5	+1	2	20	1	1	1	1	2	8
453		上海市-上海市-杨浦区控江街道	FK-I-585	汤莉敏	13381631866	1.63	70	26.3465	55	2	退休	0	2	2021.6.5	2021.6.26			8	2022.04.13	2022.04.07	3	1	1.7咽干	-5	2	33	1	0	1	1	3
454		上海市-上海市-杨浦区控江街道	FK-I-586	乐斐斐	13381632866	1.5	56	24.8889	81	2	退休	0	0					8，9	2022.04.13	2022.04.07	3	1	1，5	-5	2	33	1	0	1	1	3
455		上海市-上海市-杨浦区控江路街道	FK-I-587	刘轶	13301686913	1.73	90	30.0712	44	1	销售	2	0				2	8	2022.04.13	2022.04.10	3	没有做	4，5，1	+1	3	35	1	1	2	1	1	6	1	9	0	0	学生	0				2022.04.13	4，5，1
456		上海市-上海市-杨浦区控江路街道	FK-I-588	刘沂宸	13301686913	1.4	38	19.3878	9	1	学生	0	0					0	2022.04.13	2022.04.10	3	1	4.5.1	-1	3	35	1	1	2	1	2	8
457		上海市-上海市-杨浦区定海街道平凉路2767弄26号403室	FK-I-589	杨立忠	13816825743	1.69	64	22.4082	69	1	技工	0	3	2021.4.26	2021.5.22	2021.11.24	3	0	2022.04.12	2022.04.08	3	1	0		2	25	1	1	1	0	2	8
458		上海市-上海市-杨浦区定海路街道	FK-I-590	夏海军	13636519841	1.65	60	22.0386	64	1	装修	0	2	2021.07	2021.07		2,2	7	2022.04.08	2022.04.07	1	1	7寒战，头痛	+1	3	10	1	1	1	1	2	8
459		上海市-上海市-杨浦区定海路街道	FK-I-591	程琳萍	13761778171	1.63	50	18.8189	48	2	商场上班	2	0				2	10	2022.04.11	2022.04.01	3	1	7头痛	-3	1	15	0	0	1	1	2	8
460		上海市-上海市-杨浦区空江	FK-I-592	王金花	15021659257	1.6	85	33.2031	51	2	在家	0	2	2021.06	2021.07			0	2022.04.13	2022.04.09	3	0	4，5	-1	3	12	0	1	1，2	0	1	6	1
461		上海市-上海市-杨浦区定海街道	FK-I-593	李丹君	18916710746	1.57	68	27.5873	27	2	无业	0	0					12	2022.04.11	2022.04.10	3	0	3	+1	3	6	1	1	1	1	1	3	2	49	7	0	保洁	0					1，2，7	0
462		上海市-上海市-杨浦区定海街道	FK-I-594	吴王群	13795341914	1.64	60	22.3081	49	2	保洁	0	0					7	2022.04.11	2022.04.10	3	1	1，2，5，7	-1	3	6	1	1	1	1	2	8												0
463		上海市-上海市-杨浦区杨浦定海街道军工路400弄12号601室	FK-I-595	傅志翔	18918585249	1.69	70	24.5089	65	1	电信	1	3	2021.4.8	2021.4.29	2022.1.2	3	0	2022.04.13	2022.04.09	3	1	4，5	-2	2	32	1	0	1	1	2	8
464		上海市-上海市-杨浦区定海路街道	FK-I-596	耿杰	13151203135	1.65	55	20.202	55	1	环卫	0	3	2021.3.30	2021.4.20	2021.11.15	3	8	2022.04.07	2022.04.01	3	0	0		3	7.5	1	1	1	1	2	8
465		上海市-上海市-杨浦区定海街道	FK-I-597	计重照	18918882770				61	1	退休		3					8	2022.04.08	2022.04.06	3	1	0		2	44	1	0	1	1	2	8
466		上海市-上海市-杨浦区控江六村27号509	FK-I-598	黄建平	17317370567	1.68	62	21.9671	71	1	机修	0	3	2021.3.29	2021.4.19	2021.11.9	同住妻子为阳性	8.9	2022.04.13	2022.04.09	3	1	5	+2	3	7，15	1	1	1	1	1	4	2	69	0	0	产羊毛	3	2021.3.29	2021.4.19	2021.11.9		0
467		上海市-上海市-杨浦区控江街道	FK-I-599	沈亚萍	17317370567	1.57	51	20.6905	69	2	产羊毛	0	3	2021.3.29	2021.4.19	2021.11.9	3	0	2022.04.13	2022.04.09	3	1	0		3	7.15	1	1	1	1	2	8
468		上海市-上海市-杨浦区杨浦区2767弄	FK-I-600	傅桂芳	13641758090	1.58	51	20.4294	67	2	退休		3	2021.4.15	2021.5.11	2021.12.2	3	0	2022.04.14	2022.04.12	3	1	4，3，7头痛	-1	3	15	1	0	0	0	1	4	1	73	8		退休	3	2021.4.15	2021.5.11	2021.12.2		4	和确诊邻居共用厨房，邻居名字不知晓
469		上海市-上海市-杨浦区定海街道	FK-I-601	朱玉薇	15221858092	1.6	65	25.3906	65	2	退休	1	0				全部感染	8	2022.04.12	2022.04.11	3	1	4，2	0	2	20.5	1	1	1	1	1	4	1	64	7	1	退休	0					4，5，3，
470		上海市-上海市-杨浦区定海路	FK-I-602	周凌云	19921209976				61	2	退休		3					8	2022.04.11				0		2	44	1	0	1	1	1	4	1		8		退休	3					0
471		上海市-上海市-杨浦区定海	FK-I-603	周卫国	13817789535	1.7	65	22.4913	64	1	退休	1	0				0	7	2022.04.10	2022.04.10	3	1	4，5	0	2	20.5	1	1	1	1	2	8
472			FK-I-604	袁志银	15921406106	1.8	80	24.6914	73	1	退休		3	2021.4.15	2021.5.11	2021.12.2	全部感染	8	2022.04.13	2022.04.12	3	1	4	0	3	15	1	0	0	0	2	8
473		上海市-上海市-杨浦区定海街道	FK-I-605	徐尚国	18717865198	1.65	60	22.0386	49	1	临时工	0	2	2021.6.2	2021.6.26			胃病	2022.04.14	2022.04.12	2	1	0		1	7	1	0	0	1	3	0
474		上海市-上海市-杨浦区河间路827弄25号603室	FK-I-606	施凯越	15316662398	1.7	55	19.0311	18	1	学生	2	0					0	2022.04.04	2022.03.28	3	1	3	+4	2	33	1	0	1，2	0	2	8
475		上海市-上海市-杨浦区定海街道	FK-I-607	王倩	13774378155	1.63	77	28.9811	41	2	工具厂	0	3	2021.4.29	2021.6.26	2021.12.31	3	滑膜性肉瘤	2022.04.13	2022.04.11	2	1	4，7咽干	-1	2		1	0			2	8	2	59	0	0	保洁	3	2021.03.03	2021.04.02	2021.11.03		2，7头痛，咽干
476		上海市-上海市-杨浦区定海街道	FK-I-608	李容	13661527257				38	2	销售	2	3	2021.4.16	2021.5.16	2022.1.15	3	0	2022.04.08	2022.04.07	2	0	0	-1	3	10	1	1	0	1	3	0
477		上海市-上海市-杨浦区定海街道	FK-I-609	王素兰	13524410388	1.55	92	38.2934	51	2	保洁	0	3	2021.03.03	2021.04.02	2021.11.03		0	2022.04.11	2022.04.07	2	1	2，7头痛，咽干	-1	2		1	0			3
478		上海市-上海市-杨浦区定海街道	FK-I-610	黄桂英	13761386164				45	2	服务行业	0	3	2021.3.28	2021.4.19	2022.1.5		0	2022.04.11	2022.04.07	3	1	7咽干	-1	3	6	0	1	1	1	2	8
481		上海市-上海市-杨浦区长海路街道	FK-I-613	陈根	13761164414				26	1	快递	0	2	2021.6.8	2021.7.15		2	0	2022.04.13	2022.04.12	1	1	5，3	+1	2	7	1	0	1	1	2	8
482			FK-I-614	贾正夫	13901831837	1.87	80	22.8774	67	1	退休		3	2021.04	2021.06	2021.12	0	8，9	2022.04.13	2022.04.01	2	0	4	-11	1	57	1	0	1	1	3	0
483		上海市-上海市-杨浦区定海街道	FK-I-615	王玲妹	15221204103	1.58	70	28.0404	69	2	退休		0				3	10	2022.04.13	2022.04.01	2	0	4	-8	1	57	1	0	1	1	3
484		上海市-上海市-杨浦区杨浦区定海街道	FK-I-616	黄菊英	17388264841				53	2	保洁	0	3	2021.5.16	2021.6.9	2021.12.1	2	0	2022.04.12	2022.04.09	2	0	0								3	0
485		上海市-上海市-杨浦区长海街道	FK-I-617	马秀银	13916192966				91	2								8	2022.04.14	2022.04.12	3	1	4，5								3
489		上海市-上海市-杨浦区长海路街道	FK-I-621	田书鑫	15562894262	1.72	72	24.3375	22	1	房产销售		3	2021.2.4	2021.3.4	2022.1.7		0	2022.04.11	2022.04.03	3	0	0		2	12	1	1	1	1	3	0
490		上海市-上海市-杨浦区长海路街道	FK-I-622	刘腾飞	13122008708	1.76	74	23.8895	30	1	房产销售		3					0	2022.04.11	2022.04.03	3	0	0		2	12	1	1	1	1	3	0
491		上海市-上海市-杨浦区长海街道	FK-I-623	魏永恒	13040650838				19	1	房产销售							0	2022.04.11	2022.04.03	3	0	0		2	12	1	1	1	1	3	0
492		上海市-上海市-杨浦区长海路	FK-I-624	李贵硕	18049942504				16	1	房产销售							0	2022.04.11	2022.04.03	3	0	0		2	12	1	1	1	1	3	0
494		上海市-上海市-杨浦区定海街道	FK-I-626	张稳	15516769488				35	1	油漆	1	3	2021.3.14	2021.4.16	2021.12.16	2（弟弟阴）	0	2022.04.11	2022.04.09	2	0	0		2	10	1	1	1	1	3	0
495		上海市-上海市-杨浦区长海街道	FK-I-627	李云瑞	17763500644	1.77	75	23.9395	16	1	房产销售		2	2021.8.17	2021.9.8			0	2022.04.11	2022.04.03	3	0	0		2	12	1	1	1	1	3	0
496		上海市-上海市-杨浦区长海路街道	FK-I-628	阳刚	13092603222				40	1	房产销售							0	2022.04.11	2022.04.03	3	0	0		2	12	1	1	1	1	3	0
497		上海市-上海市-杨浦区江浦街道双辽路200弄43号404室	FK-I-629	张伟国	13918517094	1.7	51	17.6471	67	1	退休		3	2021.3.30	2021.4.21	2021.12.17	0	8	2022.04.13	2022.04.09	3	1	3	-4	3	6.5	1	0	1	1	3		2
498		上海市-上海市-杨浦区长海路街道	FK-I-630	张长俊	15001898053	1.7	59	20.4152	62	1	退休		0					免疫	2022.04.13	2022.04.09	3	1	5	-4							3
499		上海市-上海市-杨浦区长海路街道	FK-I-631	朱严辉	13917098339	1.6	59	23.0469	53	2	办公室	1	3	2021.6.1	2021.6.26	2021.12.31	2（女儿阴）	8	2022.04.13	2022.04.09	3	1	7鼻塞，无力	-3	3	20	1	1	1	1	1	4	1	62	0		退休	0						8
500		上海市-上海市-杨浦区长海路街道	FK-I-632	张倩	13611616870	1.65	60	22.0386	26	2	职员	2	2	2001.6.3	2021.7.23			0	2022.04.14	2022.04.09	1	1	5	+1	3	20	1	1	1	1	1	3	2	53	8	1	办公室	3	2021.6.1	2021.6.26	2021.12.31		0	3	1	62	0		退休
501		上海市-上海市-杨浦区江浦街道	FK-K-721	白金波	13817151497				61	2	工人	1	2	2021.7.1	2021.8.31		0（女儿丈夫都0）	8	2022.04.13	2022.04.10	3		4，5	0	3		1	1	1	1	3	0
503		上海市-上海市-杨浦区大桥街道眉州路272号	FK-K-783	于斌	15156755189				53	1							（3，3，3，3，3，3，3，）								2	30	1	1	1	1	1	1	1	26		0	厨师	2	2021.6.9	2021.8.24			0	0
504		上海市-上海市-杨浦区大桥街道眉州路272号	FK-K-784	许路江	18856196412	1.68	80	28.3447	26	1	厨师	0	2	2021.6.9	2021.8.24		（3，3，3，3，3，3，3，3，3）	0	2022.04.08	2022.04.04	3	阴阳都有9号4次阳 11号阴 12阴	0		2	30	1	1	1	1	3	0
505		上海市-上海市-杨浦区大桥街道梅州路	FK-K-785	陈玉辉	18721919893	1.7	80	27.6817	68	1	洗碗工	0	3	2021.4.21	2021.5.21	2021.12.18	（3，3，3，3，3，3，3）	0	2022.04.10	2022.04.08	1	1	0		2	30	1	1	1	1	1	1	1	26		0	厨师	2	2021.6.9	2021.8.24
506		上海市-上海市-杨浦区江浦街道	FK-K-786	沈学良	13120706941	1.65	70	25.7117	58	1	送货	0	2					0	2022.04.13	2022.04.13	3	1	5，2	-2	3	6	1	1	1	1	3	0
507		上海市-上海市-杨浦区新江湾城街道闸殷路8号	FK-K-787	孔相伟	17772607706	1.7	70	24.2215	52	1	环卫	0	3	2021.1.11	2021.1.27	2021.11.19		0	2022.04.04	2022.04.01	2	0	0		3	7	1	1	0	1	2	8（王加军）
508		上海市-上海市-杨浦区杨浦区新江湾城街道间殷路8号	FK-K-788	杨三元	15987173316	1.63	70	26.3465	54	1	环卫	0	3	2021.1.11	2021.1.27	2021.11.19		0	2022.04.01	2022.03.31	3	1	5	+4	3	7	1	1	0	1	2	8（王加军）
509		上海市-上海市-杨浦区江湾城街道闸殷路8号	FK-K-789	王建军	13564462190	1.7	61	21.1073	51	1	环卫	0	3	2021.3.19	2021.4.2	2022.1.19		0	2022.04.01	2022.03.31		0	0		3	7	1	1	0	1	2	8（王加军）
510		上海市-上海市-杨浦区江湾城	FK-K-790	朱建昌	15951378923	1.65	75	27.5482	47	1		0	3	2021.1.11	2021.1.27	2021.11.19		0	2022.04.01	2022.03.31		1	5，2，7咽干	+4	3	7	1	1	0	1	2	8（王加军）
511		上海市-上海市-杨浦区镇青路111号	FK-K-791	楼汉银	18705852619	1.68	65	23.03	59	1	装修	1	3			2022.3.21	（3，3，3）	0	2022.04.14	2022.04.13	1	阴阳都有	0		2	10	1	0	0	0	3
512		上海市-上海市-黄浦区政青111号	FK-K-792	周功灿	15167520091	1.68	67	23.7387	59	1	装修	0	3					0	2022.04.12	2022.04.11	3	阴阳都有	0		2	10	1	0	0	0	2	8
515		上海市-上海市-杨浦区顺平路60弄	FK-K-795	张木荣	17621286927	1.68	70	24.8016	32	1	小中医	2	1	2021.6.21				0	2022.04.11	2022.04.09	2	1	4，5，7胸痛，无味觉	0	1	5	1	0	1	0	2	8
516		上海市-上海市-杨浦区大桥街道	FK-K-796	樊炜	13671529287	1.78	90	28.4055	44	1	表厂	1	2	2021.4.4	2021.4.25		（2，0）	0	2022.04.14	2022.04.06	3	1	4，7全身酸痛，没力气	-3	2	7	1	0	1	1	2	8
517		上海市-上海市-杨浦区新江湾城	FK-K-797	王镇	13773396669	1。7	74		62	1	公务员	2	2	2021.3.15	2021.5.2			0	2022.04.13	2022.04.10	3	1	0		2	15	1	0	1	1	2	8
518		上海市-上海市-杨浦区新江湾城	FK-K-798	秦刘青	13852741115	1.7	75	25.9516	46	1	公务员	2	2	2021.3.15	2021.5.2			0	2022.04.13	2022.04.10	3	1	0		2	15	1	0	1	1	2	8
519		上海市-上海市-杨浦区江湾城街道	FK-K-799	杨彬	13852508236	1.72	75	25.3515	58	1	事业单位	2	3	2021.4.2	2021.5.21	2021.12.28		0	2022.04.13	2022.04.10	3	1	4	0	2	15	1	0	1	1	2	8
520		上海市-上海市-杨浦区新江湾	FK-K-800	陶春敏	13120586911	1.73	74	24.7252	54	1	环卫	0	3	2021.1.11	2021.1.27	2021.11.19		0	2022.04.01	2022.03.31	2	0	2，4	+4	3	7	1	1	0	1	2	8（王加军）
521		上海市-上海市-杨浦区新江湾	FK-K-801	谭龙	13764870530	1.67	84	30.1194	53	1	环卫	0	3	2021.1.11	2021.1.27	2021.11.19		8	2022.04.01	2022.03.31		0	3，4	+4	3	7	1	1	0	1	2	8（王加军）
523		上海市-上海市-杨浦区新江湾路等道	FK-K-803	杨勇	15201759932	1.62	62	23.6244	47	1	马路养护	0	3	2021.3.21	2021.4.24	2021.12.03	（3，3，3）	8，9	2022.04.13		1	1	5，2	-1	1	20	1	0	1	1	3	0
524		上海市-上海市-杨浦区眉州路420	FK-K-804	葛德利	13918516641	1.7	75	25.9516	75	1	退休	1	3			2021.05	3	8，9	2022.04.14	2022.04.11	1	没做	0		3	10	0	1	1	1	3	0
526	2022 .04 .15 17:39:22	上海市-上海市-杨浦区新江湾城街道	FK-K-806	袁明	13636312167	1.6	50	19.5312	36	2	城管	2	2		2021.06		1,3	0	2022.04.06	2022.04.14	1	1	3，4	-1	3	4.6	1	1	0	0	2	8	2	37	0	2	城管	3				2022.04.12	4	8	1	50
527	2022 .04 .15 17:35:32	上海市-上海市-杨浦区政庆路	FK-K-807	崔恒芳	13770273360	1.6	70	27.3438	60	2	0	0	3			2021.08	3	0	2022.04.13	2022.04.10	3	1	4	0	2	10	0	1	0	1	2	8
528	2022 .04 .15 17:31:36	上海市-上海市-杨浦区政青路89号	FK-K-808	何松柏	18802074596	1.68	58	20.5499	66	1	打工	0	3			2022.03.07		0	2022.04.13	2022.04.09	3	1	5	-2	3	2.7	1	1	0	1	1	1
529	2022 .04 .15 18:54:22	上海市-上海市-杨浦区周家嘴路3092号	FK-K-809	李杰	15035793322	1.7	70	24.2215	36	1	司机	0	3			2022.01.26		0	2022.04.03	2022.04.08	2	1	5	-5	3	10	1	1	1	1	1	4	2	31	0	0	前台	3			2022.01.26	2022.04.03	4
530	2022 .04 .15 17:35:22	上海市-上海市-杨浦区新江湾城	FK-K-810	曾丽珠	15901788163	1.58	50	20.0288	51	2	酒店客房	0	3			2021.03	3	0	2022.04.13	2022.04.12	2	1	5	-1	1	20	1	0	0	1	1	1	2	50	0	0	酒店职员	3					5	1	2	50		0 初中及以下	酒店职员
531	2022 .04 .15 17:36:06	上海市-上海市-杨浦区扬浦新江弯城	FK-K-811	马文容	13564985085	1.56	56	23.0112	59	2	打工	0	3			2021.06	3	0	2022.04.14	2022.04.12	2	1	5	-1	3	10	0	1	0	0	2	8
532	2022 .04 .15 16:23:54	上海市-上海市-杨浦区福禄街141弄2号	FK-L-812	邵志强	13661635584	1.72	80	27.0416	60	1	退休	0	0					8,9	2022.04.13	2022.04.07	2	0	0无		1	9	1	0	0	0	2	8
533	2022 .04 .15 16:24:56	上海市-上海市-杨浦区定海街道	FK-L-813	王云飞	18901970033	1.73	65	21.7181	44	1	送货	0	3			2022.01.10	无	0	2022.04.12	2022.04.11	2	1	4，5	0	3	10	1	1	1	0	2	8
534	2022 .04 .15 16:33:13	上海市-上海市-杨浦区定海路	FK-L-814	吴海雷	17316511372	1.73	65	21.7181	48	1	送货	0	3			2022.01.13	3	0	2022.04.12	2022.04.09	2	0	6	+2	3	10	1	1	1	1	2	8
535	2022 .04 .15 16:25:06	上海市-上海市-杨浦区定海街道	FK-L-815	李红华	18817275329	1.7	74	25.6055	38	1	个体户	0	2	2021.03.25	2021.04.15		2	0	2022.04.12	2022.04.09	2	0	0	0	2	15	1	1	1	1	2	8
536	2022 .04 .15 16:25:19	上海市-上海市-杨浦区定海街道	FK-L-816	王长宽	13917575506	1.65	84	30.854	57	1	自由职业	0	3			2022.01.21	3	0	2022.04.13	2022.04.12	3	0	0		3	8	1	1	0	1	2	8
537	2022 .04 .15 16:24:05	上海市-上海市-杨浦区内江路9号	FK-L-817	施玉琴	18501771351	1.65	69	25.3444	56	2	无	0	3			2022.02.24	1,3	0	2022.04.12	2022.04.11	3	1	1,5	-1	3	5	1	1	1	0	2	8	2	50								2022.04.08
538	2022 .04 .15 16:13:44	上海市-上海市-杨浦区海州路83号	FK-L-818	冯美香	18621722189	1.56	53	21.7784	32	2	无	0	2	2021.5.12	2021.6.12			0	2022.04.13	2022.04.08	3	1	3，4	+1	1	10	1	1	1	0	2	8
539	2022 .04 .15 16:17:33	上海市-上海市-杨浦区杨浦区 定海街道	FK-L-819	刘金珠	13761900593	1.6	64	25	44	2	无	0	3			2022.02.10	3	0	2022.04.12	2022.04.09	3	0	0		3	5	1	1	0	1	2	8
540	2022 .04 .15 16:16:14	上海市-上海市-杨浦区定海街道	FK-L-820	徐小金	15005879701	1.5	45	20	49	2	无	0	3		2021.05.08	2021.11	3	0	2022.04.13	2022.04.11	2	1	7无力	-1	3	5	1	1	0	0	1	1	2	32	0	0	0	3				2022.04.11
541	2022 .04 .15 16:07:13	上海市-上海市-杨浦区定海路街道	FK-L-821	严伟	15102132142	1.75	65	21.2245	31	1	商场销售	1	1	2021.08.19			全部感染	0	2022.04.10	2022.04.04	2	0	5	+2	3	5	1	1	0	0	2	8
542	2022 .04 .15 16:10:53	上海市-上海市-杨浦区内江路9号C207	FK-L-822	韦云贵	13768479727	1.55	52.5	21.8522	25	2	商场销售	0	3			2021.12.28	全部感染	0	2022.04.10	2022.04.04	2	0	3,5	0	3	5	1	1	1	0	2	8
543	2022 .04 .15 16:08:51	上海市-上海市-杨浦区定海街道	FK-L-823	罗群	13671685304	1.55	59	24.5578	39	2	家政	0	0				1,2	0	2022.04.09	2022.04.04	3	1	4	-1	3	10.6	1	0	1	1	2	8
544	2022 .04 .15 16:07:06	上海市-上海市-杨浦区定海街道	FK-L-824	周浩	13621679486	1.65	60	22.0386	15	1	学生	1	2		2021		2	0	2022.04.11	2022.04.04	3	0	4	+2	3	10.6	1	0	1	1	1	3	2	39	0	0	家政	0				2022.04.09	4
545	2022 .04 .15 16:08:58	上海市-上海市-杨浦区海州路33弄	FK-L-825	赵景云	18757563088	1.6	50	19.5312	24	2	职员	2	2		2021.06.30		无	0	2022.04.13	2022.04.06	2	0	0		1	10	1	0	0	1	2	8
546	2022 .04 .15 16:08:02	上海市-上海市-杨浦区定海街道	FK-L-826	姚祥英	13651622066	1.65	52	19.1001	45	2	酒店前台	0	3			2021.12	无	0	2022.04.13	2022.04.06	3	0	0		1	10	1	0	1	0	2	8
547	2022 .04 .15 16:09:49	上海市-上海市-杨浦区杨树浦路3021号503	FK-L-827	卞慧芬	18930022406	1.64	70	26.0262	68	2	退休	0	3			2022.1.15	全部感染	8	2022.04.06	2022.04.04	2	1	4，5	-1	3	18	1	1	1	1	2	8	2		大病	0	退休	0				2022.04.04	4
548	2022 .04 .15 16:10:00	上海市-上海市-杨浦区杨树浦路3021号503	FK-L-828	吴毅萍	18001939859	1.69	65	22.7583	22	2	学生	2	3			2021.11.21	全部感染	0	2022.04.13	2022.04.11	3	1	4	-1	3	18	1	1	1	1	1	3	2	68	0	0	退休	3			2022.01.15	2022.04.11	4,5	8	2	68	13大病	0 初中及以下	退休
549	2022 .04 .15 16:11:51	上海市-上海市-杨浦区杨树浦路3021号503	FK-L-829	吴士金	18917930510	1.72	70	23.6614	69	1	退休	0	3			2022.01.15	全部感染	0	2022.04.09	2022.04.07	3	1	4,5	+5	3	18	1	1	1	1	1	4	2	68	0	0	退休	3			2022.01.15	2022.04.11	4
550	2022 .04 .15 16:09:51	上海市-上海市-杨浦区定海街道 海州哭83跃海公寓	FK-L-830	贾毫毫	15565952852	1.74	60	19.8177	22	1	客服	1	3			2022.01.13	全部感染	0	2022.04.13	2022.04.06	3	1	3,4,5	-2	3	5	1	1	1	0	1	4	2	24	0	1	无业	3				2022.04.06	4,5
551	2022 .04 .15 16:26:14	上海市-上海市-杨浦区定海街道	FK-L-831	赵博建	13037510513	1.67	65	23.3067	30	1	辅警	1	3			2021.11.20	1,3	0	2022.04.12	2022.04.09	2	0	0		3	12	1	1	1	1	3	0
552	2022 .04 .15 16:17:41	上海市-上海市-杨浦区平凉路定海街道	FK-L-832	曹磊磊	13636328673	1.72	84	28.3937	33	1	私人企业	0	0				无	13 其他	2022.04.12	2022.04.09	2	1	6	0	2	7	1	0	1	0	2	8	2	50			饭店员工	3				2022.04.06	4
553	2022 .04 .15 16:30:19	上海市-上海市-杨浦区定海港路街道	FK-L-833	李能峰	15021164361	1.62	54	20.5761	44	1	油漆工	0	2		2021.03.12		全部感染	0	2022.04.12	2022.04.09	2	1	7头晕	-1	3	6	0	1	1	0	2	8	2	50				3					1
554	2022 .04 .15 17:28:24	上海市-上海市-黄浦区政青路99号	FK-L-834	何小清	13761069531	1.7	55	19.0311	41	1	装修	0	3			2022.02.05	全部感染	0	2022.04.14	2022.04.09	1	1	0		3	3	1	1	1	1	1	1	1	32	0	0	装修	3				2022.04.09	0
555	2022 .04 .15 17:26:50	上海市-上海市-杨浦区政青路99号	FK-L-835	何红军	18913296599	1.73	70	23.3887	36	1	装修	0	2	2021.07.23	2021.08.13.		全部感染	0	2022.04.14	2022.04.09	1	1	3,5	-3	3	3	1	1	1	1	1	1	1	32	0	0	装修	3
556	2022 .04 .15 17:38:29	上海市-上海市-杨浦区政青路89号	FK-L-836	诸纯贵	19112195862	1.67	62	22.231	69	1	装修	0	3			2021.05	全部感染	0	2022.04.13	2022.04.09	1	1	3,5	-3	3	3	1	1	1	1	1	1	1	32	0	0	装修	3
557	2022 .04 .15 17:27:25	上海市-上海市-杨浦区政青路89号	FK-L-837	邓永涛	15908476703	1.7	75	25.9516	26	1	装修	0	2		2021.08.23		全部感染	0	2022.04.14	2022.04.09	1	0	5	-2	3	3	1	1	1	1	1	1	1	32	0	0	装修	3
558	2022 .04 .15 17:27:36	上海市-上海市-杨浦区政青路89号	FK-L-838	邓强	18051730915	1.75	72	23.5102	32	1	装修	0	2	2021.08.14	2021.10.03		全部感染	0	2022.04.14	2022.04.09	1	1	5	-2	3	3	1	1	1	1	1	1	1	32	0	0	装修	3
559	2022 .04 .15 17:37:05	上海市-上海市-杨浦区政青路99号	FK-L-839	诸贤均	17784752781	1.65	65	23.8751	34	1	装修	0	3			2022.02.15	全部感染	0	2022.04.14	2022.04.09	1	1	3,5	-2	3	3	1	1	1	1	1	1	1	32	0	0	装修	3
560	2022 .04 .15 17:29:05	上海市-上海市-杨浦区政青路99号	FK-L-840	刘泽林	13916089507	1.65	70	25.7117	61	1	装修	0	3			2022.01	全部感染	0	2022.04.13	2022.04.09	2	1	3,5	+2	3	3	1	1	1	1	1	1	1	32	0	0	装修	3
561	2022 .04 .15 17:32:09	上海市-上海市-黄浦区政青路99号	FK-L-841	邓怀柏	13989181615	1.75	65	21.2245	55	1	装修	0	3			2021.09	全部感染	0	2022.04.14	2022.04.09	1	1	2,3	-4	3	3	1	1	1	1	1	1	1	32	0	0	装修	3
563	2022 .04 .15 15:31:31	上海市-上海市-杨浦区长海路街道	FK-L-843	黄林健宇	15821826815	1.2	25	17.3611	8	1	学生	0	0				全部感染	0	2022.04.07	2022.04.05	3	1	4	-2	3	13	1	1	1	1	1	2	2	66	0	0	无	2		2021.05.16		2022.04.05	4	8
564	2022 .04 .15 15:29:23	上海市-上海市-杨浦区长海路街道	FK-L-844	林春梅	15821826815	1.61	53	20.4467	38	2	财务	1	2		2021.05.28		0	9	2022.04.08	2022.04.04	3	1	4	-2	3	12	1	1	1	1	1	3	2	60	0	0	无	2		2021.05.28		2022.04.04	4	8
565	2022 .04 .15 15:31:08	上海市-上海市-杨浦区长海街道	FK-L-845	谭慧芳	13764554066	1.61	55	21.2183	41	2	公务员	3	2		2021.11.05		全部感染	0	2022.04.08	2022.04.05	3	1	3,4	-1	3	16	1	1	1	1	2	8	2	45	9	3	事业单位	0				2022.03.30	4
566	2022 .04 .15 15:33:45	上海市-上海市-杨浦区长海街道	FK-L-846	孙雨夕	13764554066	0.75	11	19.5556	1	2	无	0	0				全部感染	0	2022.04.11	2022.04.05	3	1	4	-2	3	16	1	1	1	1	1	3	2	41	0	3	公务员	2		2021.11.05		2022.04.08	3,4	8	2				事业单位
567	2022 .04 .15 16:17:47	上海市-上海市-杨浦区双辽路200弄43号703	FK-L-847	秦秋生	18217651995	1.58	60	24.0346	75	1	无	0	3			2021	全部感染	8	2022.04.06	2022.04.04	2	1	1,5	0	3	9.5	1	1	1	1	2	8
568	2022 .04 .15 16:17:08	上海市-上海市-杨浦区江浦街道	FK-L-848	薛红妹	15221772218	1.58	61	24.4352	72	2	无	0	3				全部感染	8,9	2022.04.09	2022.04.07	2	1	3	+1	3	9.5	1	1	1	1	1	4	1	75	8	0	无	3				2022.04.06	1，5	8
569	2022 .04 .15 16:29:46	上海市-上海市-杨浦区江浦街道	FK-L-849	邵伟祖	13917472056	1.58	47	18.8271	76	1	无	1	0				全部感染	0	2022.04.06	2022.04.01	3	无	0		3	15	1	1	0	0	2	8
570	2022 .04 .15 16:25:17	上海市-上海市-杨浦区江浦街道	FK-L-850	闫招凤	17701690899	1.65	64	23.5078	72	2	无	0	0				全部感染	13 其他	2022.04.06	2022.04.01	3	无	4	-2	3	15	1	1	0	0	2	8
571	2022 .04 .15 16:26:10	上海市-上海市-杨浦区杨浦区兰州路金鹏花园	FK-L-851	李云	15961316981	1.6	55	21.4844	54	2	保姆	0	3			2022.01.13	全部感染	0	2022.04.07	2022.04.05	2	1	3,4	-2	3	40	1	1	1，2，3	1	2	8
572	2022 .04 .15 16:30:28	上海市-上海市-杨浦区兰州路金鹏花园	FK-L-852	郑月兰	15961316981	1.55	52	21.6441	89	2	无	0	0				全部感染	8 ，9	2022.04.10	2022.04.09	2	1	0		3	40	1	1	1，2，3	1	1	1	2	54	0	0	保姆	3			2022.01.13	2022.04.07	3,4	8
573	2022 .04 .15 16:09:27	上海市-上海市-杨浦区江浦街道	FK-L-853	郭怡雯	15000773905	1.65	70	25.7117	36	2	工人	1	3			2021.11.27	0,3	0	2022.04.10	2022.04.01	2	1	1,4，5	0	3	15	1	1	1，3	1	1	3	2	73	8,13	0	退休	0						0
574	2022 .04 .15 16:13:46	上海市-上海市-杨浦区江浦街道	FK-L-854	刘申凤	18930563668	1.6	54	21.0938	66	2	退休	0	0				全部感染	12	2022.04.10	2022.04.08	1	1	3,4	+2	3	30	1	1	1	1	1	4	1	69	8	0	退休	3				2022.04.06	4	8
575	2022 .04 .15 16:20:00	上海市-上海市-杨浦区江浦	FK-L-855	程绍南	18217312536	1.53	57	24.3496	72	2	退休	0	2		2021.06		全部感染	8，9	2022.04.13	2022.04.11	1	1	3,4	-2	3	25	1	1	1	0	2	8
576	2022 .04 .15 16:26:51	上海市-上海市-杨浦区江浦	FK-L-856	王全沛	18217312536	1.61	67.5	26.0407	74	1	退休	1	2		2021.06		全部感染	8,9	2022.04.13	2022.04.11	1	1	4	+3	3	25	1	1	1	0	2	8
577	2022 .04 .15 15:34:08	上海市-上海市-杨浦区长海路街道	FK-L-857	孙忠林	13671691091	1.65	65	23.8751	69	1	农民	0	3			2022.03.05	全部感染	5	2022.04.11	2022.04.05	3	1	4,5	-2	3	16	1	1	1	1	1	3	2	41	0	3	公务员	2		2021.11.05		2022.04.08	3,4	8	2				事业单位
578	2022 .04 .15 15:28:15	上海市-上海市-杨浦区长海路街道	FK-L-858	孙立军	13671691091	1.73	90	30.0712	41	1	职员	3	3			2022.01.02	全部感染	0	2022.04.11	2022.04.05	3	1	4,5	-1	3	16	1	1	1	1	1	4	2	41	0	3	公务员	2		2021.11.05		2022.04.08	3,4	8	2				事业单位
579	2022 .04 .15 15:39:40	上海市-上海市-杨浦区长海街道	FK-L-859	顾云琴	13764554066	1.55	51.5	21.436	69	2	农民	0	2		2021.09.01		全部感染	9 ，11	2022.04.11	2022.04.05	3	1	4,5，7	-2	3	16	1	1	1	1	1	3	2	41	0	3	公务员	2		2021.11.05		2022.04.08	3,4	8	2				事业单位
580	2022 .04 .15 15:35:45	上海市-上海市-杨浦区长海街道	FK-L-860	孙雨晨	13764554066	1.47	40.5	18.7422	10	2	学生	0	2		2021.12.11		全部感染	0	2022.04.11	2022.04.05	3	1	4	-1	3	16	1	1	1	1	1	6	2	41	0	3	公务员	2		2021.11.05		2022.04.08	3,4	8	2				事业单位
581	2022 .04 .15 15:31:13	上海市-上海市-杨浦区翔殷四村24号601	FK-L-861	黄道马	18616375218	1.7	52	17.9931	40	1	职员	2	2		2021.05.16		全部感染	0	2022.04.12	2022.04.05	3	1	4	-3	3	13	1	1	1	1	1	3	2	66	0	0	无	2		2021.05.16		2022.04.05	4	8
582	2022 .04 .15 15:35:06	上海市-上海市-杨浦区翔殷四村24号601	FK-L-862	黄林城博	18616375218	1.2	25	17.3611	8	1	学生	0	0				全部感染	0	2022.04.07	2022.04.05	3	1	4	-2	3	13	1	1	1	1	1	2	2	66	0	0	无	2		2021.05.16		2022.04.05	4	8
583	2022 .04 .15 15:36:40	上海市-上海市-杨浦区长海街道	FK-L-863	吴正连	15821826815	1.5	45	20	66	2	无	0	2		2021.05.16		全部感染	0	2022.04.05	2022.04.03	1	1	4	-2	3	13	1	1	1	1	2	8
584	2022 .04 .15 17:33:26	上海市-上海市-黄浦区杨浦三门路	FK-L-864	顾宝俊	13564537319	1.6	65	25.3906	52	1	装修	0	2		2021.05.10		不知道	0	2022.04.14	2022.04.13	2	1	0	0	3	3.3	1	1	0	1	2	8
585	2022 .04 .15 17:43:11	上海市-上海市-杨浦区杨浦区政青路99政青7	FK-L-865	王卫东	13485231856	1.68	64	22.6757	51	1	装修	0	2		2021.05.15		2和3	0	2022.04.15	2022.04.13	2	1	0	无	3	3	1	1	0	1	2	8
586	2022 .04 .15 18:44:40	上海市-上海市-杨浦区大桥街道	FK-L-866	李嘉彬	17851307879	1.67	70	25.0995	19	1	学生	2	3	2021.04.26	2021.05.19	2021.12.23	全部感染	0	2022.04.10	2022.04.04	3	1	1,4	+2	3	2	1	1	1	0	1	1	1	20	0	2	实习	3	2021.04.26	2021.05.19	2021.12.23	2022.04.05	5	8
587	2022 .04 .15 17:28:33	上海市-上海市-黄浦区黄浦区新江湾城街道政青路99号	FK-L-870	朱裴	13761230289	1.7	65	22.4913	52	1	工人	0	2		2021.04		2	0	2022.04.13	2022.04.11	2	1	1	+2	3	4.3	1	1	0	1	2	8
588	2022 .04 .15 17:32:12	上海市-上海市-杨浦区江苏省海订市常乐镇其新村九组57号	FK-L-871	张学忠	15190923793	1.65	60	22.0386	57	1	工人	0	3			2022.02.18	2，3；1,2	0	2022.04.06	2022.04.04	1	1	3	+2	3	5	1	1	1	0	2	8
1	2022.04.07	潘泾路4655弄18号202室		王春宝	13311860708	1.7	59	20.4152	65	1	退休，自由	0	0				全部感染	0	2022.03.31	2022.03.19	1	1	1	-2	1	18	1	0	1	0	2	8
2	2022.04.12	呼兰路515弄1号		罗云	15000932342	1.8	85	26.2346	40	1	卖菜	0	2		2021.06		2	0	2022.04.11	2022.04.04	2	1	0	0	3	20	1	0	0	0	2	8
3	2022.04.06	上海市宝山区泗塘一村43弄8号202室		魏湘	13371833995	1.2	20	13.8889	8	2	学生	0	2		2021.12		3	0	2022.04.04	2022.04.01	1	1	4	0	3	13	1	1	0	0	1	2	1	65	0	0	自由职业	3			2022.02	2022.04.04	7	7
4	2022.04.06	上海市宝山区通河一村		朱志轩	15221922190	1.2	20	13.8889	6	1	学生	0	0				全部感染	0	2022.03.31	2022.03.20	1	0	4	0	3	15	1	0	2	0	1	3	1	38	0	1	自由职业	3				2022.03.28	4	8
5	2022.04.06	上海市宝山区通河一村23号		朱祗睿	15221922190	1.4	25	12.7551	9	1	学生	0	2				全部感染	0	2022.03.31	2022.03.20	1	0	4	-1	3	15	1	0	2	0	1	3	1	38	0	1	自由职业	3				2022.03.28	4	8
6	2022.04.07	上南路1500弄16支弄20号604		廖升平	18221253900	1.64	62	23.0518	35	1	果蔬零售	0	2		2021.07		全部感染	0	2022.04.01	2022.03.31	1	0	4	2	3	5	1	1	0	0	1	4	2	34	0	0	果蔬零售	2		2021.07		2022.03.31	4	0
7	2022.04.09	正源路269号		郭有红	13209582908	1.73	64	21.3839	49	1	厨师	0	3			2021.12.29	全部感染	0	2022.04.07	2022.04.05	1	1	1	-2	2	2	1	0	0	0	2	8
8	2022.04.09	振园仓269		郑东旭	15841421200	1.84	75	22.1526	28	1	仓库管理	0	2		2021.12		全部感染	0	2022.04.07	2022.04.02	2	1	4	-1	2	2	1	1	1	1	2	8
9	2022.04.09	振圆路269号		尚明伟	15705688332	1.67	64	22.9481	44	1	卸货	0	2		2021.04		全部感染	0	2022.04.07	2022.04.06	2	0	1	-2	3	2	1	0	1	0	2	8
10	2022.04.09	宝山区		张庆吉	13653269675	1.75	75	24.4898	33	1	卸货	0	3			2021.11.23	全部感染	0	2022.04.07	2022.04.06	2	0	4	0	3	2	0	0	1	0	2	8
11	2022.04.09	振园路269号		陈圣圣	13761264944	1.75	70	22.8571	35	1	分拣	0	3			2022.02	全部感染	9	2022.04.06	2022.04.05	2	1	5	0	3	2	1	1	0	0	2	8
12	2022.04.09	振园路269#		郄中苏	18262772467	1.75	70	22.8571	46	1	分拣	1	2		2021.04		全部感染	0	2022.04.06	2022.04.05	2	0	7	1	3	2	1	1	3	1	2	8
13	2022.04.09	振园路269号		刘培培	18015535092	1.75	68	22.2041	33	1	管理	1	2		2021.11		全部感染	0	2022.04.04	2022.04.03	2	1	5	0	3	2	0	1	1	0	2	8
14	2022.04.09	振园路269号		韦国强	13934445119	1.65	70	25.7117	41	1	物流	0	3			2022.01	全部感染	0	2022.04.05	2022.04.04	2	1	7	0	3	2	1	1	1	1	2	8
15	2022.04.09	镇原路269号		马正旺	13993193544	1.68	72	25.5102	36	1	分拣	0	3			2021.12	全部感染	0	2022.04.08	2022.04.07	2	0	4	-1	3	7	1	1	1	1	2	8
16	2022.04.09	振园路296号		张晓峰	15762606501	1.8	65	20.0617	36	1	分拣	1	2		2021.07		全部感染	0	2022.04.05	2022.04.04	2	1	4	1	3	2	1	1	1	1	2	8
17	2022.04.09	振园路269号		张军杰	18516101883	1.8	66	20.3704	30	1	分拣	1	3	2021.06.05	2021.06.30	2022.01.05	全部感染	0	2022.04.06	2022.04.05	2	1	5	10	3	2	1	0	0	1	2	8
18	2022.04.09	振园路269号		王振	13453787865	1.75	65	21.2245	30	1	分拣	1	2		2022.02		全部感染	0	2022.04.06	2022.04.05	2	0	1	-3	3	2	0	1	0	0	2	8
19	2022.04.10	振园路269号		李志翔	18205750792	1.8	80	24.6914	25	1	分拣	1	2	20201.07.05	2021.08.17		全部感染	0	2022.04.06	2022.04.05	2	0	0		3	2	0	1	0	1	2	8
20	2022.04.09	上海市宝山区振园路269号		张青云	15635381553	1.65	65	23.8751	31	1	品控	1	2		2021.09		全部感染	0	2022.04.04	2022.04.03	2	1	4	2	3	2	0	1	2	1	2	8
21	2022.04.09	振园路269号		刘俊奇	17521629694	1.73	55	18.3768	23	1	品控	1	2		2021.04		全部感染	0	2022.04.06	2022.04.05	2	1	4	0	3	2	0	1	2	1	2	8
22	2022.04.01	宝荻路535弄44号602室		杨永棠	18917966540	1.58	50	20.0288	71	1	退休	1	3			2021.12	全部感染	8	2022.03.25	2022.03.20	1	0	1	2	3	40	1	1	2	0	2	8
23	2022.04.09	振园路269号		韩珍林	15000678114	1.64	75	27.8852	56	1	后勤	0	3			2022.02	全部感染	0	2022.04.06	2022.04.05	2	1	0		3	2	1	1	1	1	2	8
24	2022.04.01	虹莘路3333号7号103		王亚利	13761092271	1.63	45	16.937	35	2	个体户	1	2	2021.04	2021.05		1，3	0	2022.03.28	2022.03.26	2	1	0		2	30	1	0	1	0	2	8
25	2022.04.09	宝山区		艾金伟	17816130057	1.68	55	19.487	26	1	分拣	0	2		2021.08		全部感染	0	2022.04.06	2022.04.05	2	1	4	1	3	2	0	1	1	1	2	8
26	2022.04.09	振园路269号		黄宝	18378156949	1.6	50	19.5312	34	1	分拣	1	2		2021.06		全部感染	0	2022.04.06	2022.04.05	2	1	1	0	3	2	0	1	0	0	2	8
27	2022.04.09	振园路269		张玉龙	13505675175	1.7	75	25.9516	32	1	分拣	1	3			2021.07	全部感染	0	2022.04.06	2022.04.05	2	1	7	0	2	2	1	0	2	1	2	8
28	2022.04.09	上海市宝山区振园路269号		邓林	15821236740	1.72	63	21.2953	35	1	分拣	0	2				全部感染	0	2022.04.06	2022.04.05	2	1	5	1	2	2	1	1	2	0	2	8
29	2022.04.09	振园路269号		王振军	15139307232	1.68	65	23.03	37	1	质保	1	3			2022.01	全部感染	0	2022.04.06	2022.04.05	2	1	5	3	3	2	0	1	2	0	2	8
30	2022.04.09	振园路269号		李志鹏	13677341456	1.82	70	21.1327	21	1	分拣	0	3			2022.02.22	全部感染	0	2022.04.06	2022.04.05	2	1	5	0	2	2	1	1	1	1	2	8
31	2022.04.09	振园路269		董传祥	18788333373	1.68	65	23.03	27	1	后勤	0	3			2022.01.28	全部感染	0	2022.04.06	2022.04.05	2	1	2	0	3	2	1	1	1	0	2	8
32	2022.04.09	振园路269号		王保陈	18221215837	1.7	75	25.9516	52	1	后勤	0	2		2021.08		全部感染	0	2022.04.06	2022.04.05	2	1	3	3	2	2	0	1	1	1	2	8
33	2022.04.09	振园路269号		李文豪	15839471208	1.72	55	18.5911	20	1	分拣	0	2		2021.09		全部感染	0	2022.04.06	2022.04.05	2	1	5	1	2	2	1	1	1	1	2	8
34	2022.04.09	振园仓269号		吴俊洋	13248652106	1.75	75	24.4898	19	1	分拣	0	3			2022.03.09	全部感染	0	2022.04.06	2022.04.05	2	1	5	0	2	2	1	1	1	1	2	8
35	2022.04.09	振园路269		饶应奎	15323379008	1.65	70	25.7117	28	1	品控	1	2		2021.09		全部感染	0	2022.04.06	2022.04.05	2	1	5	0	3	2	0	1	1	1	2	8
36	2022.04.09	宝山区		刘晓	18237738973	172	65	21.9713	30	1	美团	1	3			2022.02	全部感染	0	2022.03	2022.04.05	2	0	0		3	6	0	0	0	0	2	8
38	2022.04.09	诚银路700号青新公寓		梁正星	16718556669	165	70	25.7117	32	1	美团力诚仓	0	3			2022.03.10	3	0	2022.04.07	2022.04.06	1	0	0		3	5	1	0	0	1	3	0
39	2022.04.09	振园仓269号		杨磊	13619481172	170	75	25.9516	27	1	美团力诚仓	1	3			2022.01	全部感染	0	2022.04.08	2022.04.03	2	0	23	1	3	5	1	0	1	1	3	0	1	26			送外卖
40	2022.04.09	上海宝山区圆泰北路998号		洪宇	15770285134	165	70	25.7117	26	1	美团买菜	1	3			2021.12	全部感染	0	2022.04.08	2022.04.05	2	1	15	1	3	6	1	0	1	1	1	1	1	26			送外卖
41	2022.04.06	聚丰园路669弄39号302室		盛玉如	15921491728	160	55	21.4844	62	2	星福家园√	0	0				3	8				1	123		3	33	0	1	1	1	2	8	2	40									0
42	2022.04.09	聚丰园路34号502		王乐菊	13761949707	168	75	26.5731	55	2	无	0	0				1.2	9	2022.04.02	2022.03.20	2	0	5	1	3	8	1	1	1	1	2	8
45	2022.04.09	:1354		刘观芳	18964378370	170	85	29.4118	50	2	2554	0	3			2021.12	4，3	8	2022.04.04	2022.04.01	1	1	23	-3	3	40	1	1	1	1	3	0
46	2022.04.09	宝山区聚丰园路500弄10244弓		王晓莉	13041636122	150	70	31.1111	48	2	债妹火锅店	0	2	2021.03	2021.04		1，1	0	2022.04.04	2022.04.04	3	1	5	1	3	50	1	0	0	0	2	8
47	2022.04.06	宝山区吴淞三村42号303室		王志强	13601750223	180	100	30.8642	71	1	退休	1	2		2021.05		1，0	8	2022.04.01	2022.03.23	1	1	4	1	3	30	1	1	1	1	3	0
48	2022.04.06	上海市宝山区金勺路杰米森公司1412号319室		张东辉	15227376206	169	78	27.31	31	1	上海儒竟智控电子有限公司	1	2		2021.09		全部感染	0	2022.04.05	2022.04.03	3	0	13	2	3	4	1	0	0	0	1	1	1	30	0			2				2022.04.02	2	8
49	2022.04.09	共康路169弄16号楼602		王春花	18717876745	160	80	31.25	60	2	鑫鑫大酒店	0	3				全部感染	0	2022.04.04	2022.04.01	3		5	3	3	15	1	0	3	0	1	1	2	12		0
50	2022.04.09	共康路169弄16号602室		李章松	13764401982	160	45	17.5781	54	2	鱼酷	0	3			2021.12	2，3	12	2022.04.7	2022.04.05	2		135	0	3	4	1	1	0	1	1	3	2	29	0	0	餐饮	3			2021.12	2022.04.06	4	8
51	2022.04.06	金勺路与金塘路交叉口隔离点		吴旋平	18221562269	175	50	16.3265	24	1	顺丰速运	1	3	2021.04.22	2021.05.17	2022.01.07	2,3	0	2022.03.30	2022.03.30	2	1	5	-7	3	7.5	1	1	0	0	3	0
52	2022.04.09	宝山区庙行镇共康五村1号402室		徐腾妹	18930437171	150	60	26.6667	62	2	已经退休	1	0				全部感染	8	2022.04.06	2022.04.04	2	1	345	-3	3	20	1	1	1	1	2	8	2	64	0		退休	0				2022.04.05	4	8
53	2022.04.05	。海星江西63		朱德明	13917091393	162	70	26.6728	65	1	罗泾菜市场	0	2		2021.12		全部感染	9	2022.04.03	2022.04.02	1	0	0		3	25	1	0	0	0	3	0
54	2022.04.09	宝山工业园区金勺路1412号 319		王乐	13627961567	179	80	24.968	32	1	上海儒竞智控电子有限责任公司	1	2		2021.11		全部感染	0	2022.04.05	2022.04.01	3	0	5	3	3	4	1	1	0	0	1	1	1	30	0	0						2022.04.02	2	8
55	2022.04.09	上海市宝山区共康五村120号102室		张奕芸	13501912641	171	53	18.1252	30	2	点道	2	2	2021.05	2021.06		全部感染	0	2022.04.04	2022.04.01	2	0	5	-1	3	15	1	1	3	1	1	3	1	63	8	0	退休	2		2021.07			4	8
56	2022.04.09	宝山区共康六村91号402		郑婷婷	18937795963	165	52	19.1001	27	2	初心教育	3	2		2021.05		1，3	0	2022.04.06	2022.04.01	3		5	-3	3	15	1	1	2	0	1	1	12	未知
57	2022.04.10	上海		张怡雯	13917982739	168	76	26.9274	36	2	东吴期货	1	2		2021.04.16		全部感染	0	2022.04.04	2022.04.03	3	0	5	1	3	55	1	1		1	1	3	1	9	0	0	学生	2		2021.01		2022.04.04	4	8
58	2022.04.09	长江西路		陈燕萍	13761336714	164	70	26.0262	64	2	退休	0	2		2021.09.02		1，2	8	2022.04.05	2022.04.03	3	0	4	1	3	17	1	1	2	1	1	6	1	34	0	1	制药	2		2021.06		2022.04.01	4	8
59	2022.04.09	共康七村		梁光娣	15800348255	162	63	24.0055	62	2	小学生	1	2	2021.07	2021.07		2，3	9	2022.04.05	2022.04.01	3	1	4	1	3	20	1	1	2	1	1	4	1	62	9	0	退休	3	2021.05	2021.07	2022.3	2022.04.02	0	8
60	2022.04.09	共康七村		蔡静萱	15800348255	130	21	12.426	9	2	小学生	0	1	2022.03			2，3	0	2022.04.05	2022.04.01	3	1	4	-1	3	20	1	1	2	0	1	2	1	62	9	0	退休	3
61	2022.04.06	泗塘一村		张三霞	15121041397	158	75	30.0433	42	2	张庙街道	0	2		2021.12		全部感染	0	2022.04.01	2022.03.27	2	1	12	-1	3	10	1	1	1	0	3	0
62	2022.04.10	宝山区，月浦镇，德都路50弄5号l8ol室		陈海燕	18017660965	165	62	22.7732	66	2	退休在家。	0	2		2021.06		1，3	8	2022.04.01	2022.03.19	2	1	4	-1	3	15	1	1	2	0	2	8
63	2022.04.09	共和新苑		杨玲玲	18321318861	160	48	18.75	33	2	税筹网	1	2	2021.06.6	2021.06.27			0	2022.04.04	2022.04.01	2	0	2	1	3	5	1	1	0	1	1	1	2	未知								2022.04.05	4	0
64	2022.04.06	宝山区罗泾镇金勺路1412号		范锦豪	15036411039	170	45	15.5709	18	1	上海儒竞智控电子有限责任公司	0	2	2021.08	2021.12		全部感染	0	2022.04.05	2022.04.01	2	0	35	-2	3	4	0	1	0	0	1	1	1	30	0			2				2022.04.02	2	8
65	2022.04.09	富长路方舱		彭善铿	13004914999	170	75	25.9516	34	1	永辉超市	1	2		2021.06.29		5，-	0	2022.04.05	2022.04.03	2	0	4	2	3	10	1	0	1	1	3	0
66	2022.04.10	春和路186号		刘国俊	18616871381	172	85	28.7317	46	1	上海华贡实业有限公司	0	2		2021.06.01			0	2022.04.03	2022.04.01	1	1	1345	1	1	15	1	0	1	0	2	8
67	2022.04.09	大康路891弄88号1201室		陈义霞	15021673937	160	60	23.4375	54	2	静安区彭浦新封街道	0	3			2022.02	1，1	8	2022.04.04	2022.04.01	3	0	45	-1	3	22	1	1	1	1	3	0
68	2022.04.10	月浦四村13门102室		李德兰	13918670546	168	75	26.5731	49	2	万色物流	0	2	2021.04.14	2021.06.02		全部感染	0	2022.04.04	2022.04.01	2	1	45	3	3	18	1	1	1	0	3	0
69	2022.04.10	富长路方舱		李秀花	18317136082	165	60	22.0386	43	2	永辉超市	0	3			2022.03.07	3	0	2022.04.08	2022.04.04	3	1	5	2	3	5	1	0	1	1	2	8
70	2022.04.09	月浦镇长春村赵家宅39号		刘云	18221950313	160	70	27.3437	39	2	无工作	0	0				1，3	13	2022.04.03	2022.04.02	3	1	1235	2	3	9	1	1	1	0	3	0
71	2022.04.06	泗塘一次(村）		徐素梅	13524054319	1.65	65	23.8751	49	2	打包人员	0	2	2021.03.31	2021.04.22		0	0	2022.04.03	2022.03.28	3	1	5，4	0	3	4	1	1	2	0	1	1	2	40	0							4.1之前	5	0
72	2022.04.06	沈巷村塘北35号204		郑华国	13641975938	1.75	40	13.0612	52	1	菜农	0	3	2021		2022.02	全部感染	8	2022.04.01	2022.03.23	2	1	3	-1	3	10	1	1	3	0	2	8
73	2022.04.10	四元路50号		黄国侠	13524170872	1.62	40	15.2416	42	2	餐饮	0	3	2021.04.02	2021.04.25	2021.11.20	无同住人员	0	2022.04.04	2022.04.01	2	1	5	2	1	15	1	0	0		2	8
74	2022.04.10	月浦镇德都路165弄70门501号		杨正霞	13524339216	1.6	62.5	24.4141	50	2	菜农	0	2					0	2022.04.02	2022.04.01或者2022.03.31	2	1	5	5	3	26.7	1	1		1	2	8
75	2022.04.10	富长路方舱		李青	18262738095	1.54	51	21.5045	27	2	促销员	0	3	2021.04.07	2021.05.13	2022.01.04	1,3	0	2022.04.08	2022.04.08	3	0	5	-2	3	5	1	0	1	1	2	8
76	2022.04.10	宝山月浦沈巷塘南		常远慧	15821688169	1.64	60	22.3081	45	2	菜农	0	3	2021.04.17	2021.05.13	2022.01.11	全部感染	0	2022.04.02	2022.04.01.	3	0	0		3	15	1	1	1	1	3	0
77	2022.04.05	111		施胜杰	18521529818	1.6	80	31.25	59	1	个体户	1	3			2022.02	1个人，2针疫苗	8	2022.04.03	2022.03.31	3	1	0		3	10	1	0	1	1	2	8	1	55	无		淡水鱼个体户					2022.03.31	0	8	1	50	无	0	卖姜个体户
78	2022.04.10	上海市宝山区月浦镇德都路28弄时代家园		张加瑞	13916462406	1.55	57.5	23.9334	43	2	批发菜	0	0				全部感染	13	2022.04.01	2022.03.30.	2	1	4，7	1	3	50	1		1	1	3	0
79	2022.04.05	潘川路龚西宅		王金花	15221837483	1.65	80	29.3848	54	2	无工作	0	0				全部感染	11	2022.04.02	2022.03.29	3	0	4	-3	3	5	1	1	4	0	1	4	1	56	无	1	无	3				2022.04.02	4
80	2022.04.06	陈太商务公寓222		李英杰	18002967849	1.7	60	20.7612	19	1	互联网工程师	0	1	2021.05			1,2	0	2022.04.01	2022.03.22	2	1	4，5	-1	3	7	1	1	2,4	0	3	0	30号在上班											0
81	2022.04.06	泗塘一村156号301		吴瑛	13916282882	1.61	57.5	22.1828	53	2	退休	1	2	2021.04	2021.05		全部感染	0	2022.04.04	2022.04.01	3	1	7	2	3	35	1	1	0	1	3	0
82	2022.04.05	泗塘一村		张淑杰	13621855201	1.49	60	27.0258	67	2	退休	0	0				全部感染	13	2022.03.31	2022.03.28	1	1	3，4		3	9	1	1	3	0	2	8
83	2022.04.01	上海市宝山区塔源路58弄66号402		王秀芹	18365461468	1.58	64	25.6369	46	2	个体户	0	3	2021.04.08	2021.04.30	2021.12.16	全部感染	0	2022.04.04	2022.03.31	3	0	5，7	0	3	3	1	0	1	1	3	0
84	2022.04.05	宝山区潘桥村龚西宅29号201		杨华禹	13661482585	1.68	52.5	18.6012	15	1	学生	0	2	2021.08.28	2021.10.04		全部感染	0	2022.04.03		3	0	4，5	0	3	30	1	0	1,2,3	0	3	0
85	2022.04.09	宝林七村		张晋恺	13916504086	1.3	30	17.7515	11	1	学生	0	3	2021.10.30	2021.11.20		全部感染	0	2022.04.03	2022.04.01	2	0	4，5	2	3	3	1	1	4(其它）	1	1	1	2	45	无		待业	3				2022.03.31	1，3
86	2022.04.06	上海市B宝山区泗塘一村52号106室		阮景梅	13162776141	1.58	59	23.634	42	2	职员	0	3	2022.04.04	2021.05.15	2022.01.07	1-1或2；1-2；1-2	0	2022.04.04	2022.04.01	3	1	4	-1	3	8	1	1	1，3	1	2	8	2	52	0	0	家政行业	1	2022.02			2022.03.31	4，5	8	菜市场可能
87	2022.04.10	申浦路288弄中冶尚园14号201室		陈梦兰	13818007903	1.6	70	27.3438	29	2	卖肉	1	2	2021.04.28	2021.05.21			0	2022.04.04	2022.04.01	2	1	3，4，7	2	3	3	1	1	2	1	3	0
88	2022.04.06	德都路号88弄9号楼1201		罗红姣	13817195867	1.51	47	20.6131	48	2	销售	0	3	2021.04.06	2021.04.29	2021.12.21	全部感染	0	2022.03.31	2022.03.29	1	1	4，2，5	2	3	25	1	1	4	1	2	8
89	2022.04.05	宝山工业园区石太路1607号		闫友军	13127500195	1.72	72	24.3375	45	1	司机	0	3	2021.04.01	2021.05.12	2021.12.07	全部感染	0	2022.04.03	2022.03.30	3	0	4，5	1	3	15	1	1	0 无	1	1	4	2	44	0	0	必胜客	3	2021.04.01	2021.05	2021.12	2022.04.03	4	8		31号上游开始发热，同期必胜客店里出现阳性病例
90	2022.04.06	上海市宝山区泗塘一村43弄8号60丨室		杨德芳	13671832265	1.61	65	25.0762	60	2	退休	1	2	2021.03.29	2021.04.19		全部感染	0	2022.04.04	2022.04.01	2	1	4	-2	3	20	1	1	2	0	2	8
91	2021.04.10	宝山区月脯镇沈巷村32号		张玉玲	13393260446	1.67	65	23.3067	69	2	卖菜	0	2	2021.07.01	20.21.08.01		无同住人员	0	2022.04.01	2022.03.31	2	0	0		1	15	1	0	0无	1	2	8
92	2021.04.10	上海市宝山区月浦镇沈巷村杨家宅56号乙102室室		廖加艳	18217572258	1.62	70	26.6728	36	2	农贸市场个体户	0	3	2021.03.29	2021.04.20	2021.10.20	全部感染	0	2022.04.03	2022.04.01	2	0	5	3	3	5	1	0	1	0	2	8
93	2022.04.13	呼兰路515弄		方波	18621015875	1.68	65	23.03	32	1	职员	1	2	2021.06.09	2021.08.11		2个人，都没打疫苗	0	2022.04.08	2022.04.07	3	0	0		3	10	1	1	0	1	2	8
94	2022.04.09	宝山二村601		罗志武	13761113721	1.67	60	21.5139	37	1	网店（食材）	2	3	2021.06.21	2021.07.17	2022.02.24	全部感染	11	2022.04.06	2022.04.02	3	1	7	-3	3	19	1	1	1	0	2	8
95	2022.04.09	永乐路115弄41号101室		尹桂豪	13601932151	1.78	78	24.6181	61	1	退休	1	3	2021.06.01	2021.06.22	2022.01.11	全部感染	8，12	2022.04.04	2022.04.01	3	0	0		3	49	1	1	0	1	2	8
96	2022.04.10	盛桥二村		周琴	13621600903	1.58	56	22.4323	44	2	销售	0	2	2021.04.01	2022.04.22			0	2022.04.04	2022.04.03	1	0	4，5	1	3	35	1	1	1,2，3	0	1	6	2	22	0	2	学生	2	2021.04			2022.04.03	3，4，5	8	医院实习，上游1号开始有症状
97	2022.04.10	上海市宝山区通河六村151号702室		黄陈宇	15601662996	1.67	55	19.721	17	2	学生	0	2	2021.08.22	2021.09.20		全部感染	0	2022.04.08	2022.04.05	3	1	4，5	-1	3	15	1	1	2，	0	1	3	1	41	9	0	网约车司机					2022.04.05.或06	4，5	8	3月初开始在家待着，只出门测核酸和买菜
98	2022.04.10	通河六村151号702		陈丹	13122702835	1.59	53	20.9644	40	2	大润发工作人员（监控）	0	3	2021.04.13	2022.05.19	2022.12.21	全部感染	0	2022.04.08	2022.04.07	3	1	4，5	0	3	15	1	1	2	0	1	4	1	41	9	0	网约车司机					2022.04.05.或06	4，5	8	3月初开始在家待着，只出门测核酸和买菜
99	2022.04.10	泗塘五村125号		满盈	17891993907	1.66	68	24.677	18	2	大学生	1	2	2021.08.20	2022.09.17		全部感染	0	2022.04.08.	2022.04.07.	3	1	1，3	0	3	25	1	1	1，	0	1	3	2											0
100	2022.04.06	业绩路8号3107		席小军	18893340848	1.7	69	23.8754	39	1	装电梯工人	0	1	2021.06.20			全部感染	0	2022.04.01.	2022.03.27.	3	1	5，1	6	3	15	1	1	4	1	3	0
101	2022.04.10	无		潘大闯	17355208217	1.7	80	27.6817	39	1	自由职业	0	3	2021.04.01	2022.04.22	2022.01.16	全部感染	0	2022.04.05 或6	2022.04.01	3	1	5	1	3	10	1	1	1	0	3	0												0
102	2022.04.10	淞南五村181号403室		毛英杰	15221389307	1.7	135	46.7128	30	1	永辉超市	1	3	2021.01.18	2021.02.01	2022.03.04		13	2022.04.08.	2022.04.05.	3	1	2	1	3	5	1	0	0	1	3	0												0
103	2022.04.10	泗塘五村125号502		马秀娟	13661547591	1.6	52.5	20.5078	44	2	商场	1	3	2021.04.10.	2021.05.02.	2022.01.18	全部感染	0	2022.04.05.	2022.04.03	2	1	1，3	1	3	25	1	1	1，	0	3	0
104	2022.04.10	宝山区泗塘5村111号405		孙雪平	15026648793	1.59	65	25.711	36	2	营业员	0	2	2021.04.28	2022.05.31		全部感染	0	2022.04.04	2022.04.01	2	1	5，4，7	-1	3	15	1	0	2	0	3	0
105	2022.04.10	美兰湖岭域9号302		张亚旗	13052301680	1.85	47.5	13.8787	28	1	销售	2	2	2021.06.18	2022.01.12		全部感染	0	2022.04.04	2022.04.01.	3	1	5	-4	3	20-25	1	1	4	1	3	0												0
106	2022.04.11	呼兰路515弄5号 c栋208		吴黄忠	13512185029	165	60	22.0386	55	1	装修工	0	3			2021.12	全阳	0	2022.04.10	2022.04.09	3	1	0		3	12	1	1	2	1	1	1	1	50	0	0	装修	3			2021.12	2022.04.10	1	8
108	2022.04.05	宝悦新圆q宝		赵思东	15001886002	166	70	25.4028	65	1	菜市场	0	0				3	9	2022.04.04	2022.04.01	3	0	0		3	34	1	0	1	1	2	8
110	2022.04.08	罗店		王军杰	18516321108	175	62	20.2449	30	1	IT	2	3			2021.05	3	0	2022.04.05	2022.03.19	3	1	3,5	-3	2	45	1	0	2	0	1	1	1	26	0	2	销售	2		2022.01.20		2022.04.05	7	8
111	2022.04.09	上海宝山区密山二村55号603		王浩	13564875100	155	46	19.1467	12	1	学生	0	2		2021.11		全阳	0	2022.04.04	2022.04.01	2	1	3	0	2	18	1	1	1	1	2	8
112	2022.04.05	罗泾镇潘桥村龚西宅29号		杨君	15901781728	177	65	20.7476	40	1	送货	0	2		2021.04		全阳	0	2022.04.02	2022.04.01	3	0	0		1	15	1	1	1 ，2,3	0	2	8
113	2022.04.10	通河路353		毛永娣	13661951346	165	73	26.8136	53	2	售货员	0	3	2021.03.30	2021.04.20	2021.12.04	全阳	0	2022.04.01	2022.04.01	3	0	1,5,7其他（嗜睡）	7	3	35	1	0	0	1	2	8
114	2022.04.10	通河路535号		耿喜秀	13816768235	160	66	25.7812	39	2	售货员	1	3	2021.03.30	2021.04.20	2021.12.03	全阳	0	2022.04.01	2022.04.01	3	0	1,3,5	8	3	35	1	0	0	1	2	8
115	2022.04.07	爱辉路301号永辉超市		李发林	13621965654	157	55	22.3133	48	2	售货员	0	2	2021.04.29	2021.05.20		全阳	0	2022.04.06	2022.04.01	3	1	5	0	3	20	1	0	0	1	2	8
116	2022.04.07	爱晖路301号		黄芳	13761675200	162	60	22.8624	51	2	售货员	0	3	2021.03	2021.04	2021.12.01	全阳	0	2022.04.06	2022.04.01	3	1	5	0	3	20	1	0	1	1	2	8
117	2022.04.09	宝山区罗店镇蔡家弄村西队2号		陆敬瑞	18321907816	170	63	21.7993	46	1	自由职业	0	3	2021.04.26	2021.05.17	2022.01.06	全阳	0	2022.04.03	2022.03.29	3	1	3,4，7其他（虚汗）	3	3	5	1	0	1	1	2	8
118	2022.04.10	富长路方舱		吴玉琳	13661419385	157	45	18.2563	36	2	收银员	2	2	2021.06.05	2021.06.27		2	0	2022.04.10	2022.04.08	2	0	5	-5	3	20	1	0	1	1	1	1	2	46	0	1	办公室	3	2021.03.20	2021.04.10	2021.12.14	2022.04.06	3,5,7	8
119	2022.04.10	富长路方舱		崔春	13764769258	162	53	20.1951	46	2	办公室	1	3	2021.03.20	2021.04.10	2021.12.14	3	0	2022.04.06	2022.04.04	2	1	3,5,7其他（鼻塞）	-3	3	20	1	0	1	1	2	8
120	2022.04.05	上海美秀路558弄		金圆香	13402008276	155	47.5	19.7711	46	2	食堂	0	3	2021.03.27	2021.04.20	2021.10.20	3	0	2022.04.05	2022.04.04	3	0	7其他（咽喉不适，声音沙哑）	0	4（2人一间共卫）	30	1	0	1	1	2	8
121	2022.04.09	宝山区园辉路五星村里场16号		任玉安	13524111894	170	92	31.8339	55	1	货车司机	0	2	2021.05.30	2021.06.20		全阳	0	2022.04.04	2022.04.01	3	0	1	1	3	20	1	1	0	0	2	8
122	2022.04.09	宝山区宝林八村66号503室		杨美中	13472698455	168	70	24.8016	56	1	邮政	1	3	2021.06.05	2021.06.28	2022.01.28	3	0	2022.04.09	2022.04.05	3	0	7其他（牙疼）	7	3	40	1	1	1	1	2	8
123	2022.04.08	虎林路800弄79号201室		徐文秀	13391290335	159	60	23.7332	60	2	退休	1	2	2021.08.01	2021.08.30		全阳	0	2022.04.08	2022.04.04	2	0	1,5,7其他（腰酸，无力）	1	2	30	1	1	1	1	1	4	1	59	8，7	1	退休	3				2022.04.03	5,7其他（咽喉痒）	8
124	2022.04.09	宝山区园辉路五星村里场16号		易明芳	18502126038	169	50	17.5064	55	2	家庭主妇	0	0				全阳	0	2022.04.04	2022.04.01	3	0	0		3	20	1	1	0	0	1	4	1	55	0	0	货车司机	2				2022.04.04	1	8
125	2022.04.06	上海宝山		官连容	15201912473	150	48	21.3333	54	2	打工	0	3			2021.11.10	全阳	0	2022.04.03	2022.04.01	3	1	1,3,5	-1	3	4	1	1	1	0	1	4	1	51	0	0	工人	3			2021.11.10	2022.04.03	3,5	8
126	2022.04.09	天家路200弄9号903		成金宝	13651865937	180.5	105	32.2281	60	1	退休	0	3			2022.02.20	全阳	0	2022.04.05	2022.04.03	3	1	1,3,4,5	0	3	8	1	1	1	1	1	6	2	30	0	1	办公室	0				2022.04.01	3,4	8
127	2022.04.10	陈富路花家桥		李朝君	18301829975	163	65	24.4646	39	1	工人	0	2		2021.05		全阳	0	2022.04.07	2022.03.26	1	0	5	-6	3	15	1	1	1	1	2	8
128	2022.04.09	潘桥		高远善	13162957616	175	67.5	22.0408	59	1	工人	0	3			2021.12	全阳	9	2022.04.07	2022.04.06	2	1	1,3,4,5	0	3	15	1	1	1	1	1	4	2	58	8	0	工人	3	2021.04	2021.07	2021.12	2022.04.07	4,7其他（头痛）	8
129	2022.04.12	宝山罗南二村284号502		王君	13611970325	178	75	23.6713	37	1	家庭妇1	1	2	2021.06.09	2021.07.28		3	0	2022.04.04	2022.04.03	3	1	3,4	-3	3	6	1	1	1	0	2	8
130	2022.04.09	宝山区集贤路700弄48号		张子平	13271650166	173	75	25.0593	37	1	婚车司机	0	2	2021.04.06	2021.04.27		全阳	0	2022.04.05	2022.03.29	3	1	4	-3	3	6	1	1	0	1	2	8
131	2022.04.10	宝山		朱云龙	13524019618	170	82	28.3737	42	1	送货	0	3	2021.04.01	2022.04.22	2022.01.18	无	0	2022.04.05	2022.03.18	3	1	4,5	-3	3	6	1	0	1	1	2	8
132	2022.04.09	锦秋路		季平	13621756438	163	67	25.2174	59	1	退休	0	2				全阳	0	2022.04.04	2022.03.31	3	1	3,4，,5	-5	3	5	1	1	1	1	2	8
133	2022.04.06	美平路1060弄2号803室		陈琦	18101818578	175	70	22.8571	38	1	职员	2	3	2021.06.07	2021.06.30	2022.02.27	全阳	0	2022.04.03	2022.04.02	3	1	3,4	1	3	5	1	1	1	0	2	8
135	2022.04.09	宝山区锦秋路1588弄32号1103室		张雨生	17604548574	178	69	21.7776	25	1	快递	1	3	2021.04.08	2021.04.30	2022.01.02	全阳	0	2022.04.04	2022.04.01	3	1	4,5,	-3	3	2	1	0	1	0	2	8
136	2022.04.09	锦秋路1588弄28号901室		李振滔	17621411269	170	75	25.9516	33	1	办公室	2	3	2021.04.23	2021.05.25	2022.01.07	全阳	0	2022.04.04	2022.04.01	3	0	4,7其他（咽喉不适）	-1	3	2	1	0	1	0	1	1	2	50	0		工人
139	2022.04.05	21111		姜洪备	15605679506	167	60	21.5139	59	1	工人	0	3			2021.11	3	0	2022.04.02	2022.03.29	1	1	5	9	3	10	1	0	1	1	2	8
140	2022.04.05	宝山区顾村镇归王村		曹之福	15155009111	170	75	25.9516	59	1	工人	0	3	2021.08	2021.09	2022.03.20	3	0	2022.04.02	2022.03.29	1	1	5	9	3	10	1	1	1	1	1	1	2	50	0	0	工人
141	2022.04.06	泗塘一村99号306		陈子扬	17317757487	1.1	21.5	17.7686	6	1	学生	0	0				全部感染	0	2022.04.03	2022.04.02	2	1	5	-1	3	10	1	1	1	0	1	3	2	27	0	0	菜鸟驿站	2	2021.05	2021.06		2022.04.02	4
142	2022.04.09	潘新路558号		宋玉庆	15921937303	1.7	87.5	30.28	48	1	欧源豆腐厂	0	3				全部感染	0	2022.04.06	2022.03.03	1	1	5	1	3	20	1	1	1	0	2	8
143	2022.04.08	归王村348号		周金刚	13817535173	1.64	60	22.3081	48	1	建筑工人/宝建集团	2	3	2021.03.29	2021.04.19	2021.12.16	全部感染	0	2022.04.06	2022.03.29	1	1	4	-4	2	20	1	0	2	1	1	1	2	48				3
144	2022.04.06	泗塘一村99号306		王元梅	17317757487	1.59	47.5	18.7888	27	2	菜鸟驿站	0	2	2021.05	2021.06		全部感染	0	2022.04.02	2022.04.01	2	1	4	-1	3	10	1	1	1	0	3	0
145	2022.04.05	上海市宝山区石太路1607号门排421号		王兆香	13162220196	1.56	63	25.8876	51	2	必胜客	0	3	2021.04	2021.04	2021.07	全部感染	0	2022.04.01	2022.03.29	1	1	3	-1	1	20	0	0	0	0	3
146	2022.04.09	潘桥菜市场		母兆运	13701874703	1.73	77.5	25.8946	49	1	菜市场	0	3				全部感染	0	2022.04.01	2022.03.19	2	1	5	1	2	4	1	0	1	1	3	0
147	2022.04.09	宝山区罗泾镇潘桥村潘桥宅3号2楼202室		罗正学	18214051032	1.72	63	21.2953	27	1	玖行能源	0	3	2021.04.13	2021.04.28	2021.12.19	全部感染	0	2022.04.08	2022.04.03		1	5	0	2	10	1	1	0	0	2	8
148	2022.04.05	上海宝山区石太路1607号		张华菊	13482296266	1.6	65	25.3906	44	2	必胜客	0	3	2021.04.11	2021.05.08	2021.11	全部感染	0	2022.04.03	2022.04.01			4	-2	3	10	1	1	0	0	3
149	2022.04.09	宝山区锦秋路699弄2区173		陈云	13916849612	1.65	80	29.3848	67	1	退休	0	3	2021.04.14	2021.05.05	2021.12.20	全部感染	8	2022.04.02		1	1	4	-2	1	10	1	0	1	1	2	8
150	2022.04.09	丰宝苑6号楼401		王志远	18321418397	1.77	100	31.9193	26	1	上海妙之电商运营	1	3				全部感染	0	2022.04.04	2022.03.31			4	-1	3	20	0	1	1	0	2	8
151	2022.04.09	上海市宝山区罗泾镇罗宁新苑		卞景捞	13438547367	1.73	60	20.0474	29	1	外卖员	1	2	2021.02.15	2021.05.19		3	0	2022.04.01	2022.03.30		1	4	1	3	20	1	1	1	0	3	0
152	2022.04.06	宝山区罗店镇祁南二村49号603室		邓乐妍	13524086639	1.1	22	18.1818	5	2		0	0				3	0	2022.04.05				4	0	3	26					3
153	2022.04.09	罗泾罗宁新苑6号楼8O		尤尚成	13023213305	1.7	68	23.5294	53	1	居家	0	2		2021.08.12		3	0	2022.04.08				0		3	20	1	1	1	0	1	6
154	2022.04.09	上海市宝山区聚丰园路当代高邸105弄46号201室		柯照发	13755259267	1.7	65	22.4913	65	1	暂无单位	0	3				3	0	2022.04.02	2022.03.19		1	0		1	20	1	0	1	0	2	8
155	2022.04.09	上海居家家		牛毫	13127857258	1.75	75	24.4898	43	1	机械加工厂	0	3				3	0	2022.04.05				4	-2	2	20	1	0	1	0	3	0
156	2022.04.05	大场医院大场医院大场		张道芳	18116257625	1.58	56	22.4323	58	2	大场医院后勤-药房有人阳性	0	3	2021.03.10		2021.10.01	全部感染	0	2022.04.03	2022.04.02	1		0		1	20	0	0	1	1	2	8
157	2022.04.09	归王村		韩二江	13524999515	1.6	65	25.3906	59	1	宝建集团	0	2	2021.07	2021.09.01		全部感染	0	2022.04.09	2022.04.05	1	1	0		3	10	1	0	0	1	2	8	1	50				3				2022.04.03	0
158	2022.04.10	马南宅1号		庄昆明	18660977036	1.72	70	23.6614	32	1	货车司机	0	3			2022.02.02	全部感染	0	2022.04.08	2022.03.28		1	0		3	4	1	1	0	1	2	8										2022.03.31
159	2022.04.05	宝祥新圆		丁玉山	13167259382	1.75	69	22.5306	50	1	罗经菜市场	0	3	2021.05			3	0	2022.04.02	2022.03.29			4	1	3	4	1	1	1	1	3	0
160	2022.04.09	马南		宗陈硕	13699690629	1.2	15	10.4167	6	1	幼儿园大班-下楼核算	0	2				2	0	2022.04.07	2022.04.02			1	-3	3	20	1	1	0	1	2	8
161	2022.04.09	普陀区新村路1759弄4号603室		徐铭	13482859603	1.7	88	30.4498	39	1	上海市宝山监狱	2	3	2021.06	2021.07	2022.02	全部感染	0	2022.04.07	2022.04.06	2		4	1	3	5	0	0	1	1	3	0
162	2022.04.09	浦东新区繁荣路480号		顾文凯	15801915825	1.73	82	27.3982	37	1	上海市南汇监狱	2	3				全部感染	0	2022.04.07			0	1	2	3	5	1	0	1	1	3	0
164	2022.04.07	上海市宝山区陈川路555弄254号202室4		陈青	13621737535	1.68	75	26.5731	49	1	泾洁市政市容管理养护有限公司	0	2				全部感染	0	2022.04.06	2022.04.04		0	0		1	20	1	0	0	1	2	8
165	2022.04.07	上海市宝山区潘泾路4655弄18号202		王灏	13817677386	1.78	85	26.8274	25	1	燕道（宁波）数据科技有限公司	2	2				全部感染	0	2022.04.05		1		1	-3	3	20	1	1	1	1	1	3	1	56	0	0	退休	0				2022.04.05	5
166	2022.04.09	宝山区淞滨路803弄		邢韶晖	13636558824	1.77	70	22.3435	30	1	五角场监狱	2	2				全部感染	0	2022.04.08	2022.04.07	2	0	3	-1	3	5	1	0	1	0	3	0
167	2022.04.09	顾村镇归王村		李海军	18937130579	1.7	75	25.9516	58	1	建筑工人工地感染	2	3				全部感染	0	2022.04.02	2022.03.29	2	1	2	7	3	10	1	1	1	0	2	8
168	2022.04.05	宝山区富长路		许洪法	13818422667	1.7	65	22.4913	59	1	菜市场 小学隔离	0	0				全部感染	8	2022.04.03	2022.04.01	3	1	0		3	4	1	0	1	1	2	8
169	2022.04.09	顾村镇归王村		孙保国	15514130371	1.73	77.5	25.8946	56	1	建筑工人	0	3				全部感染	0	2022.03.30	2022.03.27	1	1	4	0	3	4	1	0	2	1	3	0
170	2022.04.11	宝山区		燕雷	18096557573	1.62	70	26.6728	51	1	海顺航运	0	0				全部感染	0	2022.04.08	2022.04.05	1		0		1	4	1	0	0	0	3	0
171	2022.04.09	沪太路5551号		季文祥	15800635354	1.75	70	22.8571	25	1	上海鸿途汽车	1	3	2021.04.08	2021.04.29	2022.01.14	全部感染	0	2022.04.07	2022.04.04	3	1	5	2	2	10	1	1	1	1	3	0
172	2022.04.09	上海市宝山区泗塘一村43弄8号60l室		顾金康	15221832960	1.76	91	29.3776	60	1	上海市强生宝隆出租汽车有限公司	0	3				全部感染	8	2022.04.05		3	1	5	1	3	20	1	0	1	0	2	8
173	2022.04.10	上海市宝山区顾村镇老安村双南39号		王勇	13482676097	1.65	75	27.5482	47	1	宝汇包装	1	3			2021.12	全部感染	0	2022.03.27	2022.03.25	2	0	1	15	3	10	1	0	1	1	2	8
174	2022.04.09	上海市沪太路6178号		周冲	13585537892	1.78	64	20.1995	41	1	上海市宝山监狱	2	3				全部感染	0	2022.04.09				3	-1	3	4	1	0	1	0	3	0
176	2022.4.5	罗和路855弄20号701室		魏月华	13062784901	1.5	85	37.7778	50	2	无业	0	2	2021.4	2021.5		4,2	13（月经不调）	2022.4.1	2022.3.28	3		4，5	0.5	3	10	1	1	3	1	3	0
177		宝山区		杨雄	18930195289				51																						3
178	2022.4.9	高境镇逸仙路1238弄67号302室		管大荣	15021669554	1.7	72	24.9135	34	1	职工	3	2	2021.4.24	2021.5.30			0	2022.4.5	2022.4.4	2	1	4，7（腰膝酸软）	-0.5	2	12	1	0	1	0	2	8
179	2022.4.9	上海宝山月蒲镇月狮村顾家宅1号		李明玉	15026452818	1.7	80	27.6817	53	1	临时工	0	3	2021.4	2021.10	2022.4		8	2022.4.4	2022.4.1	2	1	4	-2	2	12	1	1	1	1	3
180	2022.4.8	宝山区潘广路989号南50米		司道宣	18255586699	1.71	82	28.0428	60	1	农民工	0	3	2021.6（安徽智飞）	2021.7	2021.8	2，未知	0	2022.4.7	2022.4.6	3	1	3，5	-1	2	20	1	1	0	1	1	1	1	56	8	0	农民工	1	2021.2			2022.4.6	7（四肢酸软）	8	1	30			后勤
181	2022.4.9	宝山区顾村镇老安村服务中心项目部		刁节农	13856537094	1.7	75	25.9516	56	1	农民工	0	1	2021.2			2，未知	8	2022.4.6	2022.4.4	3	1	7(四肢酸软，头痛)	-1	2	20	1	0	1	0	2	8	1	30			后勤					2022.3.31	5
182	2022.4.11	上海奉贤区青村镇湾张村5组506		李成虎	18901953353	1.78	76	23.9869	52	1	保安	1	2	未知				0	2022.4.11	2022.4.10	3	0	4，5,7（咳痰）	0.5	1	10	1	0	0	1	2	8
183	2022.4.9	友谊西路187号		韩文雄	13816429765	1.68	75	26.5731	39	1	修理工	0	3	2021.4.7	2021.4.28	2022.1.6		8	2022.4.4	2022.4.2	1	1	4，7(四肢酸软）	2	1	20	1	0	1	0	2	8
184	2022.4.9	友谊西路187号		张平安	13311630784	1.78	105	33.1398	40	1	驾驶员	0	3	2021.4.4	2021.4.25	2022.2.16	1,3	0	2022.4.6	2022.4.4	3	1	7(四肢酸痛，乏力)	-0.5	1	10	1	0	1	1	2	8
185	2022.4.9	城银路555弄绿地领海1号楼511室		颜秉香	18053957503	1.64	67.5	25.0967	33	2	工人	0	2	2021..8	2021.9			0	2022.4.6	2022.4.5	2	1	4，5	2	2	10	1	0	1	0	2	8
186	2022.4.9	祁安路388号702		马秀平	15155207102	1.6	57	22.2656	55	2	工人	0	3	2021.6	2021.7	2022.1		0	2022.4.6	2022.4.5	2	1	3,5,7(头痛)	0.5	2	10	1	0	1	0	2	8
187	2022.4.9	上海市宝山区菊太路1399弄117号402室		宋欢	18049869689	1.78	95	29.9836	42	1	司机	1	2	2021.4.20	2021.5.12			0	2022.4.7	2022.4.4	3	1	4,5	-0.5	1	14	1	0	1	1	2	8
188	2022.4.9	爱辉路301号		肖箭	18964697008	1.81	105	32.0503	49	1	职工	0	2	2021.6.24	2021.7.15		全部感染	8,9	2022.4.6	2022.4.4	3	0	0		3	6	1	1	1	0	2	8	1	63			超市保洁					2022.4.6
189	2022.4.10	宝山区		王伟平	13044163592	1.72	72.5	24.5065	66	1	退休	1	2	未知			1,2 1,2	8，9	2022.4.4	2022.4.2	3	1	0		2	12	1	1	0	0	2	8
190		丰饶路彭赵村		张香玉	15837120264				27																						3
191	2022.4.10	虎林路611		孙超	15202123767	1.78	67.5	21.3041	19	1	职工	0	2	2021.8.6	2021.10.24		1，未知	0	2022.4.5	2022.4.3	2	1	,3，4，7（鼻塞）	-0.5	3	20	1	1	1	1	2	8
192	2022.4.10	爱辉路301号		王羿	18017217473	1.79	71	22.1591	40	1	职工	1	1	2021.8			全部感染	0	2022.4.8	2022.4.4	3	0	4	1	3	10	1	1	1	1	1	1	1	30，30，42			职工					2022.4.7	4,5,7（肌肉酸痛）
193	2022.4.10	爱辉路301号		施光卫	13918539194	1.73	67.5	22.5534	55	1	职工	0	3	2021.		2022.1	全部感染	0	2022.4.8	2022.4.5	3	0	2，4	-0.5	3	10	1	1	1	1	1	1	1	40	0	1	超市职工	1	2021.8			2022.4.8	4	1	1	30,30,42	0		超市职工
194	2022.4.9	宝山区大场镇聚丰园路105弄29号602		李军	13661956760	1.7	65	22.4913	65	2	退休	0	0				全部感染	8，13（骨质疏松）	2022.4.4	2022.4.1	2	1	4	-1	3	80	1	1	0	0	2	8
195		五星村里场16参		肖兰	15502197198				41																						3
196	2022.4.9	宝山区春雷路331弄34号201室		魏兰	18017661905	1.55	51	21.2279	40	2	职工	1	0					0	2022.4.4	2022.4.1	2	1	2,3,4,5	-2	2	12	1	0	1,,2,5	1	1	3	1	73	10,11,12	0	退休	0				2022.4.4	5	8
197	2022.4.10	爱辉路301号		唐永胜	13761999609	1.7	70	24.2215	39	1	超市职工	1	0				全部感染	0	2022.4.8	2022.4.7	3	0	5,7（鼻塞，咳痰）	1	3	10	1	1	1	1	1	1	1	40	0	1	超市职工	1	2021.8			2022.4.8	4	1	1	30,30,42	0		超市职工
198	2022.4.9	宝山区锦秋路699弄二区173号		郑丽金	18721596378	1.62	70	26.6728	62	2	退休	0	0					13（乳腺开刀）	2022.4.4	2022.4.1	3	0	4，5	0.5	1	20	1	1	1	1	1	6	2	37	0	2	销售	2				2022.4.3	4,7（乏力）	3	1	67	8	0	退休
199	2022.4.9	爱辉路301		赵广树	18721912013	1.75	65	21.2245	55	1	超市职工	0	3			未知	2,3	0	2022.4.8	2022.4.5	3	0	7(打喷嚏)	-0.5	3	10	1	1	0	1	1	1	1	40			超市管理					2022.4.7	4
200	2022.4.9	安徽省寿县安丰镇东庄村小集队		张昌秀	15221768893				74	2	无业	0	3	2021.2	2021.3	2021.9	全部感染	11	2022.4.4	2022.4.2	3	1	1,4,5	-1	3	5	1	1	1	1	1	6	1	48	0	0	无业	3	2021.5	2021.6	2021.12.7	2022.4.2	1.4,5	3	1	74	5	0	自由
201	2022.4.9	宝山区聚丰园路105弄40号202室		陈芬	13770109799	1.55	65	27.0552	67	2	自由	0	3	2021.5	2021.6	2021.12.6		8	2022.4.4	2022.4.1	3	1	4,5,7（咽痒）	-1	1	15	1	1	1	1	2	8
202	2022.4.5	保德路1256号		陈秀	13764848962	1.63	60	22.5827	40	2	服务员	1	2	2021.8.7	2021.9.21			0	2022.3.29	2022.3.28	3	1	5,7（咳痰）	0.5	1	15	1	0	1	1	2	8
203	2022.4.10	爱辉路301号		黄菲菲	13671506723	1.8	80	24.6914	36	1	职工	1	3	2021.1.10	2021.1.24	2021.11.19	1，未知	0	2022.4.6	2022.4.5	3	1	7（鼻塞，声音嘶哑）	1	3	20	1	0	1	1	2	8
204		罗和路855弄17栋1803		张亚涛	13671669047				34																						3
205	2022.4.10	富长路方舱		郭志毅	18901790311	1.8	60	18.5185	37	1	职工	1	3	2021.3.29	2021.4.19	2021.12.20	全部感染	0	2022.4.7	2022.4.5	3	1	4,5，7(乏力)	-0.5	3	10	1	1	1	0	2	8
206	2022.4.10	富长路方舱		杨友骏	15021284834	1.67	80	28.6851	30	1	职工	1	2	2021.7.16	2022.1.13		全部感染	0	2022.4.6	2022.4.4	2	1	1，3，5	-2	3	6	0	1	1	1	2	8
207	2022.4.8	上海市宝山区锦秋路1588弄35号1701		王宝凤	15021985483	1.6	65	25.3906	66	2	退休	0	0					8	2022.4.3	2022.3.28	3	1	4,5,7（咳痰）	-3	1	15	1	0	1	0	2	8
208		呼玛二村61号202		李运智	13636632927				21																						3
209	2022.4.9	宝山区锦秋路1588弄35号1401		吴彩云	18014057061	1.62	75	28.578	23		学生	2	2	2021.5.1	2021.6		全部感染	0	2022.4.4	2022.4.1	3	1	3，4,5	-1	3	20	0	1	1，2	1	1	1	1	23	0	2	学生	2	2021.5.1	2021.6		2022.4.4	4,7（声音嘶哑）	8
210	2022.4.9	菊华苑2号1102室		李峰	13916472431	1.72	72.5	24.5065	43	1	职工	1	3	2021.3.11	2021.4.9	2022.1.14	全部感染	,0	2022.4.6	2022.4.4	3	0	4,5，7（乏力）	1	3	10	1	1	1	1	2	8
211	2022.4.9	上海宝山区锦秋路		钱国英	13621982946	1.58	57	22.8329	54	2	退休	0	2	2021.4.28	2021.5.15		2,3 1,0	0	2022.4.4	2022.3.25	3	1	3	-1	3	5	1	1	1	1	1	4	1	59	8	0	无业	2				2022.4.4	4,7（乏力）	8
212	2022.4.9	大场镇锦秋路1588弄1号101室丰宝苑29号101		张丹婷	15891580190	1.65	60	22.0386	26		职工	1	3	2021.5.22	2021.6	2021.12.21	1，3	0	2022.4.4	2022.4.1	3	1	3，5	-2	2	10	1	0	0	1	2	8
213	2022.4.5	上海市宝山区大场镇瑞丰路456弄2号1101室		王春玲	13761018150	1.65	82.5	30.303	53	2	退休	0	2	2021.4	2021.4.29		1,0	8，9	2022.3.30	2022.3.27	3	1	5	-3	3	10	1	1	1	1	1	5	1	47	8	0	菜场个体	3				2022.3.27	0	8
214		上海市宝山区月浦镇塔源路广丰源食品		林炳贵（不配合）	13248030057				49																						3
215		上海市宝山区锦秋路1588弄18号楼1002		周忠敏	15335926323				56																						3
216	2022.4.9	上海市宝山区马泾桥四村19号101室		陈大转	13817691057	1.55	80	33.2986	76	1	无业		0					0	2022.4.4	2022.4.1	3	1	0		1	50	1	1	1	1	2	8
217	2022.4.9	上海市宝山区大场镇锦秋路1588弄43号1701		李婷	15927913424	1.54	53	22.3478	33	2	无业	1	3	2021.6	2021.7	2022.1	全部感染	0	2022.4.4	2022.4.1	3	0	3,5	1	3	20	1	1	1	1	2	8
218	2022.4.10	宝山区罗店镇美丹路18弄		陈波	18013222044	1.77	70	22.3435	36	1	物业	1	3				全部感染	0	2022.4.4	2022.4.3	3	1	1,4,5	1	3	10	1	1	1	0	1	1	1	40			3					,2022.4.3	4，7（乏力）	1	1	23	0	1	物业
219	2022.4.9	宝林八村66号503		崔龙瑞	17317113292	1.6	55	21.4844	53	2	无业	0	3	未知			1，未知	0	2022.4.8	2022.4.3	3	0	5	-0.5	3	10	1	1	3	1	1	7	1	6	2	0	幼儿园	0				2022.4.7	4,7(腹痛)	3	2	32	0	1	护士
220	2022.4.6	宝山		郭少虹	18623792105	1.85	75	21.9138	33	1	自由	0	2	2021.4.6	2021.4.21		全部感染	0	2022.4.1	2022.3.26	2	1	3	2	3	3.5	1	1	0	0	1	1	1	41	0	0	自由职业(不锈钢	2				2022.3.30	3，7(乏力)
221	2022.4.9	宝林八村66号503		杨锦辰	15618395928	1.1	35	28.9256	6	1	幼儿园	0	0				1，未知	2	2022.4.7	2022.4.3	3	0	4,7(腹痛)	-0.5	3	10	1	1	0	1	1	3	2	32	0	1	护士	3	2020.12.23	2021.1.11	2021.10.11	2022.4.3	4
222	2022.4.9	宝林八村66号503		花卉	15618395928	1.58	60	24.0346	32	2	护士	1	3	2020.12.23	2021.1.11	2021.10.11	1，未知	0	2022.4.3	2022.3.31	3	1	4	-2	3	10	1	1	3	0	3	0
223	2022.4.10	纬地路375弄13号1402室		陆志强	13402006772	1.72	75	25.3515	66	1	退休	1	0				1,2 1,0	8,9	2022.4.3	2022.3.28	3		1,7（四肢酸疼）	-3	2	10	1	1	1	1	2	8
224	2022.4.10	上海市宝山区纬地路99弄55号1102室		孙军峰	13916403242	1.7	75	25.9516	46	1	职工	0	3	2021.4.19	2021.5.11	2021.12.28	2,3 1,2 1,1	0	2022.4.4	2022.4.1	3	0	4	1	2	15	1	0	1	0	2	8
225	2022.4.9	宝山二村91号601		罗爱珍	18859667731	1.6	56	21.875	35	2	无业	1	2	2021.7.16	2021.8.9		全部感染	0	2022.4.6	2022.4.5	3	0	4,7（乏力）	-1	3	15	1	1	1	0	1	4	1	37	11	2	个体（网店）	3	2021.6.21	2021..7.17	2022.2.24	2022.4.6	7(头痛，肌肉酸痛)	8
226	2022.4.6	铁力路223号		黄少东	13995007380	1.8	72.5	22.3765	32	1	物流	1	2	2021.8.23	2021.9.20			0	2022.4.5	2022.4.2	3	1	4	-3	2	3	1	0	0	0	2	8
227	2022.4.10	聚丰园路669弄18号202		褚志珊	18721928956	1.71	72	24.623	34	1	生鲜	1	2	未知			2，未知	0	2022.4.4	2021.4.1	3		5	1	2	12	1	0	1	1	1	1	2	26	0		生鲜	2				2022.4.1	4	1	1	37	0		生鲜
228		上海市宝山区顾北东路188弄29号401室		李玉婵	15317901861	1.67	81	29.0437	40	2	待业	1	3		2021.7	2022.1		0	2021.3.29	2022.3.26	3	未做	4,5	-1	2	43	1	0	2 3	1	3	0
229		纬地路88弄		黄海涛	15021693949	1.83	85	25.3815	31	1	销售	1	2		2021.12		2,2 1,0	0	2022.4.4	2022.4.1	3	1	7	-1	1	20	0	0	1	0	2	8
230		宝山区大场镇纬地路99弄72号1002		杨浩	13513514722	1.85	105	30.6793	30	1	运动员	2	0				3	0	2022.4.1	2.22.3.29	3	1	1,4,5	1	1	30	1	0	0	1	3	0
231		乐业二村		方恒秀	18068927220	1.54	60	25.2994	46	2	打工	0	3		2021.7	2022.1		0	2022.4.3	2022.4.1	3	1	5	2	3	17	1	1	0	1	1	4	1	46	0		打工	3				2022.4.3	0	8
232		宝山二村91号601		罗予涵	18217631395	1.22	25	16.7966	7	1	永清新村幼儿园	0	0					0	2022.4.6	2022.4.5	3	0	4	-1		15	1	1	2	0	1	4	1	37	11	2	个体（网店）	3	2021.6.21	2021..7.17	2022.2.24	2022.4.6	7(头痛，肌肉酸痛)	8
233		园辉路五星村里场16号		陈如美	18621729179	1.45	60	28.5375	37	2	工人	0	0					0	2022.4.4	2022.3.20	3	0	5	1	3	5	1	1	0	0	2	8
234		祁华路218幢42号302		夏士林	18302186610	1.65	75	27.5482	46	1	打工	0	3	2021.1	2021.1	2021.12		0	2022.4.4	2022.4.1	3	0	4,5,7（四肢酸痛）	1	3	15	1	1	1	1	1	1	1	57	0		打工	3				2022.4.3
235	不配合	呼兰路515		徐林	15821979091				37												3										3
236		祁华路219号3号401		马志武	17717690358	1.75	80	26.1224	57	1	外卖员	0	3		2021.8	2022.3		0	2022.4.1	2022.3.18	3	0	0	0	3	8	1	1	3	0	1	4	2	52	0	0	打工	3				2022.4.4	5	8
237	不配合	呼兰路515		徐华权	18621782700				66																						3
238		宝山区杨行东街59号		刘志荣	18701918030	1.7	75	1900-01-25 22:50:14	49	1	物业	1	2	2021.04.30	2021.05.21		2	11	2022.04.06	2022.04.05	3	1	4	2	3	6	1	1	1,2	0	1	6	1	11		0	学生	2				2022.04.05	4	8
239		宝山杨行东街曙光59号		刘新浩	18701918030	1.5	42.5	1900-01-18 21:20:00	12	1	学生	0	2				2	0	2022.04.03	2022.04.02	3	1	0	-0.5	3	6	1	1	1,2	0	2	8
240		祁真路199弄17号202室		吴广	13636311303	1.78	66	1900-01-20 19:56:12	41	1	职员	3	3	2021.04.15	2021.05.7	2021.11.26	4,2	0	2022.04.04	2022.04.02	3	1	0	-0.5	1	15	0	0	1	1	1	3	2	64	0	1	退休	2				2022.04.03	4	4	1	64	0	1	退休
241		上海市宝山区大场镇锦秋路1588弄43号1701		贾兵	13621330736	1.7	60	1900-01-20 18:16:11	34	1	销售	0	3			2022.01		0	2022.04.03	2022.04.01	3	0	0	0.5	3	12	0	1	0	1	1	4	2	33	0	0	销售	3				2022.04.03	5，,7
242		宝山区		郭嘉	15800703528	1.78	86	1900-01-27 03:25:58	29	1	运输	1	1	2021.12				0	2022.04.01	2022.03.28	3		0	2	2	12	1	0	1	1	2	8
243		上海市宝山区顾北东路188弄29号401室		肖宜瑶	15317901861	1.7	65	1900-01-22 11:47:32	17	2	学生	1	0					0	2022.3.28	2022.03.26	3		0	0.5	3	40	1	1	1	0	1	3	2	40		1	无业	3			2022.01.03	2022.03.28	4	3	1	66	8		退休
244		宝山区美罗家园年吉苑		孟凡森	15525124352	1.73	64	1900-01-21 09:12:52	24	1	康复师	2	3	2021.06.28	2021.07.20	2022.03.10	1,3	0	2022.04.05	2022.04.03	3	0	0	-1	3	10	1	1	1	0	1	1	1	34	0	0	厨师	3				2022.04.05	5，,7		1	32	0	2	职员
245		集贤路501弄110号201		李林晏	13795490518	1.78	100	1900-01-31 13:28:48	35	1	职员	2	2	2021.05.15	2021.06.05			0	2022.04.04	2022.04.02	3	0	0	2	3	20	1	1	1	1	1	3	2	66	0	0	退休	3				2022.04.02	4	4	1	65	0	0	退休
246		宝山区杨行镇东街72号		周沈阳	17301894930	1.62	80	30.4832	51	1	职员	1	3					0	2022.04.03	2022.04.01	3	1	0	1	3	10	0	1	0	1	3	0
247		宝山区南弄新村57号		徐维勇	13482265120	1.62	58	22.1003	65	1	退休	0	2				2,0	0	2022.04.04	2022.04.01	3	1	0		3	10	1	1	0	0	1	5	1	68	0	0	退休					2022.04.04
248		十年村7号		童朝顺	15395321683	1.7	70	24.2215	61	1	无	0	3	2021.04	2021.05	2022.02	3	9	2022.04.04	2022.04.02	3	0	5	3	1	7	1	0	1	1	2	8										2022.04.04
250		宝山区罗店镇王家村王北27号		姚利平	17717217891	1.6	75	29.2969	52	2	个体户	0	3	2021.04	2021.05	2021.12	3	0	2022.04.04	2022.04.01	3	1	0		3	10	1	1	0	1	2	8										2022.04.05
251		宝山区园辉路五星村16号		王红	13052524560	1.68	75	26.5731	50	2	工人	0	3	2021.04	2021.05	2021.12	3	0	2022.04.04	2022.04.01	3	0	0		3	10	1	1	0	1	2	8
254		铂派公寓2228		徐银成	13166238916	1.7	60	20.7612	60	1	无	1	1	2021.05			2,3	0	2022.04.06	2022.04.04	3	0	2	1	1	4	1	1	1	0	2	8										2022.04.01
255		上海宝山		张庆县	13162309558	1.7	75	25.9516	46	1	自由职业	0	3	2021.04	2021.04	2021.12		0	2022.04.04	2022.04.01	3	1	1	2	3	9	1	1	1	0	3	0										2022.04.06
256		无		王家豪	15670939001	1.78	60	18.937	24	1	司机	1	3	2021.08	2021.09	2021.11		0	2022.04.08	2022.03.31	3	1	0		2	18	1	1	1	1	1	1	1	22	0	1	物业	2
257		富长路		邹聪	13524888758	1.74	85	28.075	45	1	设计师	2	2	2021.07	2021.08		2	9	2022.04.07	2022.04.01	3	0	5	0	1	25	1	0	1	1	1	4	2	40	0	2	设计师	3					4,5	8
258		江杨北路市场蔬菜市场98号		周国	17621941166	1.7	80	27.6817	34	1	卖菜	0	3	2021.05	2021.06			0	2022.04.01	2022.03.24	3	0	3,4,7	-1	3	4	1	1	2	0	3											2022.04.01
259		罗太路591号		吴祥芝	13162266268	1.5	53	23.5556	51	2	无	1	3	2021.04	2021.06	2021.12	3,1	0	2022.04.05	2022.04.03	3	1	7	-1	1	20	1	0	0	1	1	4	1	50	0	0	自由职业	3				2022.03.28	5,7	8
260		上海市宝山区		沈朝阳	18321292497	1.8	80	24.6914	26	1	工人	1	2	2021.05	2021.06			0	2022.04.08	2022.04.04	3	1	5	-2	3	33	1	0	1	1	1	3	2	48	0	0		2					5	8
261		罗东路		周政委	13564882076	1.75	75	24.4898	41	1	工人	0	1	2021.06				0	2022.04.07	2022.04.05	3	0	4,5	1	3	10	1	1	1,2	1	2	8
262		王家村		王祚英	15298563085	1.68	70	24.8016	61	2	农民	0	3			2021.11		8	2022.04.07	2022.04.04	3	1	5,7	-1	3	6	1	1	1	1	3	0
263		无		周献良	13501922186	1.64	85	31.6032	62	1	企业法人	0	3		2021.07	2021.11		0	2022.04.04	2022.04.03	3	1	4,5,7	-1	3	8	1	1	0	1	2	8		60	0		门卫					2022.04.01
264		上海市宝山区大场镇瑞丰路456弄2号1101室		李大奎	13761018150	1.6	90	35.1562	74	2	退休	0	0					8,9	2022.04.01	2022.03.28	3	0	0		3	22	1	1	0	1	1	6	1	48	8	0	卖菜	3					0	8
265		上海宝山		许凤菊	15618230198	1.5	45	20	52	2	无业	0	2	2021.05	2021.05			7	2022.04.04	2022.04.01	3	1	1	1	3	6	0	1	1	1	3	0
266		呼兰路515弄1号		张蓉华	15201980599	1.5	60	26.6667	50	2	工人	0	0					9	2022.04.12	2022.04.08	3	1	0		3	10	1	1	0	1	2	8										2022.04.02
267		呼兰路515弄5号C幢208		卢细英	13564036236	1.58	55	22.0317	55	2	自由职业	0	3		2021.06	2021.12		0	2022.04.11	2022.04.10	3	1	5	-1	3	10	1	1	0	0	2	8
268		团结路29号		刘永富	18930273181	1.68	65	23.03	57	1	驾驶员	1	3			2021	3	0	2022.04.05	2022.04.04	3	未做	0		3	20	0	1	0	1	1	3	2	85	8,9			0					4,7	0
269		菊泉新村31号302		吴培秀	18930229023	1.6	55	21.4844	45	2	卖菜	0	3			2021.08		8	2022.03.28	2022.03.26	3	未做	4,7	-2	3	10	1	1	1	1	2	8
270		呼兰路515弄5号		梁发敏	13621633901	1.7	83	28.7197	47	1	司机	0	3	2021.01	2021.02	2021.08		0	2022.04.06	2022.04.04	3	未做	7	2	1	30	1	0	0	1	2	8										2022.04.06
271		上海		陈小线	18616816215	1.68	70	24.8016	46	2	打工	0	3			2022.02		0	2022.04.06	2022.04.05	3	0	5,7	-2	3	8	1	1	0	0	1	4	1	50	0		司机	2	2021.04	2021.05			5
272		陈川路555弄		齐鹏飞	13651917565	1.78	60	18.937	38	1	打工	2	3		2021.08	2022.01		13	2022.04.05	2022.04.01	3	1	5,7	2	2	16	1	1	1,2,3	1	2	8
273		上海市宝山区宝虹家园213号402室		叶文飞	15221717231	1.62	56	21.3382	36	1	项目经理	2	0					0	2022.04.01	2022.03.19	3	0	4	1	1	84	0	0	2	0	2	8
274		宝山区5l5弄5号A区2o2室		陆会兵	13651799568	1.78	85	26.8274	42	1	修理员	0	2		2021.07		3	0	2022.04.07	2022.04.05	3	0	5	-2	3	10	1	1	3	1	2	8
275		上海宝山月浦镇盛桥月狮村十队26号101室		黄礼娜	19961023867	1.6	50	19.5312	14	2	学生	0	2	2021.09	2021.01			0	2022.04.03	2022.04.01	3	未做	4,5	-3	3	6.5	1	1	2	1	1	3										2022.03.28
276		上海宝山月浦镇盛桥月狮村十队101室		罗秀军	13774256485	1.55	65	27.0552	49	2	餐营业	0	2	2021.05	2021.06			11	2022.04.03	2022.04.01	3	1	4	-3	3	6.5	1	1	2	1	2	8
277		陈川路555弄9号602		孙明亮	13651700413	1.58	61	24.4352	34	1	职员	2	1			2021.06		0	2022.04.06	2022.04.01	3	1	5	2	1	99.6	1	0	0	1	2	8
278		宝山区		李成瑞	18317101939	1.81	80	24.4193	22	1	学生	1	3			2022.01		0	2022.04.03	2022.03.29	3	1	5	0	2	20	1	0	1	1	2	8
280		罗东路光明村501弄112景		张成永	18621359429	1.65	76	27.9155	70	1	打工	0	2	2022.01	2022.02			8	2022.03.31	2022.03.18	3	1	4	0	3	5	1	1	1,2	0	2	8
281		罗和路118弄11号803室		余剑萍	13501612184	1.61	79	30.4772	63	2	退休	1	2	2021.06	2021.07			8	2022.04.01	2022.03.18	3	1	4,7	-1	2	28	1	0	2	1	1	6	1	36	0		职工	3			2022.02		4,5	8
282		上海宝山区大场镇南大路574号规划四路宝建集团项目部		洪子贤	18856977782	1.8	80	24.6914	23	1	测量员	1	2	2021.04	2021.05			0	2022.04.05	2022.04.04	3	0	4	0	1	15	0	1	1	1	2	8
283		场北路39弄11号		李琛	18621530080	1.63	53	19.9481	35	2	银行职员	3	0				3,3,2,0	0	2022.03.29	2022.03.28	3	0	5,7	5	2	20	1	0	1	1	3	0
284		上海市宝山区罗店镇东界泾村40号		黄娜美	15501471889	1.58	48	19.2277	21	2	学生	1	1			2021.06		0	2022.04.05	2022.04.04	3	1	4,5,6	-2	1	16	1	0	1,3	1	3	0
285		美平路288弄1号102		孙浩浩	18201838682	1.83	70	20.9024	21	1	待业	0	3	2021.03	2021.04	2022.01		0	2022.04.01	2022.03.23	3	未做	0		3	12	1	1	0	1	3	0
286		无		段慧茹	15224879084	1.62	62	23.6244	20	2	待业	0	2	2021.08	2021.09			0	2022.04.04	2022.03.18	3	1	5	6	3	25	1	1	1,3	0	3	0
287		罗		朱春燕	13661607515	1.62	75	28.578	48	2	城管	0	3	2021.03	2021.04	2021.12		7	2022.04.05	2022.04.01	3	1	4,7	-2	1	40	1	0	0	1	2	8
288		罗东路313弄190号		刘业兰	13167113741	1.65	62	22.7732	55	2	待业	0	3			2021.12	3,0	9	2022.04.03	2022.03.31	3	1	4	-3	3	8	1	1	0	1	2	8
289		环镇北路300弄17号302室		沈磊	13761234928	1.75	93	30.3673	38	1	物业	1	3	2021.03	2021.04	21.11		0	2022.04.08	2022.04.06	3	1	4	0	1	60	1	0	1,2	1	2	8
291		美丹路1033弄4号1105		陈德国	15201814536	1.6	70	27.3438	69	1	退休	0	0					7,13	2022.04.01	2022.03.18	3	1	1,2,7	5	1	50	1	0	0	0	2	8
292		罗店		牛书华	13601835346	1.58	62	24.8358	55	2	无业	0	0					6	2022.04.01		3	1	4	-1	3	10	1	1	0	0	3	0
293		宝山区大场镇三星村小孟家8是		生仁根	15358705215	1.7	70	24.2215	56	1	自由职业者	0	3			2021.12		0	2022.04.06	2022.04.04	3	1	0		1	6	1		0	1	2	8
294		美平路999弄16号1801		王富祥	13044125656	1.7	60	20.7612	61	1	退休	0	3	2020				0	2022.04.04	2022.04.01	3	1	0		3	21	1	1	0	1	2	8
295		上海		白锦奴	13636498894	1.5	60	26.6667	48	2	无业	0	3			2021.12		0	2022.04.06	2022.04.03	3	未做	7		1	10	1	0	0	1	2	8
296		南弄新村		唐燕梅	13585879743	1.65	60	22.0386	36	2	无业	0	2	2021.06	2021.07			0	2022.04.05	2022.04.01	3	1	4,5,7	-3	1	20	1	0	0	1	2	8
297		∵宝山区南东路108弄14号201		徐雅芬	13482324790	1.64	50	18.5901	65	2	退休	0	0				0,3	7	2022.04.01	2022.03.18	3	0	7	-1	2	30	1	0	1	1	2	8
298		美艾路177弄30号602室		祝善毅	13901610979	1.7	65	22.4913	61	1	职员	2	3		2021.03	2021.08		8,9	2022.04.04	2022.04.01	3	1	7		1	75	1	0	0	1	3	0
300	2022.4.7	上海市山区罗店镇亭前街32号		肖兰	13671877562	1.6	68	26.5625	49	2	个体户	0	3	2021.04.08	2021.04.29	2021.11	1，3	0	2022.4.3	2022.4.1	3	1	3 4	-2	3	40	1	0	1	1	2	8
301	2022.4.7	无		周秀花	15002152293	1.6	65	25.3906	49	2	无业	0	2	2021.04	202021.05		1，2；1，3	9	2022.4.4	4.1错过没做到 3月底核算阴性	3	1	7畏寒 头痛 喉咙干	-1	3	6.66667	1	1	1	1	2	8
303	2022.4.10	月浦镇钱潘村东钱宅43号205室		孙行海	13601736784	1.6	85	33.2031	48	1	检修	0	3			2022.02	全部感染	0	2022.4.6	2022.4.4	1	1	5	+1	3	25	1	1	1	1	2	8
304	2022.4.10	陈东路185弄19号602		方光华	18621114946	1.66	60	21.7738	32	1	维修设备	1	2	2021.06.09	2021.06.30		全部感染	0	2022.4.10	2022.4.8	3	1	34 7乏力 浑身酸痛	-1	3	4.5	1	1	1	0	3	0 未知	1	30	0	0	维修	已接 不明				2022.4.10	2345 7鼻塞 痰多 憋闷
305	2022.4.10	涵青路100弄		陈可欢	18817293231	1.67	51	18.2868	27	2	商务	3	2	2021.06	2021.06		全部感染	0	2022.4.4	2022.12	3	1	3467乏力头疼 浑身疼痛 呕吐	-3	3	2.5	1	1	124	0	2	8
306	2022.4.6	无		呙郴德	18121101842	1.6	50	19.5312	66	1	退休	1	2	2021.04	2021.05		全部感染	0	2022.4.2	2022.3.29	1	1	4	-1	3	4	1	1	0	0	2	8
307	2022.4.10	安徽省六安市金安区		雷坤霞	18110614806	1.69	65	22.7583	38	2	商人	0	2	2021.01	2021.02		1，2；1，1	0	2022.4.4	2022.4.1	3	1	4	-2	3	2.5	1	1	1	0	1	5	1	36	0	0	商人	2	2021.01	2021.02		2022.4.10	4 7乏力
308	2022.4.16	上海宝山		方慧贞	13585644086	1.6	47	18.3594	86	2		0	0				无同住	0	2022.4.13	年纪大不记得	3	未做	0	/	1	40	1	0	0	0	2	8
309	2022.4.9	宝山区金石路163号		林涛	18398930547	1.69	57	19.9573	22	1	职工	1	2	2021.07.29	2021.08.19		4，未知剂次	0	2022.4.4	2022.4.3	记不清	1	3	+3	3	3.33333	1	1	0	0	1	1	1	32	0	0	职工	3	2021.06	2021.08	2022.03	2022.4.3	3
310	2022.4.7	上海市宝区罗店镇富丽苑65号502		马静珍	15921401012	1.62	59	22.4813	57	2	保洁	0	3			忘记	1，3	0	2022.4.2	2022.4.1	3	未做	2	+1	3	2.85714	0	1	1 2 中药	0	2	8
311	2022.4.9	金勺路1688号		唐康伟	18749251174	1.7	60	20.7612	23	1	模型手工	0	1	2021.04			2，未知剂次	0	2022.4.9	2022.4.4	3	1	1	+1	1	3	1	0	0	0	2	8
312	2022.4.10	涵青路100弄		雷鑫怡	17502156228	1.65	50	18.3655	15	2	初中	0	2	2021.09.04	2021.10.07		全部感染	0	2022.4.3	2022.4.1	3	1	3	+1	3	12.8571	1	1	4	0	2	8
313	2022.4.7	无		刘小莉	17621297557	1.68	64	22.6757	35	2	互联网	1	2	2021.06	2021.07		全部感染	11	2022.3.30	2022.3.18	3	未做	2 7头痛	-1	3	4	0	1	1	1	2	8
314	2022.4.10	宝山区大场镇聚丰园路628弄22号601		李琼	18792522476	1.55	45	18.7305	32	2	文职	2	2	2021.04.24	2021.05.15		全部感染	0	2022.4.4	2022.4.1	3	0	34	-2	3	2.5	1	1	1	0	2	8
315	2022.4.8	金石路163		曹俊发	13781435100	1.8	60	18.5185	24	1	汽车零部件检验	0	2	2021.03	2021.04		6，剂次未知	0	2022.4.8	2022.4.3	1	1	34	-1	3	2.14286	1	1	2	0	3	0	1	27	0	0	汽车零部件检验	未知				2022.4.3	4
316	2022.4.6	宝虹		俞意珠	18917520168	1.68	65	23.03	64	2	退休	1	3			2021.12	无同住	9	2022.4.5	2022.3.19	3	0	0	/	1	80	1	1	0	0	2	8
317	2022.4.9	宝山工业园区 罗宁路1168号		段庆虎	18521527328	1.64	60	22.3081	35	1	设计	1	3			2021.12.25	1，3	0	2022.4.8	2022.4.4	3	1	5	+1	3	6	1	1	1	0	2	8
318	2022.4.9	宝祁路		黄霞	19883562233	1.62	65	24.7676	30	2	司机	0	2	2021.06	2021.07		全部感染	0	2022.4.4	2022.4.1	3	0	4 5	+1	3	3	1	1	2	0	2	8
319	2022.4.9	上海宝山工业园区罗宁路1168号		葛伟	17621512439	1.7	80	27.6817	42	1	质检	1	3	2021.04.13	2021.05.06	2021.12.19	全部感染	0	2022.4.8	2022.4.4	3	1	5	-1	3	6	1	1	1	0	2	8
320	2022.4.6	宝山区泗塘一村510号.201室		侯猛猛	13641913968	1.7	65	22.4913	31	1	出租车司机	0	3	2021.05	2021.06	2022.02	1，2；1，未知；1，3；1，3	0	2022.4.4	2022.4.2	3	1	4 7头痛 浑身酸痛	-1	3	12	1	1	2	0	2	8
321	2022.4.9	宝山区天家路200弄宝欣苑五村19号802室		胡懿雯	15121009639	1.5	56	24.8889	25	2	仓库工作人员	1	2	2021.05	2021.06		全部感染	0	2022.4.5	2022.4.3	3	1	5	+1	3	6.66667	1	1	1	1	1	4	1	27	0	0	冷链工作人员	2	2021.07	2021.08		2022.4.1	5 4
322	2022.4.9	屹丰模具1168		岳霖	18212769625	1.6	49	19.1406	23	1	激光部门	0	2	2021.05	2021.06		1，未知	0	2022.4.8	2022.4.4	3	1	4 2	-1	3	6	1	1	1	0	2	8
323	2022.4.10	上海市宝山区通河六村151号602室		周君花	18317016762	1.69	89	31.1614	45		退休	1	0				全部感染	9	2022.4.9	2022.4.7	3	1	134	-1	3	15.3333	1	1	24	0	2	8
324	2022.4.10	宝山区经纬一期94号901		史雯雨佳	15300656596	1.63	65	24.4646	28	2	宠物美容师	1	3	2021.03.28	2021.06.24	2022.01.07	全部感染	0	2022.4.5	2022.4.1	3	1	14	-3	3	15	1	1	2	1	2	8
325	2022.4.10	宝山区通河六村151号602室		朱晓舟	13262611370	1.77	59	18.8324	21	2	机场工作人员	1	3	2021.10.11	2021.01.09	2021.01.23	全部感染	0	2022.4.9	2022.4.7	3	0	4 7鼻塞	-1	3	15.3333	1	1	24	0	2	8
326	2022.4.9	罗宁路1168号		孙涛	13585909670	1.77	60	19.1516	50	1	物流	2	3			2021.12	无同住	0	2022.4.8	2022.4.4	3	1	0	/	3	6	1	1	只吃了一点中药	0	2	8	1	46	0	0	物流	3			2021.12	2022.4.8	3
327	2022.4.11	宝山区纬地路88弄94号901		戴美君	17511670133	1.66	60	21.7738	25	2	宠物	1	3	2021.03.28	2021.06.24	2022.01.07	全部感染	0	2022.4.3	2022.4.1	3	1	5 1 3	-1	3	7.5	1	1	1	1	2	8
328	2022.4.9	罗宁路1168号		李成好	17717810865	1.72	70	23.6614	39	1	冲压	0	3			2022.02	全部感染	0	2022.4.8	2022.4.4	3	1	5 3 4	+1	3	10	1	1	14	0	2	8
329	2022.4.7	22-503		顾增根	15201715300	1.76	70	22.5981	63	1	退休	0	0				全部感染	6	2022.4.4	2022.4.1	3	1	4	+1	3	23.5	1	1	0	0	2	8	2	66	0	0	退休	2		未知		2022.4.4	4 5 7乏力
330	2022.4.10	祁连二村B街坊69号601		陈培丽	18621937717	1.68	59	20.9042	40	2	自动化控制	3	0				1，2	0	2022.4.4	2022.4.1	3	0	7小腿酸 头痛	+1	3	32.5	1	0	1	1	2	8
331	2022.4.9	上海宝山工业园区罗宁路1168号		郝江林	15902143032	1.69	69	24.1588	33	1	冲压	1	3	2021.04.13	2021.05.06	2022.01.23	无同住，接触过的人目前还阴性	0	2022.4.8	2022.4.4	3	弱	3	-1	3	6	1	1	0	0	2	8
332	2022.4.5	共和八村61号101室		霍欣蕾	13761559383	1.6	60	23.4375	35	2	无业	2	0				1，0	0	2022.4.4	2022.3.3	3	1	4 5 3	-1	3	23.3333	1	1	4	1	2	8
333	2022.4.9	宝山区罗宁路1168号		张立顺	15721433067	1.67	70	25.0995	35		冲压	1	2		2021.06		1，未知；1，未知	0	2022.4.8	2022.4.4	3	1	1 4	-1	2	12	1	1	4	0	2	8
334	2022.4.10	上海		洪本林	18602138729	1.53	65	27.7671	47	2	餐饮	0	未知				未知	0	2022.4.4	2022.4.1	3	0	0	/	3	5	1	1	0	0	2	8
335	2022.4.7	111		徐金华	15821345853	1.8	75	23.1481	70	1	退休	0	1	2021.04.19			无同住	0	2022.4.4	2022.4.1	3	1	4 7乏力	-1	1	40	1	0	中成药 2	0	1	5	2	66	0	0		2	2021.04.19	2021.05		2022.4.1	4
336	2022.4.9	宝山区罗泾镇肖泾村界泾宅33		王德磊	13341703981	1.6	60	23.4375	46	1	焊接	0	3	2021.04	2021.05	2021.12	无同住	0	2022.4.8	2022.4.4	3	1	5 1	-3	3	6	1	1	0	0	2	8
337	2022.4.11	上海		孙文文	13621807687	1.65	56	20.5693	32	2	商场工作人员	0	1	2021.05			1，0	0	2022.4.4	2022.4.1	3	1	34	-2	3	16	1	1	4	0	2	8
338	2022.4.9	宝山区工业园1168号屹丰宿舍		祁小伟	18201945433	1.69	70	24.5089	31	1	汽车模具制造	0	2	2021.02	2021.03		全部感染	0	2022.4.8	2022.4.4	3	1	4 5	-1	3	6	1	1	0	0	2	8
339	2022.4.7	通河二村		潘美英	18019082476	1.59	65	25.711	69	2	退休	0	0				1，0	8 9 12	2022.4.1	2022.3.27	3	未做	0	/	3	未知	0	1	1	0	2	8
341	2022.4.10	上海宝山区纬地路375弄13号1402室		居春芳	13621867894	1.64	63	23.4236	59	2	退休	2	3	2021.04.12	2021.05.12	2021.11.12	1，2	0	2022.4.3	2022.3.25	3	1	35 7肌肉疼	-1	3	31	1	1	1	0	1	4	1	67	89	1	退休	0				2022.4.3	7肌肉疼
342	2022.4.9	屹丰模具宿舍		李光明	17349703562	1.7	80	27.6817	47	1	物流	0	3	2021.05	2021.06	2021.12	1，未知	9	2022.4.8	2022.4.4	3	1	4 2	-1	3	6	1	1	4	0	2	8
343	2022.4.7	陈川路		陈叶琴	15710109542	1.63	45	16.937	61	2	退休	1	2		2021.12		无同住	0	2022.4.3	2022.3.29	3	1	0	/	1	120	1	0	0	0	2	8
344	2022.4.12	上海市宝山区友谊路宝钢八村24号303		沈逸薇	18701726932	1.6	42	16.4062	25	2	护士	1	2		2021.07		全部感染	0	2022.4.9	2022.4.6	1	1	3 4 5	-1	1	30	1	0	1234	0	2	8
345	2022.4.9	爱辉路301号		林凤	13817315612	1.55	62.5	26.0146	59	2	超市零售	0	2		2021.08		全部感染	0	2022.4.8	2022.4.6	3	0	5 3	+1	3	未知	0	1	0	1	2	8
346	2022.4.7	宝山区馨佳园十三街坊		丁玲玲	13052872446	1.6	63	24.6094	31	2	人事	2	3	2021.05.31	2021.06.22	2022.01.08	1，3	0	2022.3.29	2022.3.26	2	未做	4 3 5	-1	2	40	1	1	2	0	2	8
347	2022.4.9	爱回路301hao		熊芙蓉	18217216558	1.64	55	20.4491	48	2	超市员工	1	2	2021.04	2021.05		全部感染	0	2022.4.8	2022.4.6	3	1	4	+1	3	未知	0	1	1	1	2	8
348	2022.4.9	宁夏路366弄8号1803室		陈力强	13901817476	1.74	85	28.075	60	1	工程师	2	2	2021.05	2022.02		无同住	0	2022.4.8	2022.4.1	3	1	7鼻塞	-1	2	10	0	1	0	1	3	0
349	2022.4.9	宝山区春雷路354弄6号201		刘艳春	13918053868	1.66	62.5	22.6811	69	1	退休	0	0				全部感染	8 9 10	2022.4.4	2022.3.28	2	1	4 5	-2	3	30	1	1	1	1	2	8
350	2022.4.9	上海市宝山区园辉路里场无工作20一10一109		程义梅	18721804435	1.58	58	23.2335	50	2	退休	1	1	2021.09			全部感染	8	2022.4.8	2022.4.1	3	2	13457咳痰	-4	3	6	0	1	1	0	2	8
351	2022.4.9	宝山工业园区富长路		孙保平	17661588079	1.68	62	21.9671	53	1	工人	0	3	2021.05	2021.06	2021.12	全部感染	8	2022.4.8	2022.4.6	3	1	3 4	-2	3	3.33333	1	1	0	0	2	8
352	2022.4.9	宝山区月浦镇月罗路300弄13号502		赵金松	13918575226	1.7	75	25.9516	52	1	菜市场零售	0	3	2021.03.29	2021.04.19	2021.12.22	全部感染	11	2022.4.4	2022.4.1	3	1	0	/	3	16.6667	1	1	0	0	2	8
353	2022.4.9	宝山区工业园区富长路		杨瑞东	15775854728	1.76	59	19.047	28	1	工人	1	3	2021.04	2021.05	2021.12	1，3	0	2022.4.7	2022.4.5	3	1	3	-3	3	3.33333	1	1	1	0	2	8
354	2022.4.9	宝山城市工业园区五星村里场20号		刘景贤	15821062615	0.7	15	30.6122	6	1	待业	0	0				全部感染	0	2022.4.8	2022.4.4	3	1	4 5	+1	3	6	0	1	2	1	1	2	2	50	8	1 0	退休	1	2021.09			2022.4.8	2345 7咳痰
355	2022.4.9	宝山宝钢		郁中山	15239444739	1.7	70	24.2215	39	1	工人	0	2	2021.04	2021.05		1，未知；1，未知	0	2022.4.8	2022.4.4	3	1	4 5	-1	3	3.33333	1	1	4	0	2	8
356	2022.4.6	月浦六村		左汝辉	18616149428	1.5	45	20	61	2	退休	0	2	2021.07	2022.02		1，0	0	2022.4.4	2022.4.1	2	0	5 3	+1	3	13.3333	1	1	4	0	1	6	1	40	0	1	无业	2	2021.07	2022.02		2022.4.4	7酸痛
357	2022.4.9	上海市宝山区中西医结合医院30号301。		段中伟	17601291747	1.72	78	26.3656	40	1	水果店老板	1	2	2021.05	2021.06		1，0	0	2022.4.4	2022.4.1	3	1	34 7酸痛	-2	3	20	1	1	4	1	2	8
358	2022.4.6	海滨三村村85号601室		王锁生	13916036841	1.75	75	24.4898	64	1	退休	0	0				全部感染	8	2022.4.5	2022.4.1	3	1	4 5	0	2	20	1	1	1	0	2	8
359	2022.4.7	镇东新村		白丁桃	15102176572	1.6	58	22.6562	35	2	美容	0	3			2022.03.08	1，2	0	2022.4.5	2022.4.1	3	1	乏力 3 1	+1	3	12.5	1	1	1 3	1	2	8
360	2022.4.10	宝山区罗店镇天家路199弄8号201		周爱国	13566205687	1.58	75	30.0433	49	2	无业	0	3			2021.12.30	全部感染	0	2022.4.1	2022.3.27	3	0	3457鼻塞	+1	2	35	1	1	4	1	2	8
361	2022.4.9	长春村赵家一宅38号		吴化国	13564908632	1.8	85	26.2346	47	1	打工	0	3			2022.03	1，3	0	2022.4.4	2022.4.1	3	1	0	/	1	12.5	1	0	0	1	2	8
362	2022. 4.7	江杨南路2058号B栋3楼		赵建云	13636426322	1.62	71	27.0538	52	2	公兴搬场公司	0	3	2021.3.21	2021.4.11	2022.3.2	1,3	8	2022.3.3	2022.3.29	3	0	3		1	11	1	1	0	0	2	8
363	2022. 4.10-	宝山区友谊路街道采江路9弄11号704室		赵涵宇	13817568550	1.4	35	17.8571	11	1	上海市宝山实验学校	0	2	2021.11	2021.11			0	2022.4.8	2022.4.4	3	1	4，5	-2	3	22.4	1	1	1	1	3
364	2022. 4.9-	宝山区高境镇恒高路高杨佳苑1-303		张峰	15850611599	1.75	80	26.1224	26	1	森兰科技	2	3	2021.6	2021.6	2021.11		13	2022.4.4	2022.4.1	3	1	4		2	9	0	1	1	1	1	1	1
365	2022. 4.10-	宝山区友谊路街道采江路9弄11号704室		赵叶平	13817568550	1.72	72	24.3375	37	1	上海市宝山实验学校	2	3	2021.1.8	2021.1.22	2022.1.6		0	2022.4.4	2022.4.1	3	1	5	-1	3	22.4	1	1	1	1	1	3	2	60	9			3				2022.4.1	7，4	8
366	2022. 4.9- 4.18-	宝山		甘信柱	13916394258	1.78	83	26.1962	57	1	个体	0	3	2021.3	2021.4	2022.3		11	2022.4.4	2022.4.2	3	1	3，4，5	-1	1	20	0	0	0		2	8
367	2022. 4.6-4.19	海滨三村85号601室		梁国英	13564857867	1.65	49	17.9982	60	2	退休		0					0	2022.4.5	2022.4.2	3	1	5，7	-1	2	9	1	1	0	0	1	4	1	64				0				2022.4.5	5
368	2022. 4.7-4.17	君溪村沈家门6号		戴风仙	18217384320	1.55	62	25.8065	42	2	月罗环卫	0	3	2021.3.31	2021.4.28	2021.12.3		0	2022.4.5	2022.4.1	3	1	7	-2	3	8	1	1	1	1	1	4	1	40				3				2022.4.5			1	40
369	2022. 4.10-	宝山区友谊路街道采江路9弄11号704		邵叶	13585506421	1.54	50	21.0828	37	2	上海市月浦实验学校	2	3	2021.1.8	2021.1.22	20221.6		0	2022.4.4	2022.4.1	3	1	3，4，5	-1	3	22.4	1	1	1	1	3
370	2022. 4.11-	水产西路489弄84号202室		刘燕萍	13818129574	1.75	68	22.2041	39	1	宝汇检化验	2	0					0	2022.4.6	2022.4.4	3	1	3，5	-1	3	4.5	1	1	1	0	2	8
371	2022. 4.6-	塘西街398弄39号		王米霞	18916515073	1.58	64	25.6369	46	2	四方菜场	0	0					11	2022.4.5	2022.3.3	3	1	3，4	-2	1	30	1	1	0	1	3
372	2022. 4.9-	宝林七村51号504		陈梓豪	13651876079	1.6	60	23.4375	11	1	学生	0	2	2022.2	2022.2				2022.4.6	2022.4.3	3	1	2，4，5	-1	3	16.6667	1	1	2	1	3							3	2021.3	2021.3	2021.11	2022.4.3	5
373	2022. 4.10-4.18	上海市宝山区长江西路虎林路四塘五村1号101室		程贝贝	13370270598	1.63	81.5	30.6748	31	2	五谷磨房	0	2	2021.4,22	2021.5.13			0	2022.4.1	2022.3.31	3	1	1，5	1	2	15	1		1	0	2	8	1									2022.4.7
374	2022. 4.10-	罗和路588弄18号1502		侯亦平	13816761973	1.58	47.5	19.0274	49	2	上海荣经贸易有限公司	0	3	2021.4.29	2021.5.28	2021.1.25	2，3	0	2022.4.1	2022.3.2	3	1	7，4，5	-2	3	12.5	1	1	1	0	3
375	2022. 4.7	罗太路533弄107号		赵莉萍	13774363820	1.6	58	22.6562	38	2	四方菜场	0	3	2021.5	2021.5	2022.1	1，3	0	2022.4.3	2022.3.31	3	0	4，5	-1	3	3	0	1	0	0	3
378	2022. 4.9-	宝山区花家桥28号		王新英	15936129722	1.62	64.5	24.577	44	2	无单位	0	3	2021.3	2021.3	2021.11		0	2022.4.5	2022.3.28	3	1	1，3，5	-2	3	9	1	1	1	0	3
379	2022. 4.10-	宝山区中西结合医院		鲜孟琼	15800926597	1.65	65	23.8751	47	2	宝山医院	0	3	2020.12	2021.1	2021.11		0	2022.4.9	2022.4.8	3		5		3	4.5	1	1	1	1	3							3				2022.4.7-4.18
380	2022. 4.6-4.18	海滨三村85号601室		田金山	18321210983	1.78	75	23.6713	36	1	美团外卖	1	2	2021.1	2021.1		2,3	0	2022.4.5	2022.3.18	3	1	4		3	6	1	1	1	0	1	5	1	30								2022.3.27		8
381	2022. 4.10-	宝山区中西医结合医院		杨金秀	15800425292	1.58	79.5	31.8459	60	2	宝山医院		3	2021.3	2021.3	2021.2		0	2022.4.9	2022.4.8	3		4,5	1	3	5	1	1	1		1	1		45								2022.4.7
383	2022. 4.7-4.17	上海市宝山区罗店镇亭前街26号		尤传侠	13162157189	1.55	60	24.974	52	2	四方菜场	0	3	2021.4	2021.4	2021.12	1,3	0	2022.4.1	2022.3.31	3	1	2,3,4,5	-1	3	16.6667	1	1	0	0	2	8
384	2022. 4.10-	通河六村		司玉香	15858738385	1.57	55	22.3133	41	2	通河六村229号，501室	0	0				1，2	9	2022.4.5	2022.4.3	3	1	7，5	-2	3	8.33333	1	1	1	0	3
385	2022. 4.9-	上海市宝山区恒高路127弄1号楼302		江幼周	15159399359	1.75	58	18.9388	26	1	上海一也国际	2	0				1，2 2，0	0	2022.4.7	2022.4.6	3	1	3，4，5		3	20	1	1	1，2	1	2	8	1									2022.4.4
387	2022. 4.9-	宝山		林家洋	15536369127	1.68	52	18.424	24	1	宝山区高境镇	2	2	2021.5	2021.6				2022.4.7	2022.4.5	3	1	4，5		3	10	1	1	1，2	0	3			46								2022.4.5	4
388	2022. 4.10-	通河六村229_501		马爱英	13795371959	1.55	60	24.974	54	2	通河六村229号，501室	0	3	2021.5	2021.5	2021.12	1，3	2	2022.4.8	2022.4.7	3	1	3,5	-1	3	8.33333	1	1	1	0	3
389	2022. 4.9-	宝山区泗塘七村2号403室		张怡颖	18021065730	1.63	74	27.852	22	2	宝山医院	2	3	2020.12	2021.1	2021.11		0	2022.4.1	2022.4.9	3	1	5		3	9	1	1	1	1	3
390	2022. 4.9	上海市宝山区真陈路868尚介酒店公寓8号楼8105		王保强	18745488840	1.69	50	17.5064	37	1	8105	0	2	2021.9	2021.10.1			0	2022.4.8	2022.4.4	3	1	4，5	1	3	5	1	1	0	0	2	8	1									2022.4.4
391	2022. 4.10-	通河六村229号501		董雪峰	15757281875	1.63	55	20.7008	43	2	通河六村229号501	0	2	2021.7	2021.8		1，3	0	2022.4.4	2022.4.1	3	1	3,4,5	-1	3	8.33333	1	1	1	0	3
392	2022. 4.7-	上海市宝山区罗店镇四方花苑		汪玉萍	18201804463	1.56	49	20.1348	55	2	罗店医院外科保洁	0	3	2021.1.10	2021.1.27	2021.10.11		0	2022.4.2	2022.4.1	3		4，5	1	3	9	1	1	1，2	0	2	8
394	2022. 4.10-	爱辉路，301号		程勋林	13512141729	1.6	70	27.3437	47	2	永辉超市	0	2	2021.7	2021.7		2，2	0	2022.4.7	2022.4.5	3	1	4，口干，7，6		3	6.66667	1	1	1	0	2	8
395	2022. 4.10-4.18	通河六村229弄501室		董晓丽	15801805729	1.62	54	20.5761	51	2	通河六村229弄501室	0	3	2021.5	2021.5	2021.12	1，3	0	2022.4.7	2022.4.5	3	1	3,5	-1	3	8.33333	1	1	1	0	3
396	2022. 4.9-	上海宝山区业绩路8号		付新霞	15514337931	1.62	59	22.4813	46	2	爱以德护理院	0	3	2021.3.29	2021.4.21	2021.11.10		0	2022.4.7	2022.4.6	3	1	2，5	3	3	4.5	1	1	1	1	1	1	1	87								2022.4.3
397	2022. 4.9-	宝山区业绩路8号		余曼玉	18857574091	1.64	49	18.2183	28	2	上海爱以德护理院	0	3	2021.3.30	2021.4.21	2021.11.10	1，3	0	2022.4.7	2022.4.6	3	1	7 3，4，5	-1	3	1.6	1	1	1	1	3													0
398	2022. 4.7-4.16	，，		赵晓慧	15294727387	1.62	60	22.8624	26	2	，，	0	3	2021.4.9	2021.4.30	2021.12.28	1，3		2022.3.3	2022.3.24	3	1	4，5，7		3	9	1	1	2	1	2	8
399	2022. 4.10-	宝山区泗塘八村52号102		王影利	18321113660	1.6	70	27.3437	27	2	个体自营	1	3	2021.6	2021.6	2022.2			2022.4.8	2022.4.5	3	0	4，7	-1	3	7.14286			1	0	1	2										2022.4.1
400	2022. 4.5-4.18	富长路方仓医院		庞亚华	18217157997	1.57	57	23.1247	38	2	宝山区	0	3	2021.1.8	2021.1.23	2021.11.9	1，2	0	2022.4.3	2022.4.1	2	1	0		3	4.5	1	0	0	0	3
401	2022. 4.7-4.18	罗溪村范家园新村25号		张枝怡	18621124540	1.65	46	16.8962	15	2	无	0	2	2021.1	2021.1			0	2022.4.1	2022.3.24	3	1	2，3，4，5，7	-1	3	7.5	1	1	0	1	1	5	2	22				2	2021.4	2021.4		2022.4.1	4，5
403	2022. 4.5-4.18	国权北路290弄13号103室		张燕	13661656337	1.66	55	19.9594	45	2	高境镇	2	3	2021.4.19	2021.5.15	2021.11.23	1，3	0	2022.4.4	2022.4.1	3	1	3，4，5，7	-2	3	12.5	1	1	1	1	3
404	2022. 4.10-	宝山区泗塘八村52号102		乔美娜	19532534436	1.4	45	22.9592	9	2	个体自营	0	2	2021.6	2021.6				2022.4.8	2022.4.5	3	0	4，7	-1	3	7.14286			1	0	1	2
405	2022. 4.9-	广灵一路25号		李相阳	17816571707	1.75	65	21.2245	55	1	海盛洗衣店	0	0						2022.4.3	2022.4.1	3	1	4，5	1	3	4.5	1	1	1	1	1	4	2	50		0		3			2022.2	2022.4.1	4，5
406	2022. 4.7-4.17	友谊路144号202室		陈忆筠	15821475264	1.64	60	22.3081	36	2	宝山医院	2	3	2021.1.10	2021.1.27	2021.10.11	1，3	0	2022.4.5	2022.4.4	3	1	3,4,7	-1	3	4.5	1	1	1	1	3
407	2022. 4.10-	上海		杨竣云	13917982739	1.4	35	17.8571	10	1	学生	0	2	2021.12	2022.1			0	2022.4.4	2022.4.1	3	1	3，4	-2	2	7.5	1	1	2	1	3
408	2022. 4.9-	宝山区业绩路8号		黄昌英	17823530121	1.58	27.5	11.0159	36	2	爱以德护理院	0	3	2021.3.30	2021.4.27	2021.11.10	1，3	0	2022.4.8	2022.4.6	3	1	3，4，5	1	3	1.6	1	1	1	1	3
409	2022. 4.9	罗宁路1168号		刘本素	13636331283	1.6	49	19.1406	41	2	上海屹丰汽车制造有限公司	0	3	2021.3	2021.5	2021.12		0	2022.4.8	2022.4.4	3	0	3，4，5	1	3	9	1	1	2，3	0	1	4	1	42				3	2021.3	2021.5	2021.12	2022.4.6	3，4，5
411	2022. 4.9-	平凉路858		李高岭	13636534038	1.67	75	26.8923	49	1	海浦保洁	0	0					0	2022.4.6	2022.4.4	3	1	1，4，5	-1	3	4.5	1	1	1	1	1	4	2					3				2022.4.4		8
412	2022. 4.8	宝山工业园区金勺路1412号505室		刘换	13248352329	1.6	60	23.4375	37	2	儒竞电子科技有限公司	0	1	2022.3				0	2022.4.7	2022.4.6	3	1	1，3，5	1	3	5	0	1	0		3
413	2022. 4.8-4.18	宝山工业园区金勺路1438号1号楼2楼		陈丽丽	18726771898	1.64	57.5	21.3786	44	2	上海薄伽丘实业有限公司	0	3	2021.4	2021.5	2022.2		0	2022.4.6	2022.4.4	3	0	1	-1	3	5.55556	0	1		0	1	1	2									2022.3.31
414	2022. 4.6-	花红村沈宅2号		胡得亚	13918970898	1.65	55	20.202	35	2	上海东月医疗保健用品有限公司	2	2	2021.12	2022.1		2，2		2022.4.4	2022.4.2	3	0	4，5	-1	1	6	1	1	1，2	1	1	3	1	60				3				2022.4.1	1，3，5
415	2022. 4.6-4.18	宝山罗泾花红		葛成英	15901715809	1.53	50	21.3593	57	2	退休	0	3	2021.5	2021.6	2022.2		0	2022.4.5	2022.4.3	3	0	7	1	3		1	1	0	0	1	4	1		8			3				2022.4.1	5
416	2022. 4.8-4.19	上海宝山区		宗弦	18983737444	1.68	60	21.2585	33	1	上海宝山区宝山绿地铂派公寓工人	0	2	2021.6	2021.8		1，2	0	2022.4.7	2022.4.4	1	1	4，5	-1	3		1	1	0		3	0	1									2022.4.7
417	2022. 4.9	上海市宝山区高境镇阳曲路1053号		池应华	13868695885	1.78	74	23.3556	38	1	友海酒店	1	3	2021.4.13	2021.5.4	2021.12.22		0	2022.4.5	2022.4.1	3	1	3	1	3	4.5	1	1	1	1	1	4	2	35								2022.4.2	1
418	2022. 4.9-	宝山区金勺路1412号301室		杨丹	15693490550	1.65	62.5	22.9568	27	2	宝临电子	0	1针型	2021.6			1，3	0	2022.4.6	2022.4.4	3	1	3，5	2	3	6	0	1	0	0	3												5
419	2022. 4.10-4.19	文教产业园		黄大桦	13197575941	1.73	75	25.0593	22	1	大富贵酒楼	1	3	2021.5	2021.5	2021.12		0	2022.4.7	2022.4.7	3	0	1，4，5	-1	3	14	1	1	1	0	1	1	1	24		1		3	2021.5	2021.5	2021.12	2022.4.1	1，3，4，5
420	2022. 4.11	罗店毛家路		刘伟	13917734431	1.72	63	21.2953	39	1	东州机电	0	3	2021.6	2021.6	2021.12.16		0	2022.4.8	2022.4.6	3	1	4，5	1	2	2.5	1	1	1	0	2	8	1	41								2022.4.4
421	2022. 4.9-	新二路168号1号门		王斌	15026556719	1.7	77.5	26.8166	55	1	无业	0	2	2021.7	2021.7		1，2	0	2022.4.2	2022.4.1	3		0		3	7.5	1	1	0	0	3
423	2022.04.05	无		甘雪白	17337611920	1.59	51	20.1733	27	2	市场服务员	1	3	2021.04.07	2021.05.12	2021.11.18		0	2022.03.27	2022.03.24	3	1	4.5.6.7	1	3	20	1	1	0	0	1	1	1	50	0	0	市场	3				2022.03.24
424	2022.04.08	上海		苦只则	18116466127	1.58	74	29.6427	23	2	厂员	0	2	2021.03	2021.06			0	2022.04.07	2022.04.06	3	1	4.5.7	0	3	18	1	1	3	1	1	1
425	2022.04.08	宝山区高境镇恒高路127弄高杨佳苑13号1102		高展	13866087551	1.67	69	24.7409	31	1	互联网员工	2	3	2021.03.27	2021.04.26	2021.12.23		0	2022.04.07	2022.04.04	2	1	4.5	-1	3	7	1	1	1	1	1	1	1	35	0			3					7
426	2022.04.08	宝山区恒高路127弄5号1704室		沈建涛	13818026400	1.75	75	24.4898	62	1	退休	0	3	2021.04	2021.05	2021.12.08	2,3	0	2022.04.07	2022.04.01	2	1	3.5	-4	3	20	1	1	0	0	3	0
427	2022.04.08	长江国际阴高西路		肖小芳	15026858696	1.58	64	25.6369	34	2	超市员工	0	0					11	2022.04.05	2022.04.02	1	1	4.5	0	2	10	0	1	1,2	1	3	0
428	2022.04.10	高杨佳苑		唐江涛	15001976557	1.69	75	26.2596	48	1	老师	2	1	2021.01			1.2	0	2022.04.06	2022.04.05	3	1	4.6.7	-1	3	25	1	0	1	0	3
429	2022.04.08	宝山区金勺路		杨小红	17839538268	1.6	55	21.4844	37	2	电器厂	0	3					0	2022.04.05	2022.04.04	3	1	4.5	1	3	10	1	1	感冒药	1	1	1
430	2022.04.06	上海		耿艳丽	18701860986	1.59	60	23.7332	30	2	超市员工	0	2	2021.04.26	2021.06.08			0	2022.04.05	2022.04.02	3	1	4.7	-1	2		0	0	感冒药，	1	3	0
431	2022.04.09	三门路555弄28号502室		翟攀峰	18838917513	1.72	75	25.3515	27	1	建筑师	2	2	2021.06.29	2021.08.01			0	2022.04.04	2022.04.02	2	1	4.7	1	3	10	1	0	感冒药	1	3	0
432	2022.04.12	呼兰路515弄五号		张灯兰	15921953750	1.67	65	23.3067	51	2	无业	0	3			2021.12		11	2022.04.10	2022.04.08	3	1	1.3	-3	3		1	1	感冒药，	0	3	0
433	2022.04.08	宝山工业园区金勺路1412号505室		班唤唤	18337079205	1.62	50	19.052	22	2	工厂员工	1	2	2021.05	2021.06			0	2022.04.06	2022.04.04	2	1	1.5.7	-2	3	15	1	0	感冒药	1	1	1	2	23	0			2					5
434	2022.04.09	国权北路515号		王翠莲	13162021429	1.62	55	20.9572	56	2	服务员	0	3				1,3/1,2	11	2022.04.06	2022.04.01	2	1	5.6	-1	3	8	1	0	感冒药	0	3	0
435	2022.04.12	环填北路3O0弄16号302室		侯忠群	18918479136	1.6	60	23.4375	56	2	退休	0	3				3,3	0	2022.04.07	2022.04.05	3	1	3.5.7	-2	3	35	1	0	1	0	3	0
436	2022.04.10	东太东路885号		张兆恩	17630205245	1.7	75	25.9516	42	1	临时工	1	3					0	2022.04.06	2022.04.04	3	1	2.7	-1	1	18	1	1	0	0	3	0
437	2022.04.08	宝山区工业园区金勺路1412号505室		班婷婷	17637056339	1.65	60	22.0386	19	2	工厂员工	0	3	2021.05	2021.06			0	2022.04.08	2022.04.04	3	1	0		3	8	1	0		1	1	1	2	22	0	1	工厂员	2	2021.05	2021.06		2022.04.04	1.5.7
438	2022.04.09	杨行西街		王福成	13262552609	1.78	68	21.4619	60	1	退休	0	0				2,3	8	2022.04.07		2	1	4.5	0	3	40	0	0	2	0	3	0
439	2022.04.07隔离点，2022.04.10方舱	宝山区罗店镇美秀路358弄11号1601		陈亮	15962278844	1.7	80	27.6817	40	1	无业	0	2	2021.5.01	2021.6.19		1，	0	2022.04.01	2022.03.27	2	0	0		3	20	1	0	0	0	3	0
440	2022.04.05	上海市永清新村		王建民	15000754658	1.65	70	25.7117	48	1	个体户	0	2	2021.08	2021.09			9	2022.04.04	2022.04.01	2	1	4.5.7	-2	3	20	1	0	1	0	3	0
441	2022.04.08	兰岗路757		张超杰	17796881291	1.7	70	24.2215	40	1	无业	1	3					0	2022.04.06	2022.04.04	3	1	4.5.6.7	-1	3	10	1	1	1	0	1	4	2	42	0		工厂员工	3				2022.04.05	5
442	2022.04.09	铁山路九号		李飞	15801869265	1.71	86	29.4108	27	1	检验员	2	2	2021.03	2021.04		2,3	0	2022.04.08	2022.03.20	3	0	4	-1	3	20	1	1	2	0	3	0
443	2022.04.10	五星村里场16号		高文标	15000233671	1.75	85	27.7551	47	1	装修工	0	3			2021.12		0	2022.04.04	2022.04.01	3	0	3.4.7	-1	3	8	1	1	2，感冒药	0	1	4	2	42	0	0	装修工	2				2022.04.04	5
444	2022.04.09	宝山区罗泾镇金勺路1412号301室		李甜甜	13137827336	1.65	60	22.0386	19	2	工厂员工	1	2	22021	2021.06			0	2022.04.06	2022.04.04	2	0	3.3.5	0	3	15	1	1	0	0	1	1	2	30	0							2022.04.07	5
445	2022.04.10	金丰苑		汪涛	17855013623	1.8	59	18.2099	24	1			2				2,3	0	2022.04.05	2022.04.03	3	1	0		3	20	1	0	0	1	3	0
446	2022.04.09	上海市宝山工业园区金石路163号		陈前芬	18696532132	1.67	60	21.5139	29	2	汽车配件员工	2	2		2021.10.01			0	2022.04.06	2022.04.04	2	1	3.4.5	2	3	8	1	1	0	0	1	1	2	29	0								5
447	2022.04.06	泗塘一村105号205室		朱伟毅	13166150575	1.58	52	20.83	49	1	厨师	0	0					8	2022.04.04	2022.04.01	3	0	7	1	3	15	1	1	0	1	1	4	2	49	0							2022.04.04	7
448	2022.04.10	罗南一村17号203		孟春良	18939735243	1.72	68	22.9854	67	1	退休		2					0	2022.04.05	2022.04.01	3	0	0		1	50	1	0	0	0	3
449	2022.04.09	上海市宝山工业园区金石路163号		闫海瑞	18325884793	1.56	62	25.4767	35	2	汽配员工	0	2					0	2022.04.06	2022.04.04	3	1	4.5.6	-2	3	8	1	1	2	0	1	1	2
450	2022.04.05	上海市宝山区大场镇聚丰园路628弄11号102室		徐佩莲	13818095846	1.6	70	27.3438	48	2	后勤	0	3	2021.03	2021.03	2022.01	3,3	0	2022.04.03	2022.04.01	3	1	4.5	-2	3	30	1	0	0	1	3	0
451	2022.04.09	三门路555弄88号604室		丁玉静	13482682788	1.6	56	21.875	46	2	菜场个体户	0	2	2021.08	2021.09		1,3	0	2022.04.04	2022.04.01	3	1	1.7	-2	3	18	1	0	1	0	3
452	2022.04.09	163号华为汽车配件有限公司		徐基琴	15771887062	1.56	46	18.902	31	2	汽配员工	1	2					0	2022.04.06	2022.04.04	3	1	4.5	-2	3	8	1	1	感冒药	0	1	1
453	2022.04.12	呼兰路515弄 星星公寓 137		鲁小全	13916858720	1.59	62	24.5243	54	2	打工	0	3				1,3	0	2022.04.09	2022.04.06	2	1	4.5.7	2	3	8	1	0	感冒药	1	3
454	2022.04.09	宝山工业园区金石路163号		段静	18392934248	1.6	88	34.375	30	2	汽配员工	0	3	2021.05.12	2021.06.15	2021.12.23		0	2022.04.06	2022.04.04	3	0	3.4.5	0	3	8	1	1	感冒药	0	3
455	2022.04.10	共江路通河七村178号203		赵云祥	13641888041	1.76	68	21.9525	65	1	退休	0	3					9	2022.04.06	2022.04.05	2	1	4	-2	3	18	1	1	2	1	1	4	2	64	0	0	退休	3				2022.04.04
456	2022.04.09	宝山工业园区金石路163号		代书玲	15951673204	1.56	64	26.2985	33	2	汽配员工	0	3	2021.05.31	2021.06.22	2021.12.29		0	2022.04.05	2022.04.04	3	1	3.4.5.7	-2	3	8	1	1	1	0	3
457	2022.04.09	宝山区高境镇共康路阳曲路1053号友海酒店		徐世维	18380954916	1.55	65	27.0552	58	2	酒店员工	0	3	2021.02	2021.03	2021.12		0	2022.04.04	2022.04.01	3	1	1.4.5	0	1	20	0	0	1	1	3	0
458	2022.04.09	宝山区高境镇恒高路127弄5号1704室		姚凤珍	15702153934	1.58	60	24.0346	63	2	退休	0	3					8	2022.04.07	2022.04.04	3	1	5	3	3	30	1	0	0	1	1	4	1	62	0	0	退休	3				2022.04.07
459	2022.04.10	罗店镇天家路199弄17号902室		戴斌	15052249525	1.75	68	22.2041	32	1	送货员	0	3					8	2022.04.05	2022.04.03	3	0	3.7	2	3	18	1	0	1，吃后拉肚子	0	1	4		36	12		自由	0				2022.04.03
460	2022.04.09	宝山城市工业园区五星村里场20号		刘建成	15821062615	1.81	58	17.704	28	1	个体户	0	3			2022.01		0	2022.04.07	2022.04.04	3	1	5	2	3	6	0	0		1	1	3	2	54	8		自由	1				2022.04.06	5
461	2022.04.08	美平路999弄16号1801室		杨玉蓉	13122154950	1.51	80	35.0862	60	2	退休	1	2	2021.05	2021.06			8	2022.04.04	2022.04.03	3	1	2.7	-1	3	20	1	1	1	1	1	4
462	2022.04.06去小学，2022.04.09去方舱	月浦春雷路354弄37号201室		姚绪萍	13621668416	1.62	80	30.4832	68	2	退休	0	3			2021.03	1,3	0	2022.04.02	2022.04.01		1	4	-2	3	30	1	1	2	1	3	0
463	2022.04.10	美平苑288弄1号102		王正兴	18117217766	1.7	90	31.1419	43	1	超市员工	0	3					0	2022.04.03	2022.04.01	3	1	0		3	16	1	0	0	1	3
465	2022.04.08	无		王佳奕	18321672334	1.5	85	37.7778	25	2	检测员	2	3					0	2022.04.02	2022.04.01	2	1	1.7	2	3	20	1	1	1	1	3
467	2022.04.09	宝山区月浦镇盛桥新月桃苑29号201室		郑国义	15221755734	1.6	60	23.4375	79	1	退休	0	0					13	2022.04.04	2022.04.03	3	0	0		3	15	1	0	1	0	1	4	2	79	0		退休	0				2022.04.01	5.7
468	2022.04.12	新星公寓113		徐珍	15901834199	1.65	70	25.7117	54	2	个体户	0	3	2021.03.29	2021.04.20	2021.11	1，3	0	2022.04.09	2022.04.06	2	1	2.5		3	20	1	1	1	0	3
469	2022.04.09	上海宝山月浦镇盛桥新月桃苑29号201室		郑晓枫	13761926920	1.62	62	23.6244	47	2	职员	0	3	2021.03.30	2021.04.21	2021.12.28		0	2022.04.04	2022.04.03	3	0	0		3	15	1	0	1	0	1	3	2	79	0		退休					2022.04.01	5.7
470	2022.04.09	宝山二村78号601		万冬梅	15900973169	1.59	65	25.711	48	2	自由		3	2021.03	2021.04	2021.12		0	2022.04.04	2022.04.01	2	1	5.7	-2	3	18	1	0	1	0	3
471	2022.04.10	美罗家园		王伟	13062792889	1.65	75	27.5482	41	1	自由	0	3				3，3	0	2022.04.05	2022.04.10	3		0		3	26	1	0	0	1	1	4		41	0			3				2022.04.04	5
472	2022.04.09	宝山二村78号601		王家辉	15900973169	1.7	60	20.7612	14	1	学生	0	2					0	2022.04.04	2022.04.01	2	1	5.7	-2	3	18	1	0	1	0	1	3	2	48	0			3	2021.03	2021.04	2021.12	2022.04.04
473	2022.04.10	宝山区罗泾镇海星村江东宅45		王银	15021061239	1.58	60	24.0346	45	2	工厂员工	0	3	2021.04	2021.05	2021.12	1，3	5	2022.04.06	2022.04.04	2	1	4.5	-1	3	14	1	0	3，感冒药	0	3	0	1	32				3	2021.04	2021.05	2021.12	2022.04.06	3
474	2022.04.11	上海市宝山区毛家路		季佩飞	13764573466	1.65	64	23.5078	43	1	工厂员工	0	2	2021.04	2021.04		1，3	9	2022.04.09	2022.04.07	3	1	5	1	3	6	0	1	1	0	3
475	2022.04.10	上海市宝山区大场镇圆辉路五星村里场8号		乙从伟	17555178891	1.81	64	19.5354	22	1	快递员	0	3	2021.05.18	2021.06.23	2021.10.1		0	2022.04.07	2022.04.05	3	1	0		3	15	1	1	1	1	1	3	2	45		0		3				2022.04.03	5.7
476	2022.04.09	泗塘五村111号504		王慧琪	13482153496	1.78	60	18.937	24	1	销售	0	2				3，	0	2022.04.07	2022.04.04	3	0	1.4	-1	3	16	1	0	1	1	3
477	2022.04.10	罗宁欣苑		陈素辉	15983750804	1.49	50	22.5215	59	2	服务员	0	3	2021.05	2021.06	2021.12		0	2022.04.05	2022.04.03	3	0	4.5.7	-2	3	30	1	0	0	0	3
478	2022.04.09	真陈路868号尚介公寓8105室		王鹏飞	15537493819	1.76	110	35.5114	30	1	司机	1	3	2021.04.14	2021.96.02	2022.01.14		11	2022.04.08	2022.04.02	3	1	5.7	-3	3	15	1	0	感冒药	0	3
479	2022.04.08	上海宝山区工业园区园辉路五星村		王金海	13916165076	1.56	65	26.7094	48	2		0	3	2021.03	2021.04	2021.11		0	2022.04.04	2022.04.02	3	1	5.7	-2	3	10	1	1	0	1	1	4	2	48	0			2	2021.07	2021.08		2022.04.04	1.7
480	2022.04.09	罗泾镇潘沪路69弄		刘丽	15921834416	1.58	55	22.0317	32	2	打工	0	3				1，3	0	2022.04.06	2022.04.05	2	0	3		3	20	1	0	1	1	1	1	2	28	0			3					1.4.5
481	2022.04.09	五星村王家宅		冯伟	15900420178	1.75	80	26.1224	32	1	自由	0	2	2021.05.22	2021.06.28			0	2022.04.04	2022.04.02	3	0	0		3	15	1	1	0	0	1	3	1	56	11			2				2022.04.03	5
482	2022.04.09	上海居家家		余丽	18721833202	1.6	50	19.5312	43	2	无业	0	3					0	2022.04.07	2022.04.05	3	0	5	3	3	30	1	0	0	1	1	4	1	43	0			3				2022.04.06
483	2022.04.08	马南宅25-1号		陈思君	18638808469	1.72	62	20.9573	35	1	公务员	2	3	2021.01.4	2021.01.26	2021.11.17		0	2022.04.07	2022.04.06	2	0	5.7		3	15	1	1	1	1	3	0
484	2022.04.15	繁荣路478号		王巧凤	13951147682	1.57	58	23.5304	48	2	服装厂员工	0	3				1，	0	2022.04.12	2022.04.05	2	0	4.5.7	1	3	5	1	0	1	0	3	0	2	42	0			未知				2022.04.10
485	2022.04.08	宝山杨行镇北宗村石家堰78号		曹正东	13601412506	1.7	68	23.5294	60	1	跑船员工	0	3	2021.04.30	2021.05.26	2021.12.25		0	2020.04.04	2022.04.02	2		3	-1	3		1	0	1	0	3
487	2022.04.10	园辉路五星村里场16号		吉家付	18616875653	1.65	70	25.7117	39	1	司机	0	0					0	2022.04.07	2022.04.04	3	0	4,8	0	3	10	0	1	2	0	1	4	2	38	0	0	服装厂	0				2022.04.04	4
488	2022.04.09	宝山区五星村磨子湾5号		田广路	13162351497	1.72	82	27.7177	62	1	汽车保养	0	3			2021.12		7	2022.04.06	2022.04.01	3	1	4，2，3	-1	3	4	1	1	1	0	1	1	1	46	0	0	装卸工	3				2022.04.04
489	2022.04.11	上海市宝山区长江西路2322号共康七村216号601室		李琦琨	17717506583	1.8	75	23.1481	37	1	检修	3	2		2021.04.10			0	2022.04.05	2022.04.03	3	1	4，5	-1	3	5	0	1	1	0	1	1	1	35	0	2	检修工	2		2021.04		2022.04.01	4
490	2022.04.10	上海市宝山区通河八村102号402室		张寅生	13361862370	1.7	55	19.0311	36	1	商场里	3	2	2021.12.4	2021.12.30			0	2022.04.08	2022.04.05	3	1	4，3	0	1	15	1	1	1	0	1	3	2	65	0	0	退休	3			2022.02	2022.04.06	4，3
491	2021.04.11	宝山区罗山路77弄11号		夏宜德	19804019319	1.6	55	21.4844	63	1	退休	0	0				0，2，2	13	2022.04.05	2022.04.04	3	0	0		3	7	1	1	1	1	1	4	2	71	8			0				2022.03.28	4
492	2022.04.11	宝林一村61号10|		陈时新	15000226410	1.7	70	24.2215	52	1	工厂工人	0	2		2021.07.21			0	2022.04.10	2022.04.07	3	0	5	3	2	5	1	1	0	1	1	1	1	40	0		工人	0				2022.06.07	0
493	2022.04.08	上海市		范凤凰	18501614835	1.65	63	23.1405	56	1	出租车司机	1	3			2021.7		10	2022.04.10	2022.04.04	3	1	0		2	22	1	1	1	1	1	4	2	55	0	1	退休	3				2022.04.07	4
494	2022.04.12	呼兰路515弄		刘大芹	13817233708	1.55	60	24.974	48	2	无业	0	3			2021.12		0	2022.04.08	2022.04.06	3	1	5	1	3	5	1	1	1	1	1	4	1	48	0	0	零工	3			2021.12	2022.04.07	4
495	2022.04.11	罗店镇王家村北杨18号		胡建华	17701678063	1.56	50	20.5457	50	2	公司工人	0	3			2021.12		0	2022.04.06	2022.04.04	3	1	4	0	3	5	1	1	1	0	3
496	2022.04.08	罗泾岗888号		周冬水	13585556167	1.65	60	22.0386	53	1	码头装卸工	0	3			2021.10	3，3	0	2022.04.02	2022.03.31	3	0	0		3	2	1	1	1	0	1	1	1	40	0	0		3				2022.04.01	4
497	2022.04.10	上海		王晓范	18321721587	1.74	70	23.1206	32	1	礼宾服务	2	2	2021.04.08	2021.04.30			0	2022.04.10	2022.04.04	3	1	5，1，4	-3	2	22	1	1	1，2	1	1	3	2	55	0	1	退休	3				2022.04.07	4
498	2022.04.12	上海市呼兰路515弄10号203室		孙后勤	13524162748	1.67	75	26.8923	57	1	搬家公司	0	3	2021.03	2021.04	2021.07	3，3	0	2022.04.09	2022.04.07	3	1	5	0	3	3	1	1	0	0	3
499	2022.04.12	呼兰路515弄10号B区		罗金云	13621916961	1.7	68	23.5294	60	1	下水道	0	2		2021.08.31			0	2022.04.09	2022.04.07	3	1	0		3	3	1	1	0	0	1	1	1	53		0	下水道	2		2021.08		2022.04.08	4
500	2022.04.09	宝山区五星村里场十六号		刘玉和	13816743191	1.69	79	27.6601	49	1	保安	0	3	2021.03.21	2021.04.09	2022.1		0	2022.04.08	2022.04.04	3	0	3	1	3	8	0	1	0	1	1	4	2	48	0	0	上班	3	2021.03	2021.04	2022.01	2022.04.04	3
501	2022.04.08	川念路888号		宋士平	15163236977	1.7	90	31.1419	48	1	码头装卸工	0	3	2021.03		2021.10	3	8	2022.04.01	2022.03.31	3	0	4，3，1	0	3	3	1	1	1	0	3
502	2022.04.10	虎林路800弄79号201室		赵溪华	18019098539	1.75	70	22.8571	59	1	后勤	0	3	2021.03	2021.04	2021.11		0	2022.04.06	2022.04.03	3	1	-2	0	2	45	1	1	1	1	2	8
503	2022.04.09	罗泾镇花红村前老宅22号		高象东	17621995085	1.71	85	29.0688	41	1	开车	1	3	2021.03		2021.06		0	2022.04.02	2022.04.01	3	1	0		1	8	0	0	1	1	3
504	2022.04.10	宝山区		蓝凯	13816597075	1.75	80	26.1224	39	1	市场管理员	2	3			2021.11	3，0	0	2022.04.06	2022.04.04	3	0	8	0	2	15	1	0	0	1	3
505	2022.04.09	上海市宝山区大场镇五星村里场7号-107		周晓宇	15290237203	1.82	90	27.1706	23	1	房地产	1	2		2021.10			0	2022.04.08	2022.04.04	3	1	3	0	3	6	1	1	1	1	1	3	1，2	53，56	0	0		3，3				2022.04.08	4，4
506	2022.04.10	上海市宝山区五星村里场20号		刘华	15800572081	1.8	86	26.5432	50	1	物流运输	0	3	2021.03	2021.05	2021.11		0	2022.04.07	2022.04.04	3	1	8，3，4	0	3	5	1	1	0	1	1	4	2	51	8	0	居家	1针的疫苗	2021.05			2022.04.04	4
507	2022.04.10	铁力路1498号		侯汝建	18550945565	1.7	76	26.2976	35	1	物流仓库	0	2	2021.04	2021.05			0	2022.04.09	2022.04.04	3	1	5，8，4	-3	3	2	1	1	0	0	3
508	2022.04.10	上海市宝山区杨行镇宝安公路251号12号205		燕浩	18321513187	1.72	74	25.0135	23	1	淘宝	1	2	2021.05	2021.07			0	2022.04.09	2022.04.03	3	0	4	0	3	5	1	1	1，2	1	1	1	1									2022.04.03
509	2022.04.10	宝山区呼玛三村396号302		陈春华	13761137372	1.7	65	22.4913	52	1	银行保安	1	2		2021.06			8	2022.04.06	2022.04.04	3	1	1，2	0	3	7	1	1	1	1	1	4	2		0		退休	3			2022.01	2022.04.04	1，2
510	2022.04.15	宝山八村151号304室		黄桂萍	13651753183	1.58	57	22.8329	67	2	退休	0	2	2021.08	2021.09		3，0	8	2022.04.08	2022.04.03	3	1	4，5	0	3	25	1	0	1，2	1	3
511	2022.04.05	一		尹鸿金	13564719322	1.66	73	26.4915	70	1	退休		3			2022.1	3，0	5，8，9，7	2022.04.03	2022.04.01	3	1	0		3	18	1	1	0	1	3
512	2022.04.10	宝山区泗塘五村111号404室		潘亮	13262978605	1.73	71	23.7228	35	1	押运公司	2	2	2021.06	2021.07		3，3，0	0	2022.04.08	2022.04.02	3	1	4，1	-3	3	80	1	1	1	1	1	4	2	36	0		专卖店店长	2	2021.08	2022.01		2022.04.06	4，5
513	2022.04.10	上海市宝山区通河六村151号702室		黄春峰	18001837110	1.7	68	23.5294	42	1	网约车	1	3	2021.04		2021.12		9	2022.04.04	2022.04.01	3	1	4，5	-2	3	15	1	1	1，2，3	1	3
514	2022.04.10	上海市宝山区镇泰路龙赛工地		陈家权	18623601217	1.65	72	26.4463	34	1	工地	0	3	2021.05		2021.07.15	3	0	2022.04.08	2022.04.01	3	1	1	1	3	2	0	1	1	0	3											2022.04.01
515	2022.04.09	上海市宝山区陈功路666弄19号201		马秋凤	13651671257	1.65	51	18.7328	26	2	社区志愿者		3			2021.11.23	3，3	0	2022.04.07	2022.04.06	3	0	3，4	0	3	5	1	1	0	0	3
516	2022.04.06	杨泰院二村201		杨冬林	13020272488	1.67	50	17.9282	15	1	初一	0	2		2021.12		3，3，2，3，2	0	2022.04.04	2022.04.01	3	1	4	-1	3	10	1	1	1	0	3
517	2022.04.09	潘新路		赵海双	13555353671	1.62	65	24.7676	42	2	厂子	0	3			2021.11		0	2022.04.01	2022.03.23	3	1	3	1	3	20	1	1	1	1	3
518	2022.04.09	潘桥村十五号		李继丽	18214023224	1.5	50	22.2222	28	2	流水线	0	3			2021.11		0	2022.04.07	2022.04.04	3	1	3，5	2	3	15	1	1	0	0	3
519	2022.04.14	宝山区富路		王健伟	18381557119	1.65	73	26.8136	48	1	建方舱	0	3	2021.05.1	2021.06.23	2022.01.28		0	2022.04.12	2022.04.11	3	1	3	0	3	2	1	1	1	0	1	1	1	53，28	0			3，3				2022.04.07
520	2022.04.09	嘉定区华亭镇联三村高挢801号		邵善美	15921976495	1.62	58	22.1003	54	1	码头装卸工	0	3	2020.12.24	2020.12.30	2021.12.15		0	2022.04.02	2022.04.01	3	1	0		3	2	1	1	0	1	3
521	2022.04.09	杨泰院二村201		梁志权	15821203193	1.7	80	27.6817	41	1	冷冻产品	1	3	2021.04	2021.05	2021.12		0	2022.04.08	2022.04.04	3	1	3，5	-2	3	75	1	1	1	0	1	1	1	25	0			3				2022.04.01	3，5
522	2022.04.09	联泰路63号		张琴	18744931173	1.62	55	20.9572	25	2	护士	2	3			2021.09		0	2022.04.07	2022.04.05	3	0	3，4，1	0	3	5	1	1	1	1	2	8
523	2022.04.09	共富四村		刘庆	17371739993	1.52	65	28.1337	26	2	康复治疗师	2	0					13	2022.04.07	2022.04.05	3	1	4，3	0	3	2	1	1	1	1	2	8
524	2022.04.09	上海市宝山区川念路888号		陈瑞堂	13764737359	1.74	63	20.8086	52	1	码头装卸工	0	3			2022.2		0	2022.04.03	2022.04.02	3	0	2	-1	3	2	1	1	0	1	1	1	1	54	0	0	码头装卸	3	2020.12.24	2020.12.030	2021.12.15	2022.04.02	0
525	2022.04.08	罗分公司		刘天文	15000179377	1.71	80	27.3588	54	1	码头装卸工	0	3			2021.12		0	2022.04.03	2022.04.02	3	0	0		3	2	1	1	0	1	1	1	1	54	0	0	码头装卸	3	2020.12.24	2020.12.030	2021.12.15	2022.04.02	0
526	2022.04.10	大华公园荟		姚志朝	15601321059	1.71	68	23.255	54	1	工地		3	2021.07.04	2021.07.25	2022.01	3	0	2022.04.08	2022.04.01	3	1	0		3	2	0	1	1	0	3											2022.04.01
527	2022.04.10	上海国权北路515号至真公司1118		伍贤梅	19514735182	1.6	60	23.4375	26	2	个体户	1	1	2021.03				0	2022.04.08	2022.04.06	3	1	0		3	5	0	1	0	1	1	3	2	53	0		个体户	2	2021.03	2021.04		2022.04.07
528	2022.04.10	大华公园荟		刘海锋	18582812234	1.73	75	25.0593	33	1	工地	0	3	2021.07.04	2021.07.25	2022.01	3	0	2022.04.08	2022.04.01	3	1	0		3	2	0	1	1	0	3											2022.04.01	0
529	2022.04.08	宝山月浦沈家桥南宅30		邓祖运	18221095187	1.72	70	23.6614	53	1	码头装卸工	0	3			2021.12	3，3	8	2022.04.04	2022.04.02	3	0	4	0	3	2	1	1	1	0	1	1	1	45	0	0		3				2022.04.03	4
530	2022.04.08	宿舍		张国进	15855643271	1.7	75	25.9516	35	1	码头装卸工	0	3			2021.12		0	2022.04.04	2022.04.02	3	0	4	0	3	2	1	1	1	0	1	1	1	46								2022.04.03	4
531	2022.04.10	宝山区杨行镇曙光东街64号一125		龙安林	13338179185	1.73	79	26.3958	55	1	装修	0	3	2021.04.28	2021.05.22	2022.2.15		9	2022.04.08	2022.04.05	3	1	3	-1	1	18	0	0	1	0	3
533	2022.04.08	川念路888号		衡忠红	13916390498	1.68	75	26.5731	43	1	码头装卸工	0	3	2020.12.12	2020.12.28	2021.10.15	3，3	0	2022.04.03	2022.04.02	3	1	4，5	2	3	2	1	1	1	0	1	1	1	40	0			3				2022.04.02	4
534	2022.04.14	宝山区富长路		郭庆元	13121374878	1.7	74	25.6055	35	1	建方舱	1	3	2021.05.21	2021.06.17	2021.12.24	3，3，3	0	2022.04.10	2022.04.08	3	1	6	-1	1	10	1	1	0	1	3
535	2022.04.06	宝山区长江西路1361号406室		孙兰珍	13651724382	1.66	55	19.9594	69	2	退休	1	3	2021.05.31	6.21	2022.2.10	3	0	2022.04.04	2022.04.01	3	1	1，3，5，	-1	2	30	1	1	2	1	3
536	2022.04.10	塘西街169号		方红	13795406329	1.7	69	23.8754	42	2	餐饮	0	3			2021.09		0	2022.04.04	2022.04.02	3	1	4	0	3	10	1	1	1，2	1	3
537	2022.04.15	宝山八村151号304室		蔡斌	13818568612	1.8	75	23.1481	40	1	IT	2	2	2021.07	2021.08		2，2	0	2022.04.10	2022.04.03	3	0	4，5	0	3	25	1	0	1，2	1	1	3	2	70	13	0		2	2021.08	2021.09		2022.04.08	4，5
538	2022.04.10	杨行龙賽		魏祥	18523687003	1.7	73	25.2595	35	1	工地	0	3	2021.04	2021.05	2021.12	3	0	2022.04.08	2022.04.01	3	1	0		3	2	0	1	1	0	3											2022.04.01
539	2022.04.10	杨行龙赛		蒋其全	13628431741	1.6	75	29.2969	58	1	工地	0	3	2021.03	2021.04	2021.07	3	0	2022.04.08	2022.04.01	3	1	0		3	2	0	1	1	0	3											2022.04.01
540	2022.04.15	上海		黄欢	13657055561	1.7	62	21.4533	35	1	建方舱	0	3			2021.09		0	2022.04.11	2022.04.09	3	1	1，2	1	3	2	0	1	0	1	3
541	2022.04.15	上海		杨永红	13571301689	1.68	63	22.3214	54	1	建方舱	0	3	2021.05.20	2021.06.20	2022.01		0	2022.04.11	2022.04.09	3	1	5	-1	3	2	0	1	0	1	3
542	2022.04.14	湄浦路300弄		陆峥峰	18551492946	1.76	85	27.4406	29	1	方舱维保	0	3	2021.04.08	2021.04.29	2022.01.03		0	2022.04.11	2022.04.10	3	1	0		1	13	1	0	0	1	3
543	2022.04.07	上海市宝山区罗泾镇长虹路778弄2号1803		苏国强	13167019319	1.75	70	22.8571	26	1	钢材	1	2	2021.06	2021.08			0	2022.04.01	2022.03.19	3	0	0		3	35	1	1	4	1	3
544	2022.04.10	宝山区水产路1439号7栋217室		张朋飞	19117663517	1.7	88	30.4498	31	1	建筑设计	2	2	2021.06	2021.07			0	2022.04.04	2022.04.01	3	1	4	0	3	10	1	1	0	1	3
545	2021.04.16	宝山区江杨北路1568弄1502		沈汉东	13651638508	1.65	60	22.0386	59	1	保安	0	3	2021.03.30	2021.04.20	2021.10.20		8	2022.04.12	2022.04.11	3	0	0		3	20	1	1	0	1	3
546	2022.04.10	宝山区		陶亮	18358665114	1.65	70	25.7117	53	1	盖房子	0	3			2022.02		0	2022.04.06	2022.04.04	3	0	2，5	-3	1	16	1	1	1	0	1	1	1	45				2				2022.04.01
547	2022.04.05	高境路477弄18号1704		高佳莺	15921678173	1.63	52	19.5717	29	2	药剂科	2	3	2021.01.10	2021.01.24	2021.10.12		0	2022.04.04	2022.04.03	3	0	8	0	3	20	1	1	0	0	3
548		高境路477弄18号1704		高佳莺	15921678173	1.6	60	23.4375	29	2			3	2021.01.01	2021.01.24	2021.10.12	3,0	0	2022.04.05	2022.04.03	都	没做	5，3	0	当天进仓						3
		大华公园荟		程正明	18372602825	1.78	72	22.7244	49	1	工地	0	3	2021.03	2021.05	2022.02	3	0	2022.04.04	2022.03.28	1	1	0		1	6	0	0	1	1	2	8
		大华公园荟		李后力	19942507698	1.8	80	24.6914	52	1	泥工	0	3	2021.06	2021.07	2022.08		0	2022.04.07	2022.04.04	1	1	7	-2	3	8	1	1	1	0	2	8
		上海市宝山区永清新村		王萍	17321345241	1.62	55	20.9572	26	2	绘图	2	2	2021.06.20	2021.07.30		父母全部感染	0	2022.04.04	2022.04.01	3	没做	2	+1	当天进仓						1	3，3	1，2	48，48	9，0			2，3	2021.03	2021.05	2021.11		5，4，7无力
552		大华公园荟		宋松兵	18355050782	1.67	82	29.4023	56	1	泥工	0	3					0	2022.04.04	2022.04.03	1		5	+2							1	1	1	57			泥工	2					5
553		滨江雅苑		李静静	15212175771	1.73	70	23.3887	30	2			3					0	2022.04.01	2022.03.26	2	没做	5	+4	1	30	1	0	1	1	2	8
555		上海市宝山区		孟磊	18258572786	1.7	55	19.0311	26	1	工地	1	3	2021.05.28	2021.06.18	2021.12.29	3，3，3	0	2022.04.07	2022.04.04	2	没做	0		1	10	1	0	1	1	2	8
556		月城路与镇泰路交叉路口		余佳成	17828280937	1.78	75	23.6713	23	1	技术人员	2	3	2021.04.28	2021.06.11	2021.12.25		0	2022.04.08	2022.04.07	1	1	4，7咽干	+1	1	20	0	0	1	1	2	8
557		罗泾镇龚西宅48		陈燕	15151253293	1.58	52	20.83	36	2	销售	2	2	2021.06.03	2021.07.16			0	2022.04.04	2022.03.29	1	都做	0		1	20	1	0	0	1	1	4	1	33	0	2	个体户	2	2021.06.03	2021.07.16			0
558		宝山通河九村162号102室		金岚	13917702274	1.65	52	19.1001	49	2			3	2021.03.29	2021.04.19	2021.10.20		0	2022.04.14	2022.04.13	3	0	0								3
559		高境一村		黄少杰	18918675061	1.72	75	25.3515	33	1	医院	2	2	2021.03.29	2021.04.19			0	2022.04.06	2022.04.05	3	没做	5	+2	1	10					2	8	2	28	0	2	医院员工	3	2021.03.29	2021.04.19			3	0
560		罗泾镇洋桥村蔡杨宅29号		张朝林	14782351950	1.62	49	18.6709	41	2	保洁	0	3	2021.04.10	2021.05.02	2022.02.14	0	0	2022.04.03	2022.03.18	3	1	3，1	-1	1	300	1	0	1	1	1	3（公公）		70	0	0	退休	3					0	0
562		宝山区苏家浜路388弄166号702室		尹华彬	18616327289	1.65	70	25.7117	51	1	管理	1	3	2021.05	2021.06	2022.01		8	2022.04.04	2022.03.31	1	1	5	+2	1		1	0	1	1	2	8
563		上海市宝山区杨行镇正泰路与月城路交叉路口		张永超	18872037239	1.65	60	22.0386	35	1	水电	0	3	2021.04.14	2021.06.08	2022.02.17	全部感染	0	2022.04.06	2022.04.04	2	1	4，7鼻塞	0	1	15	0	0	1	0	2	8
564		宝山区杨行镇		陈向阳	13140995787	1.7	70	24.2215	33	1	工地	1	2	2021.07	2021.08			0	2022.04.06	2022.04.05	1	1	0		3		1	1	1	1	2	8
566		11111		张廷君	13671582322	1.83	85	25.3815	33	1	公务员	2	3				3，3，3	0	2022.04.05	2022.04.04	2	1	4，5	0	3		1	1	1	1	2	8
567		上海市宝山区水产路1439号		郭胜民	13661431208	1.7	80	27.6817	50	1	打工	0	3					0	2022.04.05	2022.04.03	3	1	3		3	10	0	1	0	0	3
568		宝山区淞南镇蕴藻南路1号		袁良荣	13701723530	1.69	50	17.5064	59	2	带小孩	0	2	2021.08.04	2021.08.25		2，2	0	2022.04.04	2022.04.01	2	0	4	0	1	20	0	0	1	0	3	0
569		松兰路218号		陈太军	15252868038	1.72	72	24.3375	53	1	司机	1	1	2022.02.22				0	2022.04.08			1	0		3		1	0			2	卸河虾
570		上海宝山区		李斌	15021334356	1.7	60	20.7612	38	1	仓管	1	3	2021.06.04	2021.06.25	2022.01.06		0	2022.04.06	2022.04.01	3	1	0								2	8
571		上海亦市宝山区杨行镇月城路与镇泰路交叉口五建生活区		刘县伟	17638539850	1.68	70	24.8016	47	1	装修	0	3	2021.03.31	2021.04.23	2022.01.25	同住5人同时阳	0	2022.04.07	2022.04.06	2	1	7	-3	3	5	1	1	1	1	2	8
572		鑫宏冷链		黎志阳	15879817397	1.68	62	21.9671	41	1	打工	0	2	2021.08	2021.09			0	2022.04.06	2022.04.01	3	1	0								2	8
573		宝山区呼兰路新星公寓		荣熙淼	18707991595	168	52	0.0018424	52	1	洗碗		2	2021.04	2021.06		3，3	0	2022.04.07	2022.04.06	2	1	0		3	8	1	1	0	0	3	0
574		宝山		唐海风	13918808389	1.77	75	23.9395	43	1	自由	2	2	2021.04	2021.05		3	0	2022.04.04	2022.04.01	2	1	7		2	15	1	0	1	1	3	0
575		宝山		岳安杰	15987108579	1.75	60	19.5918	22	1	厨师	0	2					0	2022.04.06	2022.04.03	1	1	0		1	22	0	0	1	1	2	8
576		罗太路253弄23号206		张挺臻	13338514002	1.8	80	24.6914	26	1	自由		2				（3，3）	0	2022.04.04	2022.04.03	3	0	4	-3	3	15	0	1	1	1	3	0
577		上海市宝山区振园路269号		杨金梅	18621692289	1.67	60	21.5139	39	2	包装	0	3	2021.05	2021.06	2022.02.15		0	2022.04.04	2022.04.21	3	0	3	-2	3	5	0	1	0	1	1	1	2	30+			包装						7	8
579		宝山大华988弄49号501		余春梅	18702197028	1.63	58	21.83	30	2	无	1	2	2021.01	2021.06			0	2022.04.04	2022.04.03	3	没做	3，5	-1	3	15	0	1	1	1	3	0	1	30+				3					5
580		上海市宝山区杨行镇月城路与镇泰路交叉口南通五建生活区		时铁弓	17739463802	1.8	90	27.7778	41	1	农名工	0	3	2021.06	2021.06	2021.12		0	2022.04.06	2022.04.04	2	1	3，5	+2	3	5	1	1	1	1	2	8
581		铁峰路1278号		李静宇	15836202112	1.73	70	23.3887	32	1	司机	0	0					0	2022.04.06	2022.04.04	2	1	4	+1	1				1	1	2	8
583		上海宝山区铁峰路1278		陈康	18516725656	1.75	75	24.4898	31	1	自由	2	3	2021.01.08	2021.01.22	2022.01.06		0	2022.04.09	2022.04.04	1	1	0		3		1	1	1	0	2	8（李超）	1	40	0		工人	2					0
584		上海宝山杨行镇泰路308弄1号		宋明耀	15756052801	1.72	63	21.2953	29	1	建筑行业	2	3	2021.04.12	2021.06.05	2022.12.22	3	0	2022.04.07	2022.04.04	3	1	5，4，1	0	3		1	1	1	1	3
585		大华公园荟		喻林	13813754496	1.65	67	24.6097	52	1	水电安装	1	2	2021.04.16	2021.05.07			0	2022.04.08	2022.04.04	2	1	7	-1	2	20	1	0	1	0	3	0
586		宝山区大场镇南大路574号		张华	15956062566	1.64	75	27.8852	43	2	工人	1	3	2021.05.08	2021.05.29	2021.12.27		0	2022.04.04	2022.04.02	3	1	4	0	1	20	0	0	2，1	1	2	8（厨师蒋侠）	2	53	0			3					7	8
587		沪太路3611弄21号501		周茂新	18221515536	1.65	60	22.0386	47	1	自由	1	3	2021.03	2021.04	2021.12		0	2022.04.03	2022.04.01	3	1	4，5	-1	2	20	1	1	0	1	1	4	2	43	0			3					3
588		铁峰路20041		郑启贵	19979306816	1.65	55	20.202	53	1	卖蔬菜	0	3					0	2022.04.12	2022.04.08	1	1	5	-6	3	6	0	1	1	1	1	4	2	53	0			2			5		4	8
589		祁真路160弄35号1101室		周永清	13795255155	1.74	69	22.7903	66	1			3	2021.06	2021.07	2022.02		0	2022.04.03	2022.04.01	3	1	4.5	-1	3	45	1	1	1	1	1	4	2	66	11			0					0
592		上海市宝山区罗泾镇宝悦家园78号602		孙树凤	13661554898	1.72	75	25.3515	43	2	销售		3	2021.04.13	2021.05.11	2021.12.16	全部感染	0	2022.04.04	2022.03.28	2	0	0		2	40	1	0	0	1	1	4	1	45	0			3	2021.04.13	2021.05.11	2021.12.16		0
594		上海龙赛		陈忠伟	15840288132	1.7	65	22.4913	56	1	油漆工	0	3	2021.03	2021.04	2021.06		0	2022.04.04	2022.04.02	3	1	1，2	-1	1	80	1	0	1	0	2	8
595		大华公园荟		沈忠海	13814393099	1.75	90	29.3878	54	1	工人	0	3	2021.06	2021.09	2022.02	3	8	2022.04.01	2022.03.31	2	1	0		3	2.5	1	1	1	1	2	8
596		上海市永清新村		杨传秀	17721121975	1.6	65	25.3906	47	2	菜市场	0	3	2021.03.17	2021.04.17	2021.10.15		0	2022.04.04	2022.04.01	3	1	7全身酸痛	0	1	20	1	1	0	1	1	4	1	51岁	0	0	环卫	3	2021.03.29	2021.04.02	2022.01.19		0	8
597		宝山区三桥镇		何志龙	18262194931	1.7	63	21.7993	29	1	保安	1	3					0	2022.04.06	2022.04.05	2	0	0								2	8
598		上海市宝山区大场镇祁华路宝祁雅苑		王舒柏	17633386582	1.75	100	32.6531	24	1	无业	2	2	2021.08	2021.09			0	2022.04.04	2022.04.01	1	1	1，4，5	-1	2	40	1	0	0	1	2	8
599		祁华路宝祁雅苑		高新伟	13764085608	1.7	60	20.7612	36	1	卖蔬菜	0	1	2021.12			2	0	2022.04.01	2022.03.29	2	1	1	+1	2	15	1	0	0	1	3
600		上海市宝山区祁华路655弄4号792		顾君杰	13681614035				35	1								0	2022.04.03	2022.04.01	1	1	4	+1	1	15	1	0	0	1	3
601		国权北路351弄16号201室		袁炳才	13661570194	0.165	65	2387.51	67	1	退休	0	0					0	2022.04.01	2022.03.18	2	0	0		2	40	1	1	0	1	2	8
602		宝山区杨行镇		文常生	18860403611	1.7	50	17.301	24	1	汽车维修	2	3	2021.04.18	2021,05.23	2021.12.28	3，3，3	0	2022.04.08	2022.03.18	3	1	4，5	-7	3	1	1	1	1	1	2	8
604		宝山区工业路518号		李振广	13784011527	1.7	60	20.7612	40	1	技术人员	1	0					0	2022.04.04	2022.04.02	2	0	0		1	15	0	0	0	0	2	8厨师徐伟（没有电话）	1	30	0		厨师						0
605		川念路888号		安宗义	18702148656				53	1								0	2022.04.05	2022.04.03	3	0	0		3	9	1	1	0	1	3
606		真陈路1398弄		刘青青	15061825114	1.6	60	23.4375	21	2	没有	0	2	2021.10.09	2021.11.03			0	2022.04.04	2022.04.01	2	1	5，7头痛	-1	3	10	1	1	0	0	2	8
607		富长路		郑挺	13816114788	1.76	70	22.5981	54	1			3	2021.04.02	2021.04.23	2021.12.07		0	2022.04.06	2022.04.02	3	0	4		3	50	1	1	0	1	3	0
608		宝山区祁连一村		孙玉涛	13651806220	1.67	95	34.0636	48	1	个体户	0	2					0	2022.04.07	2022.04.01	3	1	2，4，5	-2	3	12	0	1	1	1	1	4	2	50	0			3					4.5	8
609		上海市宝山区振园路269号		李维维	17621496592	1.6	80	31.25	28	2	包装	0	2	2021.08.16	201.09.02			0	2022.04.04	2022.03.21	2	0	7	+1	3		0	1	0	1	1	1	2	30+			包装						7	8
610	2022.04.13	呼兰路515弄9号		崔中香	15385973466	1.7	85	29.4118	39	1	滴滴代驾	0	2		2021.08		全部感染	9	2022.04.11	2022.04.09	2	1	4，5	0	1	20	1	0	1，2	1	2	8
611	2022.04.10	宝山区		尹亮	18855801706	1.75	75	24.4898	33	1	工地工人	0	3			2022.02.20	全部感染	0	2022.04.06	2022.03.06	2	1	4，7	1	1	16	1	1	1	0	2	8
612	2022.04.08	祁连一村194号102室		李加斌	18701797187	1.78	92	29.0367	36	1	个体户	0	3	2021.03.29	2021.05.20	2021.12.21	3	12	2022.04.06	2022.04.03	3	1	4，7	-1	1	20	1	0	1	1	1	5	1	38		0	无职业	0				2022.04.04	7	8
613	2022.04.10	宝山区杨行镇月城路与镇泰路交叉南通五建生活区口		胡必龙	18712080773	1.75	85	27.7551	54	1	工地工人	0	3			2022.02	全部感染	0	2022.04.06	2022.04.03	2	1	5，7	1	1	15	0	0	3	0	2	8
614	2022.04.08	上海		李青	15221376154	1.7	65	22.4913	41	1	打工	0	3			2022.03	2	0	2022.04.05	2022.04.02	2	0	7	0	3	8	1	1	0	0	2	8
615	2022.04.06	逸仙华庭		苗国辉	13641756851	1.76	80	25.8264	67	1	退休（管理	2	3	2021.04.16	2021.05.7	2021.11.23	全部感染	8	2022.04.01	2022.03.31	1	1	1	0	3	35	1	1	0	0	2	8
617	2022.04.06	12345		郭军辉	15121128780	1.67	75	26.8923	41	1	卖菜	0	3			2021.11	全部感染	0	2022.04.04	2022.04.02	2	0	5	5	3	20	0	1	1	0	2	8
618	2022.04.12	宝山区罗店镇塘西街397弄27号302		陈俊龙	13585521861	1.8	90	27.7778	16	1	学生	1	2	2021.09.03	2021.10.04		全部感染	0	2022.04.04	2022.03.28	3	0	4	0	3	8	1	1	1	1	1	3	2	49	0	0	卖猪肉	3			2022.01.03	2022.04.04	4	8
620	2022.04.12	宝山区罗店镇塘西街397弄27号302		陈祖锋	13621897536	1.8	80	24.6914	49	1	卖猪肉	0	3			2022.01	全部感染	0	2022.04.04	2022.03.30	3	1	4	-3	3	8	1	1	1	1	1	4	2	49	0	0	卖猪肉	3			2022.01.03	2022.04.04	4	8
621	2022.04.08	祥泰苑38号201		黎先锋	18721671535	1.73	57	19.0451	29	1	顾问	2	1	2021.07			2，3	0	2022.04.08	2022.04.07	3	0	2，4，5	3	2	12	1	0	0	0	2	8
622	2022.04.10	集贤路800弄1号102室		李明华	15316729135	1.75	75	24.4898	63	1	退休	1	3	2021.04.02	2021.04.25		0		2022.04.05	2022.04.01	1	1	4	-2	3	30	1	1	2	0	2	8
623	2022.04.07	高杨佳苑11号1304		周炜	17887955484	1.78	65	20.5151	50	1	暂时无业	1	2		2021.1		全部感染	0	2022.04.03	2022.04.01	2	1	4，3	-2	3	5	1	1	3	0	2	8
624	2022.04.09	12345		黄付旺	15639404999	1.68	72	25.5102	44	1	司机	0	3			2022.01	全部感染	0	2022.04.03	2022.04.02	3	0	4	0	3	20	1	1	2	0	2	8
625	2022.04.07	高杨佳苑11号1304		周容征	17887955484	1.16	18	13.3769	6	1	学生	0	0				全部感染	0	2022.04.03	2022.04.01	2	1	4	1	3	5	1	1	0	0	1	3	1	50	0	1	暂时无业	2		2021.1		2022.04.03	4	8
627	2022.04.10	美丹路1033弄4号1503		刘海家	13661651125	1.69	55	19.257	39	1	职员	1	2		2021.1		2	0	2022.04.03	2022.03.31	2	1	4	-2	2	4	1	0	1，2	0	2	8
628	2022.04.07	宝山区恒高路127弄3号302室		傅广才	17701697864	1.72	67	22.6474	66	1	退休	0	3			2021.06	全部感染	8	2022.04.04	2022.04.01	1	0	4	-1	3	48	1	1	0	0	2	8
629	2022.04.07	恒高路127弄4号1101		徐金龙	13611989991	1.55	60	24.974	70	1	退休	0	3	2021.03.31	2021.04.21	2021.1	全部感染	8	2022.04.04	2022.04.01	3	0	0		2	10	1	0	1	0	1	4	2	67		0	退休	3				2022.04.04	3	8
631	2022.04.09	长江西路1000号239		周元艮	13166241620	1.78	72	22.7244	55	1	工人	0	2		2021.1		3	0	2022.04.04	2022.03.31	2	0	2	1	3	10	1	1	0	0	1	4	2	54	8	0	无业	3			2021.08	2022.04.04	2，4	8
632	2022.04.10	富长路方舱		刘熙	13601614280	1.75	71	23.1837	45	1	职员	2	2		2021.06		全部感染	8	2022.04.06	2022.04.05	2	0	5	10	3	4	1	1	1	1	2	8
633	2022.04.10	宝山区蔡家弄西队46号		高才	15021918780	1.67	85	30.478	50	1	打零工	0	1				全部感染	0	2022.04.05	2022.04.01	3	1	0		1	16	1	0	0	0	3	0
634	2022.04.08	祁华路龙赛工地南门生活区		冯燕彬	18651086966	1.8	90	27.7778	27	1	工人	0	3			2022.02.23	全部感染	0	2022.04.06	2022.04.01	3	1	4	-3	1	20	1	0	1	1	2	8
635	2022.04.10	123		张爱梅	13524858727	1.56	59	24.2439	54	2	工厂里	0	3			2021.12	全部感染	0	2022.04.06	2022.04.04	3	1	4	-1	3	8	0	1	1	0	2	8
636	2022.04.07	高境镇恒高路127弄2号201室		江宝成	13671799443	1.72	65	21.9713	66	1	退休	0	2				全部感染	7，8，9	2022.04.04	2022.04.02	2	1	0		1	10	1	0	0	0	2	8
637	2022.04.10	上海市宝山区顾村镇陈广路陈家行村大沙10号		李皎洁	13661919289	1.65	55	20.202	26	2	幼师	0	2		2021.08.29		3，3，2，0	0	2022.04.06	2022.04.04	3	1	4，7	-1	1	20	0	0	1	0	2	8
638	2022.04.07	上海市宝山区罗泾镇花红村花红宅38号		李翠英	15026937592	1.58	53	21.2306	28	2	操作工	0	3			2022.01.03	全部感染	0	2022.04.05	2022.04.04	3	0	5	1	3	25	1	1	0	0	1	6	1	4	0	0	学生	2				2022.04.01	0	0
639	2022.04.08	宝山区杨行镇1439号隆泰公寓		王相辉	13083702017	1.8	60	18.5185	22	1	学生	2	2		2021.06		独居	0	2022.04.02	2022.03.27	2	1	5，4	-1	1	10	1	0	1	0	2	8
640	2022.04.08	锦秋路871号如归酒店		陈万辉	13918527288	1.68	75	26.5731	63	1	个体户	0	2		2021.1		全部感染	8，9	2022.04.06	2022.04.03	2	0	5	0	3	7	1	1	2	0	1	6	1	39	0	0	个体户	2		2021.1		2022.04.01	0	0
641	2022.04.07	临汾路1105弄14号5O3室		王新青	13564231352	1.6	70	27.3438	72	1	退休	0	0				全部感染	0	2022.04.01	2022.03.25	3	0	4，5	2	3	4	0	1	0	0	1	4	2	69	0	0	退休	0				2022.04.01	4	8
642	2022.04.08	聚丰园路375号		杨武	13020223941	1.7	77	26.6436	46	1	个体户	0	0				全部感染	8	2022.04.04	2022.04.01	2	1	3	2	3	20	1	1	1	0	1	4	2	44	0	0	学生	2		2021.06		2022.04.04	0	8
643	2022.04.07	上海市宝山区罗泾镇花红村花红宅38号		杜宇轩	15026937592	0.95	15	16.6205	3	1	无	0	0				全部感染	0	2022.04.04	2022.04.03	3	1	4	-1	3	25	1	1	2	0	1	5	1	4	0	0	学生	2				2022.04.01	0	0
644	2022.04.10	顾获路362号		周冬华	15974386207	1.58	46	18.4265	45	2	餐饮	0	3			2021.12	3	0	2022.04.04	2022.03.29	2	1	5	7	1	15	1	0	0	0	2	8
645	2022.04.09	宝山区顾村镇凌家宅7号		杨秀侠	13671669564	1.65	82	30.1194	51	2	环卫	0	3			2021.11	3	0	2022.04.02	2022.03.20	3	1	5	3	2	20	1	0	1	1	2	8
646	2022.04.11	怒江路30弄5号2003室		陆铭	13918736876	1.7	80	27.6817	38	1	设备维护	2	2	2021.03.17	2021.04.15		3	0	2022.04.08	2022.04.06	1	1	4	0	3	10	0	0	1	0	2	8
647	2022.04.08	上海市宝山区大场镇锦秋路699弄二区509号〈锦秋花园)		徐伟弟	13601812385	1.78	70	22.0932	62	1	退休	1	0				3	9，8	2022.04.03	2022.03.18	2	1	2，3	0	3	8	1	0	0	1	2	8
648	2022.04.10	陈太公寓一栋222室		王威	13433607187	1.81	69	21.0616	20	1	工程师	2	3			2021.12	全部感染	0	2022.04.08	2022.04.01	3	1	3，4，5	-2	3	10	1	1	1	0	1	1	1	20	0	0	工程师	1	2021.05			2022.04.01	4，5	0
649	2022.04.09	宝山区富长路		贾明杰	15852611269	1.75	65	21.2245	41	1	医生	2	3			2021.11	全部感染	0	2022.04.06	2022.04.05	2	1	4	1	1	15	1	0	1，2	1	2	8	2	85										0
650	2022.04.09	上海市宝山区呼玛路549号B49		张连宝	13918005307	1.56	47	19.313	48	2	营业员	1	3			2021.12	全部感染	0	2022.04.09	2022.04.05	2	1	5	-2	3	3	0	1	1	1	2	8
651	2022.04.09	锦秋路三星村小孟家八号		倪雪平	13818199675	1.67	75	26.8923	48	2	无业	0	3			2022.02	3	0	2022.04.08	2022.04.06	1	1	1，4	0	3	8	1	1	0	0	3	0
653	2022.04.07	振园路269号		袁香芹	13262515525	1.55	55	22.8928	39	2	工人	1	2	2021.04.13	2021.05.11		全部感染	0	2022.04.04	2022.03.28	3	0	5	1	1	10	0	0	3	1	1	1	2	38	0		工人	3	2021.04	2021.05		2022.04.04	5	0
654	2022.04.10	上海市宝山区罗店镇祁南二村49号303室		王祎旸	18021019603	1.775	56	17.7743	21	1	学生	2	2	2021.04.13	2021.05.13		全部感染	0	2022.04.01	2022.03.19	2	0	4	2	2	10	1	0	1	1	1	2	2	60+	0	0	退休	2				2022.04.01	5	8
655	2022.04.09	凌家宅5号		孙娟	18701732307	1.62	70	26.6728	39	2	保洁	0	2	2021.05.24	2021.06.25		全部感染	10	2022.04.04	2022.04.02	3	1	4	1	2	7	1	1	1，2	0	2	8
656	2022.04.08	富长路方舱医院		田栋	18317027239	1.73	76	25.3934	33	1	电气工程师	3	3	2021.03.26	2021.04.16	2022.01.16	3，3，0	0	2022.04.06	2022.04.03	3	1	4，5，3	-1	3	9	1	0	1	0	1	4	2	29	0	3	教师	0				2022.04.03	4	8
657	2022.04.11	宝山罗泾镇宝通家园87号401		王绪英	13636698910	1.7	78	26.9896	54	1	司机	0	3			2022.01.07	1，2	0	2022.04.05	2022.04.04	3	1	4，5	-1							3
658	2022.04.11	罗东路501弄83号		张红海	18856768825	1.72	75	25.3515	33	1	务工	0	3	2021.03.16	2021.05.04	2022.01.13	全部感染	0	2022.04.06	2022.04.05	2	1	1，5	-3	2	25	1	0	1	0	3	0
659	2022.04.08	沪太路3611弄38号602室		殷海滨	18016372655	1.77	75	23.9395	42	1	无业	1	2	2021.04.26	2021.06.19		2	8	2022.04.01	2022.03.24	2	1	0		3	25	1	1	0	0	2	8
661	2022.04.10	上海市宝山区大场镇丰皓苑10号602		万志豪	18779478229	1.72	90	30.4218	24	1	外卖员	2	2		2021.06		全部感染	0	2022.04.01	2022.03.20	2	1	4，5	1	3	8	1	1	1	0	1	1	2	40+	0	0	司机	2				2022.04.01	4	0
662	2022.04.10	佳翔l苑1号405		陈风兴	18918335439	1.65	61	22.4059	70	1	退休	0	0				全部感染	10	2022.04.04	2022.04.02	3	0	4	2	2	20	1	0	1	1	1	6	1	41	11	1	司机	0				2022.04.02	4	8
663	2022.04.07	上海市宝山区罗太路533弄46号		王祖坤	18116268855	1.78	100	31.5617	37	1	无业	0	2		2021.08		独居	0	2022.04.04	2022.04.01	3	1	5	-2	1	15	1	0	1	0	2	8
664	2022.04.09	锦秋路		王娟	15955356931	1.6	50	19.5312	29	2	摄影	1	2	2020.12.24	2021.01.12		全部感染	0	2022.04.01	2022.03.28	2	1	4	3	3	20	1	1	2	0	1	3	2	50	0	0	厨师	2		21年夏天		2022.04.01	4，5	8
666	2022.04.09	上海市宝山区锦秋路三星村6号		黄晴	15853008087	1.62	62	23.6244	19	2	工人	0	2		2021.06		全部感染	0	2022.04.07	2022.04.04	2	1	1，5，4	-2	1	10	1	0	0	1	3	0
667	2022.04.10	宝山罗店张士张黄8号		张国兴	18201955659	1.7	75	25.9516	54	1	司机	0	3			2022.01	3	0	2022.04.01	2022.03.19	2	1	4	1	3	10	1	0	1	1	2	8
668	2022.04.07	南弄新村41号201室		罗云	15821807486	1.79	85	26.5285	35	1	销售	1	3	2021.04.15	2021.05.13	2022.01.18	全部感染	0	2022.04.01	2022.03.25	2	1	5	0	1	20	1	0	1	0	2	8
669	2022.04.10	三星村小孟家11号		吴秋枝	15601875769	1.6	54	21.0938	55	2	工人	0	3			2022.02	全部感染	0	2022.04.06	2022.04.04	2	0	5	2	3	15	1	1	0	1	2	8
670	2022.04.10	三星村小孟家		柴紫微	19856231897	1.56	53	21.7784	21	2	无业	0	3	2021.04.12	2021.05.03	2021.12.19	0	0	2022.04.06	2022.04.04	2	0	5	2	3	15	1	1	0	1	2	8
671	2022.04.07	提篮桥147号		李光远	13127599949	1.72	73	24.6755	32	1	公务员	2	3			2022.01	全部感染	0	2022.04.05	2022.03.31	2	1	4，7，1，5	0	3	30	1	0	1	0	2	8
672	2022.04.07	上海市宝山区罗店镇东经界村19号		赵爱彪	15902110498	1.68	74	26.2188	39	1	工人	0	3	2021.03.28	2021.04.25	2021.12.18	全部感染	0	2022.04.05	2022.04.01.	3	1	6,7	-2	3	8	1	1	1	0	3		1	50	0		个体户					2022.04.05	4，6	0
673	2022.04.10.	上海市罗店镇年吉路佳翔苑16号1803		高晖	15850185407	1.78	77.5	24.4603	35	1	销售	5	2	2021.08.11	2021.09.02		全部感染	0	2022.04.05	2022.04.03	3	0	4	0	3	15	1	1	4	1	1	1	2				理发店工作人员					2022.04.01	4	8	工作环境是理发店
674	2022.04.10.	富长路方舱呼玛二村84号101室		袁彩娣	13818174874	1.59	72.5	28.6777	51	2	超市促销员	0	3	2021.04.10	2022.05.03	2022.01.02		0		2022.04.05		0	5	4.13有症状	3	20	0	0	2	1	2	8												0
675	2022.04.07	上海市宝山区罗店镇东界经村		罗建华	13601976829	1.68	65	23.03	56	1	自由职业	0	0					10	2022.04.03		3	1	5，4	1	3		1	1	1	1	3	0
676	2022.04.07	上海长阳路147号		孟庆生	15000846879	1.83	69	20.6038	33	1	民警	2	3	2021.01.05	2021.01.22	2021.11.25		0	2022.04.04	2022.04.02	2	1	4，5，7	0	3		1	1	1	1	2	8												0
677	2022.04.07	宝山区富长路		陶安奇	15026690288	1.7	90	31.1419	67	1	退休	0	3	2021		2021.12	全部感染	0	2022.04.01	2022.03.31	2	1	5	-1	3	10	1	1	4	1	3	0												0
678	2022.04.10	富长路方舱(通河二村82弄501）		樊凤英	13524065411	1.5	65	28.8889	47	2	超市理货员	0	3	2021.04.21	2021.05.12	2021.12.02	全部感染	0	2022.04.08	2022.04.05	3	0	4，3，5	0	3	5，9	1	1	3	1	2	8												0
679	2022.04.10	富长路方舱		黄蕾	13611683882	1.66	60	21.7738	49	2	职员	4	3	2021.01.12	2021.01.30	2022.12.26	全部感染	0	2022.04.06	2022.04.04	3	0	5,3	-1	3	2,3	1	0	4	1	2	8												0
680	2022.04.07	宝山区罗店镇罗溪村沈家门16号		陶忠清	13916211962	1.65	69	25.3444	57	1	待业	0	3	2021.05.12	2021.06.05	2021.12.21	无同住人员	8	2022.04.03	2022.04.01	1	1	5,7	-1	1	15	1	0	1	1	3	0												0
681	2022.04.10.	爱辉路301号		万敏	13477735928	1.57	60	24.3418	22	2	永辉超市	5	3	2021.06.09	2021.06.30	2021.01.10	1-0;1-3	0	2022.04.09	2022.04.05	3	0	4	-2	3	6	1	1	1	1	2	8												0
682	2022.04.07	罗店镇年吉路358弄吉翔苑2号楼1602室		张之芹	13918876366	1.57	49	19.8791	63	2	退休	1	3	2021.05.04	2022.05.28	2022.01.15	全部感染	0	2022.04.05	2022.04.03	2	1	4	-2	3	16	1	1	1	0	2	8												0
683	2022.04.10	爱辉路301		叶丽红	13127565251	1.72	66	22.3094	45	2	永辉超市	0	2	2021.05.31	2021.07.13		1-0;1-3	0	2022.04.09	2022.04.05	3	0	0		3	6	1	1	1	1	2	8												0
684	2022.04.06	潘川路1899		李锐	18220508178	1.75	60	19.5918	27	1	印本书	4	3	2021.06.05	2021.06.26	2022.01.29	1人-	0	2022.04.02	2022.03.20	3	0	7	-1	3	3	1	1	4	0	3	0												0
685	2022.04.12	呼兰路515弄1号		陈锡荣	15921289225	1.57	59	23.9361	57	1	工人	0	3	2021.04	2021.05.18	2021.11.02	无同住人员	0	2022.04.11	2022.04.10	2	0	0		1	30	1	0	1	0	3	0												0
686	2022.04.12	宝山区呼兰路515号新兴公寓132室		李明	13464124486	1.79	75	23.4075	54	1	伟宴餐饮	1	3	2021.05.16	2021.06.10.	2022.01.19	-	0	2022.04.11	2022.04.07	3	1	4	-1	3	8	1	1	4	0	3	0												0
687	2022.04.10	宝山区通河新村102栋203室		徐兆会	18652431513	1.78	90	28.4055	60	1	通河路永辉超市	0	3	2021.04.24	2021.05.26	2021.12.20	全部感染	0	2022.04.09.	2022.04.05	3	0	5	0	3	20	1	1	1	1	2	8												0
688	2022.04.12	宝山区呼兰路新星公寓		张艳勇	13811533223	1.78	75	23.6713	37	1	江南纪餐饮	0	3	2021.01.13	2021.01.31	2021.12.10	0	0	2022.04.06.	2022.04.04	3	1	4	0	3	7	1	1	4	1	2	8												0
689	2022.04.08	年吉路		李芳	18133176943	1.58	60	24.0346	48	2	菜市场	0	3	2021.03.30	2021.04.22	2022.01.18	1人，3针	0	2022.04.04	3,28	3	1	0	0	3	10	1	1	0	0	2	8
690	2022.04.10	罗店镇邱家弄36号		黄凤琼	13917113023	1.57	60	24.3418	54	2	个体户	0	3	2021.04.01	2021.05.03	2022.03.11	1-1（rna)+1；1-3，1-2；1-2	0	2022.04.05	2022.04.01	3	1	7	-4	3	16	1	1	1，4	1	3	0												0
691	2022.04.07	宝山区呼玛一村95号甲303室		俞桂兰	13761558979	1.62	47.5	18.0994	68	2	无	1	0				全部感染	8	2022.04.01	2022.03.18	3	0	4	-1	3	16	1	1	2	0	3	0												0
692	2022.04.07	宝山罗溪路1099弄13号		王永明	15202166419	1.68	80	28.3447	69	1	无	4	2	2021.04.12	2021.05.03		全部感染	8，7	2022.04.03	2022.03.29	3	1	7	-1	1	200	0	0	1	1	2	8												0
693	2022.04.08	宝山区罗店镇远景村北周37号		严杰	19921861271	1.73	89	29.737	36	1	上汽大众一厂	5	3	2021.04.07	2021.04.28	2021.11.30	1个人，3针疫苗	8	2022.04.04	2022.04.02	3	1	4，3，5	0	3	20	1	1	1		1	3	2	60	8	1		2				2022.04.02	4，5	1	2
694	2022.04.10	泗塘六村62号102		李月	18656876522	1.55	58	24.1415	31	2	永辉通河	0	2	2021.10.19	2021.12.24		全部感染	0	2022.04.08	2022.04.05	3	1	5	-2	3	5	1	1	1	1	2	8												0
695	2022.04.08	上海宝山区美秀路558弄30号1701室		夏美月	13661753819	1.62	80	30.4832	69	2	退休	0	0				无同住人员	2	2022.04.05	2022.03.27	2	1	3	-6	1	69	1	0	3	0	2	8
696	2022.04.10	爱辉路301号		毕洁芸	17317383398	1.6	57.5	22.4609	44	2	永辉超市	2	2	2021.04.12	2021.05.12		3人	0	2022.04.08	2022.04.05	3	1	2	-2	3	5	1	1	1	1	2	8												0
697	2022.04.07	宝山城市工业园区小孟家7号		孟瑜琦	13816276780	1.6	57.5	22.4609	13	2	三星村	0	2	2021.10.31	2021.11.02		全部感染	0	2022.04.05	2022.04.01	2	0	5	1	3	15	1	1	4	0	3	0
698	2022.04.07	罗店镇远景村村委会后的苗圃		戴玉莲	19121422169	1.58	52.5	21.0303	65	2	罗店镇远景村村委	0	2	2021.06	2021.06.25		1,3	0	2022.04.04	2022.04.01	2	1	3	0	3	5	1	1	4	1	3	0
700	2022.04.06	宝山区美平路745弄18号1703室		顾文秀	15902152843	1.6	62.5	24.4141	67	2	退休	1	2	2021.08.02	2021.09.30		全部感染	8	2022.04.04	2022.04.01	3	0	4	1	3	34	1	1	0	1	1	4	1	72	0	1	退休	2	2021.08.02	2022.09.30.		2022.04.01	4，3	8	超市
701	2022.04.09	江苏省响水县大有镇淮河村夹河片一组1号		刘必玉	15901698200	1.7	80	27.6817	66	2	无	0	2	2021	2021.05.07		全部感染	0	2022.04.04		3	0	4	-3	3	10	1	1	3	0	3	0												0
702	2022.04.11	上海市宝山区潘新路558弄30号1601		刘世豪	15021115360	1.77	76	24.2587	29	1	待业	5	2	2021.06.08	2021.06.29		1，3	0	2022.04.10	2022.04.07	3	1	4	-2	3	64	1	1	1，2	1	1	3		50	8	1	退休	3	2021.05.22	2021.06.12	2022.02.20	2022.04.06	1,5	0	电梯
703	2022.04.07	宝山城市工业园区小孟家7号		曾红梅	13816276780	1.55	60	24.974	37	2	保洁员	0	2	2021.03.19	2021.04.11		全部感染	0	2022.04.04	2022.04.03	3	1	5	1	3	20	1	1	4	0	2	8												0
704	2022.04.07	上海市宝山区罗泾镇潘新路558弄30号1601		赵莉华	13764230832	1.55	57.5	23.9334	50	2	在家	1	3	2021.05.22	2021.06.12	2022.02.20	1，3	8	2022.04.04	2022.04.03	1	1	3，5，7	+1	3	25.6	1	1	2	1	2	8	未知
705	2022.04.09	江苏省响水县大有镇淮河村夹河片一组1号		李长付	13482350263	1.67	80	28.6851	66	1	无	0	2	2021	2021.050.7		全部感染	13	2022.04.03		3	1	5	-3	3	10	1	1	4	0	3	0
706		上海市宝山区罗泾镇潘新路558弄30号1601		刘依宸	13764230832	0	0	#DIV/0!	2	2	在家	0	0												3		1	1	1	1	2	8												0
707	2022.04.10	爱辉路301号		潘钱梅	13681785796	1.58	60	24.0346	40	2	宝山通河路永辉超市	0	3	2021.03.29	2021.04.19	2021.12.15	2人	0	2022.04.08	2022.04.04	3	0	5	-1	3	5	1	1	1	1	2	8
708	2022.04.06	洋桥村西陆宅14		王志祥	13024135609	1.68	70	24.8016	46	1	捷成云石	0	2	2021.04.30	2021.05.24		全部感染	0	2022.04.02	2022.03.24	3	0	5,3	0	3	10	0	1	1	1	1	4	2	45	0	0	食堂	2	2021.04.30	2021.05.24		2022.04.02	7	8	3.29菜市场买菜
709	2022.04.09	江杨南路2550弄128号		张立红	13585709117	1.69	68	23.8087	54	1	工人	0	3	2021.05.17	2021.06.07	2021.12.29	0	0	2022.04.05	2022.03.28	2	0	7	0	3	9	1	1	4	1	3	0
710	2022.04.09	宝山区月浦镇勤丰村颛桥宅40号205		王金徐	13671895200	1.61	56	21.6041	44	1	上海达克罗涂覆工业有限公司	0	3	2021.03.29	2021.04.20	2021.12.27	1-3；1-3；1-3	0	2022.04.01	2022.03.18	2	1	4，3，6，2，7	0	3	5	1	0	2	1	2	8
711	2022.04.09	上海市江杨南路2618号淞南镇		鄂骏	13761295771	1.65	60	22.0386	29	1	上海建工谊建材料工程有限公司	5	3	2021.04.16	2021.05.20	2021.12.30	全部感染	0	2022.04.04	2022.04.01	2	0	5	-1	3	10	1	1	0	1	2	8												0
712	2022.04.10	爱辉路301号		陈侠	15901839637	1.6	72.5	28.3203	49	2	永辉超市	0	3	2021.03.29	2021.04.19	2021.11.16	2人	0	2022.04.08	2022.04.04	3	0	3,5,7	-1	3	5	1	1	1	1	2	8												0
713	2022.04.05	上海市宝山区罗泾镇潘桥村龚西宅1号		向高权	15221171079	1.6	61.5	24.0234	53	1	无	0	3	2021.04.03	2021.05.09	2021.01.09	无同住人员	0	2022.04.02	2022.03.28	3	1	5，4	-1	1	15	1	0	2	0	2	8
714	2022.04.09	宝山长江西路1000号242		张骞	18616598140	1.77	58	18.5132	19	1	个体户	0	2	2021.06.06	2021.08.02		全部感染	0	2022.04.04	2022.03.29	2	2	4	-8	3	9	1	0	2，4	0	3	0
715	2022.04.05	宝山区罗泾镇潘桥村龚西宅1号		邵旭东	18217718153	1.72	37	12.5068	55	1	上海剑平动平衡机制造有限公司	1	3	2021.04.28	2021.05.19	2021.11.23	全部感染	8	2022.04.02	2022.03.28	3	0	4,5	-1	3	6.5	1	1	4	1	2	8
716	2022.04.09	江阳南路2588号		朱启瑜	15700694518	1.7	75	25.9516	27	1	冷链	4	3	2021.04.17	2021.05.09	2021.12.28	全部感染	0	2022.04.04	2022.04.03	2	0	5	-1	3	25	1	1	1	1	3	0
717	2022.04.10	爱辉路301号		陈兰花	18221031380	1.64	70	26.0262	60	2	永辉超市	1	3	2021.04.07	2021.04.28	2021.12.15	1	0	2022.04.08	2022.04.04	3	0	3	2	3	10	1	1	0	1	2	8												0
718	2022.04.10	富长路方舱		洪晶	18249433993	1.62	55	20.9572	32	2	永辉超市	0	3	2021.03.30.	2021.04.23	2021.12.31	全部感染	0	2022.04.09	2022.04.08	3	1	1	-3	3	6	1	1	1	1	2	8												0
719	2022.04.08	凉城路68弄2号101室		庄克勤	13764355634	1.55	52.5	21.8522	60	2	退休	1	2	2021.05.04	2021.05.25		全部感染	0	2022.04.05	2022.04.04	2	2	5	1	3	6	1	1	1，4	1	3	0
720	2022.04.06	泗塘一村89号406		陈美菊	13601973912	1.6	50	19.5312	56	2	退休	0	3	2021.03.31	2021.04.22	2022.01.05	全部感染	0	2022.04.03	2022.03.18	2	0	0	0	3	8	1	1	0	0	2	8
721	2022.04.07	宝山区共和一村4号101室		梁堇缘	17317308018	1.37	26	13.8526	9	2	上海市静安区科技学校	0	2	2021.11.14	2021.12.22			13	2022.04.03	2022.03.20.	3	2	4,5	-3	3	25	1	0	1,2,3	1	1	3
723	2022.04.07	宝山区共和一村4号101室		莫巧媚	13917842365	1.55	48.5	20.1873	35	2	上海寅乾商务咨询有限公司	2	2	2021.06.26	2021.07.17		全部感染	0	2022.04.03	2022.03.20.	3	1	7,4,3,	-2	3	25	1	1	1,2,3,	1	3
724	2022.04.09	长江西路1000号242号		张全利	17740815057	1.7	85	29.4118	49	1	淞南(个体户）	0	0					8	2022.03.29	2022.03.18	2	1	4,5		3	9	1	1	3，4	1	3	0
725	2022.04.07	宝山区共和二村18号504室		徐同所	13917895999	1.7	80	27.6817	70	2	退休	0	0				1，2	5	2022.04.04	2022.04.01	2	0	4，5	0	3	15	1	0	1，4，2	1	1	6	2	44	0	2	HR	3	2021.04.16	2021.06.05	2022.01.07	2022.04.01	4,7,5	8	超市，菜市场
726	2022.04.06	宝山一村26号408室内		王桂芳	13816728357	1.68	57.5	20.3727	60	2	退休	1	2	2021.06.01	2021.10.05		1，2	0	2022.04.02	2022.03.30	3	2	4	-2	3	25	1	1	2，	0	2	8
727	2022.04.09	上海市宝山区月浦长春村孙家宅20号201室		姜智远	15921016592	1.76	110	35.5114	45	1	上海宝产三和门业公司	0	3	2021.04.10.	2021.05.1	2021.12.06	全部感染	7	2022.04.04	2022.03.20	2	0	4	0	3	5	1	1	1	0	1	4	2	45	0	0	保洁	3	2021.04.30	2021.05.29	2022.01.07	2022.04.04	4	8
728	2022.04.12	宝山区		陆俊兴	15921333880	1.68	33	11.6922	64	1	保洁	0	2	2021.05.10	2021.06.10		1,2	9,8	2022.04.02	2022.03.16	3	2	5	0	3	46	1	1	5	1	2	8	2	49	8	0	保洁	2	2021.05.10	2021.06.10
730	2022.04.09	上海市宝山区月浦长春村孙家宅20号201室		姜坤	15564015953	1.75	115	37.551	15	1	学生	1	0				全部感染	13		2022.04.04		1	4		3	5	1	1	1	1	1	3	2	45	0	0	保洁	3	2021.04.30	2021.05.29	2022.01.07	2022.04.04	4
734	2022.04.09	大康路896弄50号1002		张欣	13817953723	175	65	21.2245	45	1	宝业集团	1	3	2021.04	2021.05	2021.12	1，3 1，2	0	2022.04.03	2022.04.01	3	1	35	-1	3	40	1	1	1	0	2	8												8
735	2022.04.08	南大路574号		蒋侠	18214764817	162	65	24.7676	49	2	宝建集团	0	3			2021.01	无	0	2022.04.01	2022.03.23	2	1	13	-1	2	10	1	1	1	0	2	8
736	2022.04.09	徐汇区延庆路2206		林义珍	18221827296	158	65	26.0375	58	2	退休（在做医护）	0	3			2021.06	2，-	0	2022.04.05	2022.04.04	3		5	1	3	20	1	0	感冒药	1	2	8	1	70	8							2022.03.30	4	8
737	2022.04.07	大康路891弄88号801室		李国庆	13918153511	163	70	26.3465	65	1	退休	0	2		2022.01		全部感染	8	2022.04.02	2022.03.28	2	0	13	5	3	13	1	1	0	1	1	4	2	60	89	1	退休	2		2022.03		2022.04.02	4	8
738	2022.04.09	爱辉路301号		周群	19164990848	160	55	21.4844	31	2	永辉超市	0	3	2021.04.09	2021.4.30	2021.11.25	全部感染	0	2022.04.08	2022.04.08	3	1	1 13	-3	3	4	1	0	1	1	2	8
739	2022.04.09	宝山		陈文豪	19521296852	178	60	18.937	20	1	宝山（学生）	2	3			2021.11	全部感染	0	2022.04.04	2022.04.01	2	0	4	1	3	20	1	1	0	0	1	3	2	52	8	0	街道	3			2021.01	2022.04.04	4	8
741	2022.04.08	南蕰藻路999		陈小花	15216600672	145	50	23.7812	52	2	上海市第二康复医院	0	3			2021.01	全部感染	0	2022.04.06	2022.04.05	2		0		3	20	1	0	0	1	2	8
742	2022.04.08			蒋小利	15021656825	165	75	27.5482	54	2	欣坚公司（护工）	0	3	2021.03.04	2021.3.31	2021.11.5	1，3	0	2022.04.06	2022.04.04	2		0		3	10	1	0	0	1	2	8
743	2022.04.08	无		杨蕾	18901896565	162	49	18.6709	30	2	无	2	3			2021.11.4		0	2022.04.05	2022.04.04	3	1	4	-3	1	40	1	0	2	0	3	0
744	2022.04.07	临汾路1105弄14号503室		杨根娣	18918030041	160	60	23.4375	68	2	退休	0	0				全部感染	0					0		4	20	1	1	0	1	3	0
745	2022.04.08	普陀区中潭路33弄7505		彭德艮	18082157498	150	50	22.2222	58	2	退休	0	3			2022.03		0	2022.04.05	2022.04.04	2		0		1	20	1	0	0	0	2	8	1	80	13								未知	0
746	2022.04.07	宝虹家园		甘雨婷	13339037609	164	45	16.7311	25	2	罗缘口腔	0	2		2021.11		2 ，- 1，0	0	2022.04.05	2022.04.01	3	1	3	-3	3	15	0	0	感冒药	1	3	0
747	2022.04.09	上海		陆妹	13524188068	160	72.5	28.3203	44	2	工人	0	3			2022.01.06	1，2	8	2022.04.04	2022.04.03	3	1	4	2	3	5	1	0	1	1	3	0
748	2022.04.07	宝山罗泾宝虹家园		徐美玲	13641992666	165	60	22.0386	43	2	罗泾中心校（老师）	2	2		2021.06		1，3 1，2 1，0	0	2022.04.03	2022.02	3	1	2345	-2	3	30	1	1	1	1	2	8
749	2022.04.07	上海市宝山区罗泾镇陈川路555弄275号401		施春仙	13818088361	156	50	20.5457	37	2	无	2	3			2021.11	2，3	0	2022.04.03	2022.03.20	3	1	3	2	3	14	0	0	1	1	3	0
750	2022.04.07	陈川路555弄10号楼401		郑初夏	13524175093	150	45	20	11	1	学生	0	2		2022.01		1，3	0	2022.04.04	2022.03.31	2	1	0		3	20	0	1	0	0	1	2	2	60	0	0	仓库	3			2022.01	2022.03.31	5	8
751	2022.04.08	锦秋路699弄2区509号		杨蔷珠	13917746625	166	70	25.4028	61	2	退休工人	1	0					9	2022.04.03	2022.04.01	3	1	5	1	3	50	1	1	0	0	3	0
753	2022.04.08	陈川路555弄10号楼401		郑杨柳	13524175093	140	35	17.8571	8	2	宝虹家园	0	2		2022.01		1，3	0	2022.04.06				5	-1	3	20	0	1	1	0	1	2	2	60	0	0	仓库	3			2022.01	2022.03.31	5	8
754	2022.04.07	陈川路555弄10号楼401		孙怀芝	13524175093	159	55	21.7555	60	2	宝虹家园（仓库）	0	3			2022.02	1，3	0	2022.03.31	2022.03.30	2	1	5 13	0	3	20	1	1	1，感冒药	0	2	8
755	2022.04.07	宝山区陈川路555弄249号401		卢庆花	14782971688	150	56	24.8889	55	2	无单位	0	3			2021.12	1，2	8	2022.04.02	2022.03.19	3	1	45	0	3	20	1	1	3	1	2	8
756	2022.04.15	殷高西路333号		边炳雨	18321622581	170	60	20.7612	56	1	永辉超市	0	3			2021.01		0	2022.04.14	2022.04.01	1	1	13	-1	1	10	0	0	0	1	3	0
757	2022.04.04	三门路		崔杰	18012575086	173	75	25.0593	35	1	暂无就业	0	2		2021.03			13 13	2022.04.01	2022.03.29	3	1	4	0	1	7	1	0	感冒药	1	2	8
758	2022.04.11	盛桥塔源路	室友	张崇申	13661702540	170	62.5	21.6263	55	1	宝武智维	0	3			2021.11	1，-	0	2022.04.06	2022.04.05	3	1	0		3	7	0	0	0	1	3	0
759	2022.04.11	宝山区罗店镇毛家路800弄1号		黄中山	15921210420	169	80	28.0102	54	1	宝钢集团	0	2		2021.01		1，-	0	2022.04.7	2022.04.06	3	1	5	-2	3	7	0	0	0	1	1	1	1	55	0	0	工人	3			2020.11	2022.04.06	0	0
760	2022.04.06	上海宝山		谢奥运	13162667599	182	65	19.6232	15	1	泗塘居委（学生）	0	2		2021.11		全部感染	0	2022.04.05	2022.04.03	2	1	245	1	3	10	1	1	12	0	3	0
763	2022.04.05	呼玛三村145-602		谷效龙	18201879774	171	100	34.1986	41	1	长春皓月	2	3			2021.11.29	全部感染	0	2022.04.03	2022.04.01	3	1	6	0	3	20	1	0	1	0	2	8
765	2022.04.11	宝山区场北路39弄43号404室		沈忠伟	18001832676	180	75	23.1481	39	1	宝钢（工人）	2	3	2021.03	2021.04	2021.011.7		0	2022.04.9	2022.04.08	3	1	2 5 6 13	1	1	20	1	0	1	0	2	8
766	2022.04.11	宝山区罗店镇		张琦	13840216463	178	65	20.5151	36	1	上海明亨（工人）	2	3			2022.01.26	全部感染	0	2022.04.04	2022.04.01	3	1	3	-2	3	10	1	0	1	0	2	8
767	2022.04.11	上海市宝山区月浦镇春雷路331弄33号501室		倪飞龙	13816599383	169	75	26.2596	38	1	宝山钢铁股份有限公司（工人）	1	3	2021.03	2021.04	2021.10.08	1，3	8	2022.04.10	2022.04.08	3	1	2 3 4 6 13	-4	3	10	1	1	0	1	2	8
768	2022.04.09	爱辉路301号		王增才	19512332660	172	90	30.4218	56	1	永辉超市	0	3			2022.01.03		8	2022.04.06	2022.04.04	3	0	0		1	10	1	0	3	0	3	0
769	2022.04.05	牌樓金汤21号		杨艳	13636322271	150	40	17.7778	51	2	罗泾农貿市場	0	3			2022.01	1，3	0	2022.04.03	2022.04.02	3	1	5		3	20	1	1	1	1	2	8	2	35	0	0	卖菜	3			2022.01	2022.03.27	45	8
770	2022.04.05	国权北路国江菜场		李栅	17839271671	170	70	24.2215	36	1	国江菜市场	0	3			2021.01	2，3	0	2022.04.01	2022.03.26	2	1	4 5 13	0	3	5	1	1	1	0	3	0
771	2022.04.06	泗塘一村43弄6号103	夫妻	何幸菊	13472672145	160	55	21.4844	65	2	退休	1	2	2022.01	2022.02		全部感染	8	2022.04.04	2022.03.25	3	0	4	1	3	10	1	1	2	0	1	4	1	69	0	1	退休	2	2022.01	2022.02		2022.04.01	4	8
772	2022.04.06	泗塘一村43弄6号103		龚志平	15618072283	175	75	24.4898	69	1	退休	1	2	2022.01	2022.02		全部感染	0	2022.04.04	2022.03.25	3	1	4	1	3	10	1	1	2	0	2	8
773	2022.04.06	上海		茅玲琍	15000451870	165	45	16.5289	32	2	上海易正（计算机软件）	1	2	2021.03.25	2021.4.16		1，3	0	2022.04.01	2022.03.18	3	0	45	0	3	8	1	1	感冒药	0	3	0
774	2022.04.05	殷高路7弄5号601		查国梁	13856611884	173	74	24.7252	25	1	高境镇（送外卖）	1	1	2021.06			1，2	0	2022.04.03	2022.04.02	2	1	4 13	-4	3	7	1	0	13	0	2	8
775	2022.04.05	上海市宝山工业园区金勺路1412号		唐巧玲	18878932693	158	65	26.0375	36	2	儒竞智能电子有限公司公司（组装部门）	0	3			2021.09	1，-	0	2022.04.01	2022.03.21	1		125	1	3	20	1	0	感冒药	1	2	8
776	2022.04.07	长虹路779弄85号101室	一家人	张守义	15201998607	170	75	25.9516	66	1	退休	0	0				全部感染	8	2022.04.01	2022.03.20	3	0	0		3	30	1	1	12	0	1	6	1	35	0	1	销售	0				2022.04.01	45	8
777	2022.04.07	长虹路779弄85号101室		张良	15201998607	180	110	33.9506	35	1	工程销售	1	0				全部感染	0	2022.04.01	2022.03.20	3	1	45	2	3	30	1	1	12	0	2	8
778	2022.04.07	长虹路779弄85号101室		张一天	15201998607	105	18	16.3265	4	1	无	0	0				全部感染	0	2022.04.01	2022.03.20	3	1	4	2	3	30	1	1	12	0	1	3	1	35	0	1	销售	0				2022.04.01	45	8
779	2022.04.07	长虹路779弄85号101室		沙艮华	15201998607	160	55	21.4844	68	2	退休	0	0				全部感染	8	2022.04.01	2022.03.20	3	1	4	2	3	30	1	1	12	0	1	6	1	35	0	1	销售	0				2022.04.01	45	8
780	2022.04.07	长虹路779弄85号101室		赵莹	15201998617	160	75	29.2969	35	2	设计	1	0				全部感染	9	2022.04.01	2022.03.20	3	1	4	2	3	30	1	1	12	0	1	4	1	35	0	1	销售	0				2022.04.01	45	8
781	2022.04.04	宝山		顾颖达	13585853582	176	100	32.2831	32	1	创业	1	2	2021.04.25	2021.06.09		全部感染	0	2022.04.01	2022.03.22	3	1	145	-1	3	20	1	1	感冒药	0	2	8												0
782	2022.04.05	上海宝山区潘泾路4777弄49号202		田志新	18621953228	167	65	23.3067	41	1	旭辉小区（卖肉）	2	3	2021.04	2021.08	2022.04	1，2 2，1	0	2022.04.03	2022.03.30	3	1	2 3 4 5 13	-1	3	10	0	1	感冒药	1	2	8
783	2022.04.06	宝山，无业		易国平	13774218284	158	55	22.0317	50	1	装修	0	3			2021.01	2，3	0	2022.04.02	2022.04.01	2	0	25	-1	3	4	1	0	0	0	3	0
784	2022.04.05	上海市宝山区高境镇高境一村杰圣家苑4号楼1203		汉晓红	13893288522	160	50	19.5312	58	2	退休	2	3	2021.01	2021.05	2021.06	2，3	0	2022.04.03	2022.04.01	2	0	3	0	3	25	1	1	感冒药	1	2	8
785	2022.04.05	罗泾镇潘桥村何家宅72号201室		何秀蓉	15901810025	150	55	24.4444	49	2	上海中畅弹性件有限公司（工人）	0	3			2022.01	全部感染	8	2022.04.03	2022.03.19	3	1	5	2	3	10	1	1	0	1	3	0
787	2022.04.05	宝山		徐燕萍	13524409959	152	55	23.8054	60	2	做生意	0	2		2021.01		全部感染				2	1	3	-1	3	5	1	1	0	0	2	8
788	2022.04.12	月浦镇聚源桥村王家宅44号		张明玉	18916372692	158	50	20.0288	33	2	盛桥中心校	0	2		2021.06		全部感染	0	2022.04.08	2022.04.05	2	1	45	-1	3	10	1	1	23	0	1	2	2	50	0	0	收纸箱	3					0	0
789	2022.04.12	月浦镇聚源桥村王家宅44号201室		艾元昊	18916372692	130	25	14.7929	9	1	无	0	2				全部感染	0	2022.04.10	2022.04.08	2	1	4	0	3	10	1	1	23	0	1	3	2	32	0	0	盛桥中心校	2		2021.06		2021.04.08	45	2	2	50	0	0	收纸箱
790	2022.04.07	上海市宝山区钱家宅20号		徐文祥	13524664513	155	55	22.8928	34	1	派出所	0	0				1，0	0	2022.04.04		3	1	0		3	12	0	1	0	0	3	0
791	2022.04.07	上海市宝山区钱家宅20号		刘加梅	13524664513	173	100	33.4124	71	2	退休	0	3	2021.03.09	2021.3.30	2021.011.25	1，0	0	2022.04.04		3	1	0		3	12	0	1	0	0	3	0
792	2022.04.09	宝祁路		赵关青	15167755974	172	71	23.9995	24	1	家里（司机）	0	0				全部感染	0	2022.04.04	2022.04.01	2	1	0		3	6	1	1	0	0	3	0
793	2022.04.07	上海市宝山区罗泾镇花红村花红宅38号		杜强	18080331136	175	70	22.8571	32	1	装修	1	3	2021.05	2021.07	2022.01	全部感染	0	2022.04.05	2022.04.04	3	0	0		2	1	1	0	0	6	1	1	4	0	0	0	2				2022.04.01	0	0
794	2022.04.09	泗塘一村124号402		汪进松	18550787650	173	60	20.0474	37	1	通河路永辉超市	0	2		2021.08.23			0	2022.04.06	2022.04.04	2	0	4	4	2	6	0	0	2	0	2	8
800	2022.04.05	罗泾镇潘桥村何家宅72号201室		胡本德	18616852191	170	80	27.6817	51	1	工人	0	3	2021.04.01	2021.04.02	2022.02	全阳性	0	2022.04.03	2022.03.19	3	0	4,5,7其他（咽干）	1	4 （2人一间共卫）	15	1	0	0	1	2	8
803	2022.04.12	515弄弄10号。		王聪	13636461526	180	85	26.2346	25	1	外卖员	0	3	2021.06.02	2021.06.23	2022.01.29	全阳性	0	2022.04.06	2022.04.04	3	1	5	2	4 （2人一间共卫）	10	1	1	1	1	2	8
804	2022.04.05	成功路666弄8号602室		陆伟斌	15902113671	173	85	28.4005	50	1	货车司机	0	3			2022.01	（0,3）	8	2022.04.03	2022.03.29	3	0	1,5	1	2	25	1	0	0	1	2	8
805	2022.04.05	上海市宝山区月浦镇长春村赵家一宅16号		韩洪礼	15316368680	175	75	24.4898	51	1	工人	0	3			2022.01.23	全阳	0	2022.04.02	2022.03.19	3	0	5	-3	2	15	1	1	0	1	2	8
806	2022.04.12	呼兰路515弄		王昊	13501875548	182	68	20.5289	18	1	学生	0	2	2021.09.04	2021.10.04			0	2022.04.06	2022.04.04	3	1	2	2	4 （2人一间共卫）	10	1	1	1	1	1	5	1	25	0	0	外卖员	3	2021.06.02	2021.06.23	2022.01.29	2022.04.06	5	8
807	2022.04.06	罗行镇陈川路lo5l		彭梅兰	17768480367	153	60	25.6312	50	2	工人	0	3			2022.2	全阳	0	2022.04.04	2022.04.01	3	1	1,2,3	-2	1	20	1	1	3	1	2	8
808	2022.04.09	杨行填		缪洪云	13817027740	170	70	24.2215	52	1	工人	0	3	2021.05.21	2021.06.12	2022.01.8	全阳	0	2022.04.06	2022.04.04	3	1	1,5	2	4 （2人一间共卫）	10	1	0	1	1	2	8
809	2022.04.09	宝山区沈家桥村顾家宅6号		潘小兵	13621981570	170	81	28.0277	49	1	工人	1	2	2021.06	2021.07.1		全阳	0	2022.04.07	2022.04.05	3	1	1,4,5	-2	4 （2人一间共卫）	10	1	0	1	1	1	3	1	50	0		工人	3				2022.04.03	3,5	8
810	2022.04.05	潘川路龚西宅3号		龚永华	13472434509	171	70	23.939	67	1	退休	0	0				全阳	8	2022.04.03	2022.03.30	3	0	4	2	1	25	1	1	1	1	1	4	2	64	8，9	0	退休	0				2022.03.28	7其他（乏力）	8
811	2022.04.12	呼兰路515弄10号		王亚东	13916671578	180	103	31.7901	48	1	商人	1	3	2021.03.29	2021.04.20	2021.12.19	全阳	0	2022.04.06	2022.04.05	3	1	4,5	-3	3	15	1	1	0	1	2	8
812	2022.04.12	呼兰路515弄5号C幢208室		李德民	13671784018	167	66	23.6652	41	1	装修	0	3			2022.02	全阳	0	2022.04.11	2022.04.09	3	1	0		4 （2人一间共卫）	10	1	1	0	0	1	1	1	50	0	0	工人	3			2022.01	2022.04.11	5	8
813	2022.04.06	宝山区泗塘一村43弄8号202室		魏以仁	13371833995	165	70	25.7117	65	1	退休	0	3			2022.02	2	0	2022.04.01	2022.03.18	3	1	0		4 （2人一间共卫）	10	1	1	0	0	2	8
814	2022.04.05	馨良苑52栋1402		张红梅	13916046160	158	50	20.0288	52	2	自由职业	1	3			2021.11	全阳	9	2022.04.03	2022.04.01	3	0	4,7其他（头痛，全身酸痛）	0	3	15	1	1	2	0	1	1	1	50	0	0	卖水果	3				2022.04.02	4,7其他（浑身酸痛）	8
815	2022.04.12	呼兰路515弄9号101室		江晨	13661864409	190	100	27.7008	20	1	学生	1	2	2021.05.27	2021.12.01		3	0	2022.04.10	2022.04.07	3	1	5	-1	2	20	1	1	1	1	2	8
816	2022.04.10	宝山		王震	18301991752	170	76	26.2976	22	1	婚庆	1	3	2021.04.02	2021.05.12	2021.11.30	全阳	0	2022.04.05	2022.04.02	3	1	0		3	18	1	1	0	1	1	3	2	46	8，9	0	出租车	3				2022.03.20	3,7其他（头痛）	8
817	2022.04.12	呼兰路515弄5号C幢208		刘忠松	13671563801	165	75	27.5482	52	1	装修	0	3			2022.01.10	全阳	0	2022.04.09	2022.04.06	3	1	4,7其他（乏力）	-2	4 （2人一间共卫）	15	1	1	2	1	2	8
818	2022.04.07	潘新路118号		范进发	17317382530	170	87	30.1038	64	1	修理工	1	2		2021.05		（0,2）	8	2022.04.05	2022.04.01	1	1	5，7其他（咽喉痒）	-2	3	30	1	1	2	1	1	7	1	55		0	学生	2		2021.08		2022.04.05	4	8
823	2022.04.05	三花三		陆惠芬	13701895149	155	58	24.1415	56	2	退休	1	3	2021.03.30	2021.05	2022.02	全阳	0	2022.04.02	2022.04.01	3	1	4,7其他（头痛，浑身酸痛）	0	4 （2人一间共卫）	6	1	1	0	1	2	8
824	2022.04.05	宝山共和二村17号103室		薛萍	13641986574	162	80	30.4832	54	2	退休	0	3	2021.04	2021.05	2022.02	全阳	8,9	2022.04.04	2022.04.02	3	1	1,4,5,7其他（头痛）	-1	3	12	1	1	2,3	1	1	4	1	63	8，9	1	退休	3	2021.04	2021.05		2022.04.04	4,5	6	1	33	0	2	办公室
825	2022.04.11	呼玛五村21号602		张少华	13611704743	174	60	19.8177	45	1	司机	1	3			2022.02	全阳	8	2022.04.07	2022.04.05	3	1	5	1	3	5	1	1	1	1	2	8
828	2022.04.05	无		马汉霞	13671858993	163	70	26.3465	49	2	家政	0	3	2021.04	2021.05	2021.11	全阳	0	2022.04.04	2022.04.01	3	1	1,3,4,5	-1	4 （2人一间共卫）	8	1	1	2	1	2	8
829	2022.04.12	上海市宝山区呼兰路515弄5号		李建强	13120722738	175	65	21.2245	48	1	修理工	0	3	2021.04.01	2021.04.22	2021.12.08	全阳	0	2022.04.06	2022.04.04	3	1	0		3	20	1	1	0	1	2	8
830	2022.04.12	呼兰路515弄9号101室		江亮贤	13917258394	172	68	22.9854	44	1	送货员	0	3			2021.12	3	0	2022.04.10	2022.04.07	3	1	1	-3	4 （2人一间共卫）	10	1	1	1	1	1	6	1	20	0	0	学生	2	2021.05.27	2021.12.01		2022.04.10	5	8
831	2022.04.05	宝山		刘小芳	13576547691	154	43	18.1312	48	2	家政	1	3	2021.05	2021.06	2021.12	全阳	0	2022.04.02	2022.03.29	3	1	4,5,7其他（鼻塞）	2	3	8	1	1	1	0	1	1	2	40	0	0	家政	3				2022.04.03	4,5	1	2	40	0	0	家政
832	2022.04.12	新星公寓		李红超	15000483237	170	75	25.9516	27	1	服务员	0	2		2021.12		全阳	0	2022.04.06	2022.04.03	3	1	5，7其他（舌头麻木）	2	3	5	1	1	1	0	1	1	1	57	0	0	保洁	3			2021.12	2022.04.06	1,5	8
833	2022.04.08	聚丰园路375号		金春仙	17375090534	150	57	25.3333	45	2	生意	0	2	2021.04	2021.05		全阳	0	2022.04.05	2022.04.01	3	1	3,4,7其他（心慌）	-1	4 （2人一间共卫）	15	1	1	1.2.3	1	2	8
834	2022.04.11	上海市浦东新区高桥镇凌桥村毛家浜东42号		马代旭	13564170245	170	65	22.4913	35	1	货车司机	1	3	2021.03.17	2021.04.22	2022.01.11	0	0	2022.04.09	2022.04.07	3	1	5	1	3	5	1	1	1	1	2	8
835	20220.4.12	新星工业园		俞焕光	13539998790	173	70	23.3887	46	1	工人	0	2	2021.08	2021.09		2	0	2022.04.10	2022.04.06	3	1	4,5，7其他（乏力，咳痰）	-2	4 （2人一间共卫）	10	1	1	0	0	2	8
836	2022.04.08	无		汤树芝	15518030715	156	60	24.6548	55	2	护工	0	2	2021.04	2021.05			0	2022.04.06	2022.04.05	3	1	1	-1	2	20	1	0	0	1	2	8
837	2022.04.05	1321弄78号303		陈丽	18701784996	160	64	25	54	2	待业	0	2	2021.04	2021.05		3	0	2022.04.03	2022.04.02	3	1	1,4,5，7其他（嗜睡，纳差）	-1	4 （2人一间共卫）	20	1	0	0	1	2	8
838	2022.04.08	上海市宝山区大场镇祁华路龙赛工地南门		王能	13186636302	170	67.5	23.3564	26	2	工人	0	3			2022.02.23	全阳	0	2022.04.06	2022.04.01	3	1	1,4,5，7其他（头痛）	-1	4 （2人一间共卫）	15	1	1	1	1	1	4	1	27	0		工人	3			2022.02.23	2022.04.06	1,4	8
839	2022.04.05	江杨南路1098怡家公寓		仓春景	15221278747	155	58	24.1415	36	2	服务员	0	2	2021.04	2021.05		2	0	2022.04.04	2022.04.02	3	1	5	0	4 （2人一间共卫）	8	1	1	3	1	2	8
840	2022.04.08	宝山区瑞丰路456弄华秀雅苑8号楼1001		谭明娇	17806273422	168	55	19.487	26	2	办公室	2	0				无	0	2022.04.06	2022.04.03	3	0	1,3,4,5,7其他（痰血）	-1	1	25	1	0	2	1	2	8
841	2022.04.12	新星公寓136		冯良华	17186800583	165	70	25.7117	57	1	保洁	0	3			2021.12	全阳	0	2022.04.06	2022.04.03	3	1	1,5	-10	3	5	1	1	0	1	2	8
842	2022.04.05	上海市宝山高境镇三门路497号		孟凡英	13866868270	159	60	23.7332	35	2	收银员	0	3	2021.04.12	2021.05.10	2021.12.31	全阳	0	2022.04.01	2022.03.20	3	1	3，7其他（声音嘶哑，鼻塞）	1	3	5	1	1	0	1	2	8
843	2022.04.09	美平络288弄12号702室		王学平	19921551955	165	65	23.8751	56	1	司机	0	3			2021.11	全阳	8	2022.04.08	2022.04.06	3	1	7其他（咽干）	0	4 （2人一间共卫）	60	1	1	1	1	1	4	2	53	0	1	退休	2		2021.05		2022.04.05	4	8
844	2022.04.06	宝山		赵祖琴	15001839262	152	55	23.8054	52	2	化妆	0	3	2021.03.20	2021.04.19	2021.11	全阳	0	2022.04.03	2022.03.25	3	0	2,4,5,6	-2	4 （2人一间共卫）	15	1	1	2,3	1	2	8
845	2022.04.12	宝山区呼兰路515弄新星公寓137		鲁扣婉	13601881720	170	70	24.2215	45	1	外卖员	1	3	2021.04.22	2021.05.24	2021.12.16	3	0	2022.04.06	2022.04.04	2	1	3，,4,5	1	3	8	1	1	2	0	1	5	2	52	0	0	自由职业	3			2022.12	2022.04.06	4,5	8
846	2022.04.08	馨康苑16号602		缪建军	18281843461	172	80	27.0416	29	1	待业	0	3	2021.05	2021.06	2021.12.31	全阳	0	2022.04.05	2022.04.03	3	1	1,5,7其他（鼻塞）	0	2	10	1	0	0	1	1	3	2	50	8	0	服务员	2	2021.05	2021.06		2022.04.03	1,5	6	2	15	0	0	待业
847	2022.04.09	塘祁路577弄4号楼60l		高云	15966866286	166	59	21.4109	65	2	退休	1	3	2021.04.11	2021.05.03	2021.12.03	3	0	2022.04.04	2022.03.30	2	1	3	-1	2	30	1	0	1	1	2	8						2
848	2022.04.15	月罗路11201弄85号		鲍福昌	13391366086	168	65	23.03	68	1	退休	0	3	2021.04.01	2021.04.22	2021.11	2	8	2022.04.13	2022.04.11	2	1	7其他（恶心）	0	2	100	1	0	1	1	2	8
849	2022.04.08	宝山区大康路891弄87号503室		周诚	13564928991	178	140	44.1863	35	1	自由职业	1	0				全阳	0	2022.04.04	2022.04.01	3	1	4	-2	2	35	1	1	2	1	2	8
850	2022.04.08	宝山区大康路891弄87号503		周永平	13671701763	175	95	31.0204	65	1	退休	0	0				全阳	8，9	2022.04.04	2022.04.01	3	1	0		2	35	1	1	0	1	1	6	1	35	0	1	自由职业	0				2022.04.04	4	8
851	2022.04.08	康文路330弄6号403室		徐良	18721885141	176	85	27.4406	42	1	办公室	1	3	2021.04.06	2021.04.30	2021.11.17	3	9	2022.04.05	2022.04.02	3	1	4	1	3	4	1	0	0	0	2	8
854	2022.04.08	宝山区三门路485弄22号402宝		黄新	14782206561	172	70	23.6614	60	1	退休	1	3			2022.02	全阳	0	2022.03.21	2022.03.18	2	1	3,4,5	-8	4 （2人一间共卫）	16	1	1	0	0	2	8
855	2022.04.08	场北公寓		时涛	17521571570	180	90	27.7778	24	1	待业	1	0				全阳	0	2022.04.04	2022.04.03	3	0	1,4,5	-2	3	5	1	1	1	0	1	3	2	48	13	0	自由职业	2				2022.04.04	4，5，7其他（乏力）	4	1	48	8	0	自由职业
856	2022.04.09	宝山		张子炎	18179295302	178	80	25.2493	39	1	外卖员	0	2		2021.07		无	0	2022.04.07	2022.04.04	3	1	2,4,7其他（恶心）	-1	1	20	1	0	0	0	2	8
857	2022.04.09	宝山区聚丰园路500弄84号402室		吴志东	13817481801	165	70	25.7117	52	1	办公室	2	3			2022.02	0	0	2022.04.04	2022.04.01	3	0	4	15	2		1	0	0	1	1	4	2	46		1	收银员	3			2022.02	2022.04.04	1	8
858	2022.04.08	无		李杨民	18114486291	1.73	80	26.7299	24	1	无	1	3	2021.07	2021.08	2022.03	全部感染	0	2022.04.03	2022.04.02	1	1	4	-3	2	4	1	1	1	0	3	0
859	2022.04.09	薀藻南路539		刘明天	18721716381	1.76	80	25.8264	25	1	百隆公寓	1	3	2021.03.30	2021.04.20	2021.11.16	全部感染	0	2022.04.01	2022.03.28	3	0	5	-3	1	10	1	1	2	0	3	0
860	2022.04.09	共泉路32号		翟红顺	18918828941	1.71	72.5	24.794	43	1	鲍俊小吃店	0	3				全部感染	0	2022.04.04	2022.04.01	2	0	0		3	20	1	1	0	1	2	8
861	2022.04.09	共泉路5308弄共和新苑3号201		高翔	18021052769	1.8	61	18.8272	32	1	上海链家	2	2				全部感染	0	2022.04.04	2022.04.01	1	1	0		3	10	1	1	1	0	2	8
862	2022.04.09	宝山区罗店镇方舱隔离中心		李秀东	18018657592	1.78	82	25.8806	50	1	上海越红网络科技有限公司	2	2	2021.06.30	2021.08.01		全部感染	8	2022.04.04	2022.04.01	2		0		3	50	1	1	1	1	2	8
863	2022.04.14	宝山区沪太支路1250号		何谦	15502101677	1.7	75	25.9516	51	1	货车司机	1	2	2021.06	2021.07		2	8	2022.04.14	2022.04.13	3		5	2	1	15	1	0	1	0	3	0
864	2022.04.08	上海市宝山区呼共和新苑		郭伟	17621973692	1.83	75	22.3954	29	1	上海来伊份股份有限公司	2	2	2021.06.06	2021.06.27		全部感染	0	2022.04.04	2022.04.02	2	1	0		3	10	1	1	2	1	3	0
865	2022.04.08	长江西路2300号美团买菜		田冲	18621993284	1.75	86	28.0816	33	1	美团买菜	1	3	2021.03	2021.04	2021.11	全部感染	0	2022.04.03	2022.04.02	2	1	4	0	2	5	1	0	0	0	3	0
866	2022.04.05	宝山区大厂镇滨江雅苑49号501		程相慧	13902471183	1.63	54	20.3244	31	1	威尔士	1	3	2021.06.01	2021.07.05	2022.01.06	全部感染	0	2022.04.03	2022.04.01	1		4	0	3	10	1	1	1	1	1	1	1	30								2022.04.03	5
867	2022.04.09	上海市宝山区祁华路219弄10号102		杨伟超	17521030519	1.77	100	31.9193	24	1	无	2	0				全部感染	0	2022.04.04	2022.04.01	3		4	-2	3	20	1	1	0	1	2	8
868	2022.04.09	宝山区共康六村91号402室		马天落	13764271068	1.75	65	21.2245	53	1	上海飒科科技有限公司	0	3	2021.06.06	2021.07	2021.10.10	全部感染	0	2022.04.05	2022.04.03	3	1	5	2	3	6	1	1	0	1	1	1	1	50			菜市场					2022.04.03
870	2022.04.09	祁华路219弄10号102室		杨明华	18017634058	1.63	65	24.4646	57	1	宝山区税务局	2	3	2021.04	2021.05	2022.02	全部感染	0	2022.04.04	2022.04.01	1		5	2	3	20	1	1	0	1	2	8
871	2022.04.09	宝山区宝宸共和家园		宫庆生	15043761822	1.7	75	25.9516	31	1	诺享贷	2	2	2021.12.25	2022.01.16		全部感染	0	2022.04.02	2022.04.01	3		5	4	3	15	0	1	0	0	3	0
872	2022.04.09	宝山区共康六村91号		马俊	18792241604	1.78	65	20.5151	22	1	无	2	3	2021.04.25	2021.05.22	2022.01.10	全部感染	0	2022.04.05	2022.04.01	3		0		3	30	1	1	0	1	1	1	1	50			菜市场					2022.04.03
873	2022.04.09	宝山区高境镇高境一村28号304		张金	19962245061	1.68	55	19.487	26	2	高境	2	2	2021.07.31	2021.09.05		2	0	2022.04.01	2022.03.25	2	1	4	-5	3	60	1	1	1	1	3	0
875	2022.04.09	上海市宝山区共康五村120号102室		张伟	13818137675	1.7	72	24.9135	63	1	退休	0	2	2021.06	2021.07		全部感染	8	2022.04.05	2022.04.03	3		0		3	10	1	1	1	0	2	8
876	2022.04.09	上海市宝山区陈川路555弄256号501室		王冬秀	18916052890	1.56	50	20.5457	70	2	无	0	3			2022.02	全部感染	0	2022.04.05	2022.04.03	3	1	5	0	3	30	1	1	1	0	3	0
877	2022.04.09	聚丰园路500弄74号101		侯建安	13023973683	1.75	95	31.0204	25	1	祁连欣苑	2	2	2021.04	2021.05		全部感染	0	2022.04.04	2022.04.01	3	1	4	-1	3	10	1	1	1	0	2	8
878	2022.04.09	聚丰园路500弄17号501		徐龙弟	15026637463	1.6	67	26.1719	60	1	祁连欣苑	0	3	2021.04	2021.05	2021.11	全部感染	8	2022.04.04	2022.04.01	2	1	0		3	45	1	1	0	1	1	4	2	55	8	0	菜市场	1				2022.04.02	4
879	2022.04.09	国权北路351弄20号601室		韦继豪	15221202431	1.71	57	19.4932	32	1	上海东大建筑设计研究院（集团）有限公司	2	2				全部感染	0	2022.04.05	2022.03.25	2		0		3	14	1	1	0	0	2	8
880	2022.04.09	宝山和佳公寓		刘凤侠	13403940950	1.6	56	21.875	40	2	海骋清道	0	3	2021.03.22	2021.04.13	2021.11.19	全部感染	0	2022.04.05	2022.04.01	1	1	0		1	13	0	0	1	0	2	8
881	2022.04.09	潘沪路宝祥新苑12号902室		王运龙	13641653759	1.65	90	33.0579	62	1	在家	1	2				全部感染	8	2022.04.05	2022.04.03		1	0		3	15	1	1	1	0	3	0
882	2022.04.09	三门路485弄22号4o2室		朱如君	13818773302	1.56	56	23.0112	60	2	退休	1	0				全部感染	8	2022.04.01		2	1	5	3	3	56	1	1	0	1	1	4	1	61	0	0	退休	3			2021.12	2022.04.01	4	8
883	2022.04.08	逸仙小区9号103		荣育秀	13764766510	1.65	55	20.2	56	女	闻湘记	0	3				3	0	2022.04.03				0		3	20	1	0	0	1	2	8
884	2022.04.15	淞良路301		汪国梁	13918070537	1.88	100	28.2933	35	1	淞南镇社区卫生服务中心	2	0				全部感染	8	2022.04.13	2022.04.12	3		0		3	50	1	1	1	1	1	3	2	62	0	1	退休	0				2022.04.12	4
885	2022.04.09	宝山罗泾镇		潘卫川	17079408782	1.7	60	20.7612	46	1	茗山保安	0	3			2022.01	全部感染	0	2022.03.27	2022.03.25	2		0		1	20	1	0	0	0	3	0
886	2022.04.09	宝山区，大场镇36号1102室		黄国平	13817321503	1.63	70	26.3465	63	2	退休	1	2				2	0	2022.04.03	2022.04.01	1	1	0		2	60	1	1	0	0	2	8
887	2022.04.15	海江新村61号401		汪虹光	13916244726	1.8	75	23.1481	62	1	退休	1	0				全部感染	8	2022.04.12	2022.04.01	3	1	0		2	70	1	1	1	1	2	8
888	2022.04.08	殷高路7弄7单元602		方彩丽	17633542401	1.7	52	17.9931	23	2	高镜镇	2	2	2021.04	2021.06		3	0	2022.04.01	2022.03.27	2		4	0	3	15	1	1	2	1	2	8
889	2022.04.09	江杨南路150号		姚夫珍	15601994108	1.62	60	22.8624	56	2	无	0	3				全部感染	8	2022.04.05	2022.04.01	1		0		2	10	1	0	0	0	1	1	2	60								2022.04.03	5
890	2022.04.09	永辉超市		金辉	13166348925	1.7	63	21.7993	33	1	永辉超市	2	0				全部感染	0	2022.04.05	2022.04.04	3	1	4	3	1	20	0	0	1	1	2	8
891	2022.04.06	宝山区毛家路毛家弄村委会		陈佳雄	13262998369	1.78	62.5	19.726	24	1	暂无单位	1	2				全部感染	0	2022.04.05	2022.04.04	2	1	0		2	10	1	0	1	1	2	8
892	2022.04.09	上海市宝山区瑞丰路456弄华秀雅苑2号楼504		程珍珍	18468042410	1.6	53	20.7031	25	2	上海缙嘉科技有限公司	2	2	2021.05	2021.06		全部感染	0	2022.04.03	2022.04.01	3	1	0		2	10	1	0	1	1	2	8
893	2022.04.15	上海市宝山区		刘彦丽	15896972126	1.63	53	19.9481	51	2	广扬人力	0	3	2021.06	2021.07		全部感染	0	2022.04.14	2022.04.13	3	0	0								3
894	2022.04.09	逸仙路1321弄98号201室		郝成涛	15021606818	1.68	75	26.5731	53	1	菜市场卖菜	0	2				全部感染	0	2022.04.02	2022.03.29	2	1	0		3	30	1	1	1	1	2	8
895	2022.04.09	张家宅25号		朱立祥	13764727579	1.75	90	29.3878	43	1	货车司机	1	2	2021.05	2021.06		全部感染	0	2022.04.01	2022.03.20	2	0	5	15	3	10	1	1	0	1	3	0
896	2022.04.09	宝山区祁真路36号12-302		赖晓清	13918036439	1.56	47	19.313	37	2	迪卡侬	2	2	2021.06	2021.06		全部感染	0	2022.04.04	2022.04.01	2	1	4	0	1	15	1	1	1	1	1	3	2	62	0	2	退休	0				2022.04.04	4	8
897	2022.04.12	上海宝山区呼兰路515弄1号院		王娟	18252353446	1.55	65	27.0552	44	2	暂无单位	0	3	2021.06	2021.07	2022.02	3	0	2022.04.09	2022.04.07	2	1	5	2	3	10	1	1	3	0	2	8
898	2022.04.09	宝山		李勇刚	13111138132	1.68	75	26.5731	46	1	茗星保安	0	3	2021.04	2021.05	2021.12	全部感染	0	2022.04.04	2022.04.03	1	1	0		1	10	1	0	0	1	1	1	1	46								2022.03.27
899	2022.04.09	宝山		余学秀	13120977782	1.63	67.5	25.4055	53	2	无	0	3				全部感染	0	2022.04.03	2022.04.01	1	1	5	2	3	40	1	1	0	1	2	8
900	2022.04.09	本贤区扶港路1559号		杨春艳	18516347028	1.6	60	23.4375	56	2	白杨实业	0	3			2022.03.15	3	0	2022.04.04	2022.04.01	3	1	0		3	6	1	1	3	0	3	0
901	2022.04.09	祁连山路2828弄17号		吴桂兰	13767157954	1.58	49	19.6283	59	2	无	0	3				全部感染	0	2022.04.04	2022.04.01	3		5	5	2	20	1	0	0	0	3	0
903	2022.04.08	宝山		周恒乐	18017413042	1.75	60	19.5918	33	1	美团	1	2	2021.05	2021.07		2	0	2022.03.28	2022.03.27	1	1	0		3	20	0	1	0	1	2	8
904	2022.04.09	上海市宝山区塘祁路517弄滨江公园壹号48号1101室		汪婷婷	13761561229	1.72	55	18.5911	31	2	菲仕兰乳品有限公司	2	2	2021.05.07	2021.06.04		全部感染	0	2022.04.04	2022.04.01	3		4	-1	3	40	1	1	0	1	2	8
905	2022.04.09	祁连二村		李琦	18868320227	1.72	60	20.2812	27	2	晨光文具	2	0				全部感染	0	2022.04.05	2022.04.01	1		4	-3	3	45	1	1	3	0	2	8
906	2022.04.09	宝山区高镜一村28号204室		徐小满	18721731742	1.81	95	28.9979	33	1	高镜	2	2	2021.04.23	2021.05.28		0，3	0	2022.04.03	2022.04.01	2		0		3	30	1	1	0	1	2	8
907	2022.04.09	陈行街17弄6号602室		王峰	13641638510	1.72	80	27.0416	53	1	无单位	0	2	2021.06	2021.07		全部感染	8	2022.04.01	2022.03.26	2	1	0		3	20	1	1	1	1	3	0
908	2022.04.06	无		黄彩贞	13621834681	1.59	65	25.711	74	2	退休	0	0				3	8	2022.04.05	2022.04.04	3		0		3	45	1	1	0	1	2	8
909	2022.04.09	沪太路3611弄21号501		周晓灿	18221515536	1.68	50	17.7154	13	2	暂无单位	0	2				全部感染	0	2022.04.05	2022.04.01	3	0	4	0	3	50	1	1	0	1	1	3	1	47	0	1	自由职业	3			2021.12	2022.04.04	4	4	2		0
910	2022.04.09	富泰9号102		高选云	15721500438	1.76	65	20.984	69	1	1	0	3			2022.02	全部感染	0	2022.04.05	2022.04.01	3	0	0		3	60	1	1	0	1	3	0
911	2022.04.09	沪太路3611弄21号501		陈李琳	18750337470	1.58	53	21.2306	42	2	暂无单位	1	3				全部感染	0	2022.04.03	2022.04.01	3	1	5	3	3	20	1	1	1	1	3
912	2022.04.08	宝山区高境二村6号502室		孙雄	13901776263	1.75	85	27.7551	53	1	无	1	2	2021.04	2021.06		2，2，0	0	2022.04.01	2022.03.23	2	0	0		2	20	1	0	0	1	2	8
914	2022.04.07	宝山区罗泾镇潘新路558弄31号202		陶玉兴	13661835408	1.65	60	22.0386	63	1	无	0	0				全部感染	8	2022.04.06	2022.03.30	3		4	-1	3	30	1	1	0	1	1	7	1	12	0	0		2				2022.04.01	4	8
915	2022.04.09	蕰藻南路539号		孙淑兰	15155710795	1.5	65	28.8889	54	2	暂无单位	0	0				3	0	2022.04.04	2022.04.02	1	0	5	-2	3	20	1	1	2	1	2	8
916	2022.04.09	宝山区呼兰路515弄9号309室		张德国	15000483052	1.68	60	21.2585	54	1	永辉超市通河路店	0	3			2022.02	全部感染	0	2022.04.09	2022.04.07	2		0		3	20	1	1	0	1	2	8
917	2022.04.08	罗泾宝通家园		范永兵	13501965942	1.64	67	24.9108	44	1	月罗公司	0	3	2021.04.08	2021.04.29	2021.12.23	3，3，3	0	2022.04.06	2022.04.04	3	1	0		1	15	1	0	0	1	2	8
918	2022.04.09	宝山区五星村钱家宅8号202室		林化银	15216857212	1.7	67	23.1834	39	1	上海复双物流	0	2	2021.04.06	2021.04.28		全部感染	0	2022.04.08	2022.04.06	3	1	5	-1	3	10	1	1	1	1	2	8
920	2022.04.09	阳曲路1388弄40号301		王能美	19102129025	1.59	73	28.8754	66	2	退休	0	2	春节前	2022.03		全部感染	8	2022.04.05	2022.04.01	3	0	5	-1	3	30	1	1	1	0	1	4	1	68	8	0	退休	3			2022.03	2022.04.01	4	8
921	2022.04.09	长江路755号		张梅花	15618564310	1.58	59	23.634	46	2	超市员工	0	2		2021下半年		全部感染	0	2022.04.05	2022.04.03	3	0	4	0	3	20	1	1	2	0	1	4	1	42	0	0	司机	3			2022.01.18	2022.04.03	4	8
922	2022.04.11	宝山区罗店镇王家村北杨18号		何海新	17701672052	1.85	85	24.8356	28	1	教练	1	1	2021.06.08			全部感染	0	2022.04.06	2022.04.04	3	1	4	0	3	10	1	1	1	0	1	3	2	50	0	0	工人	3				2022.04.06	1，4，5	8
923	2022.04.08	真北路3777		洪峰	18656444579	1.78	85	26.8274	43	1	个体户	1	1	2021.05			2	0	2022.04.06	2022.04.05	2	0	1,4	-1	3	11	1	1	0	0	1	4	2	38	0	0	个体户	2		2021.08		2022.04.05	4	1	2	34	0	0	个体
924	2022.04.15	海江新村61401		王慧霞	13764573880	1.68	60	21.2585	61	2	退休	1	0				全部感染	0	2022.04.13	2022.04.10	2	1	1,4,5	+1	3	23	1	1	1，3	0	2	8
925	2022.04.09	长江西路1000号239		张玉兰	18701758089	1.6	68	26.5625	53	2	水饺工	0	2				3	8	2022.04.05	2022.03.30	2	1	3	+2	3	5	1	1	0	0	2	8
926	2022.04.09	园泰北路998		张洪楼	15000314298	1.65	70	25.7117	40	1	司机	0	3	2021.04.19	2021.06.17	2022.01.13	1	0	2022.04.07	2022.04.06	2	1	5	+2	1	15	1	无	1	1	2	8
927	2022.04.06	泗塘一村虎林路502号102		陈霆	13818752361	1.2	30	20.8333	9	1	中	0	2				全部感染	0	2022.04			1	4	-5	3	4	1	1	0	0	1	1
928	2022.04.10	上海市宝山区五星村里场		黄龙	15256513425	1.78	62	19.5682	45	1	无	0	2		2021		无	0	2022.04.04	2022.04.01	3	1	0	无	1	10	1	无	0	0	2	8
929	2022.04.06	泗塘＿村		姚刚	13761531310	1.62	96	36.5798	39	1	物业	0	0				0	13 皮肤病	2022.04.04	2022.04.01	1	1	5	+1	3	6	1	1	0	0	2	8
931	2022.04.09	三星村小孟家11号		张亚轮	18574230170	1.78	65	20.5151	21	1	技检员	2	3			2022.01.14	全部感染	0	2022.04.08	2022.04.07	3	2	5	-3	3	8	1	1	4	0	2	8
932	2022.04.06	上海市宝山区城银路555弄16-411		尤馨楠	13122826986	1.45	35	16.6468	13	2	学生	0	2		2021.07		3	0	2022.04.04	2022.04.02	3	1	4	0	3						3
934	2022.04.09	江杨南路		朱留干	18117196045	1.56	52	21.3675	56	2	餐饮	0	3			2021.12	全部感染	0	2022.04.05	2022.04.04	2	1	3	+4	3	8	1	1	0	1	2	8
935	2022.04.09	宝山方舱医院		李献洲	15839296607	1.72	90	30.4218	39	1	灵活就业	0	3			2021.12	2	0	2022.04.02	2022.03.27	3	1	4,5	+2	2	15	1	无	1	1	2	8
936	2022.04.10	宝山区爱辉路301号爱辉职校		牛振波	18516742697	1.7	72	24.9135	50	1	超市员工	0	3			2022.02	住单位很多人	0	2022.04.04	2022.04.02	3	0	0		3		1	1	1	0	2	8
937	2022.04.08	上海市宝山区城银路555弄16-411		喻培红	13012873974	1.5	50	22.2222	52	2	无业	0	1减毒	2021.05.27			3	0	2022.04.05	2022.03.30	3	1	4，5	-1	3	11	1	0	4	0	1	4	1	52	8，11	0	司机	3				2022.04.01	4	5	2	46	0	0	超市
938	2022.04.11	上海市宝山区罗泾镇陈行村张家宅29号		贺建	13601849538	1.68	70	24.8016	49	1	宝钢检修	0	3			2021	住单位	11	2022.04.07	2022.04.01	2	0	4	-2	3	6	1	1	0	1	2	8
939	2022.04.06	宝山区泗塘一村114号502		王德宝	13818341189	1.7	65	22.4913	65	1	退休	1	0				3	8	2022.04.04	2022.04.02	3	0	0		2	6	1	0	1	1	2	8
940	2022.04.11	上海		张大满	13764645118	1.6	60	23.4375	56	1	宝钢上班	0	3			2021.12.16	住单位	0	2022.04.04	2022.04.01	2	1	1	-5	3	10	1	1	1	1	2	8
941	2022.04.09	毛家路		王惠娟	13681731720	1.5	70	31.1111	65	2	退休	0	0				全部感染	0	2022.04.01	2022.03.28	1	1	1,4,5	+2	3	50	1	1	1	1	2	8
942	2022.04.01	江杨北路98号冻品4240室		宋兰英	13764525861	1.6	60	23.4375	68	2	无	0	2		2021.09		全部感染	0	2022.03.31	2022.03.28	1	无	5	-2	3	7	1	1	0	0	1	6	2	39	0	0	蔬菜市场	3			2021.11.31	2022.03.26	4	8
943	2022.04.12	罗店镇罗溪路60弄68号201室		周立兵	15921330840	1.68	64	22.6757	50	1	检修工	0	3			2021.09	住单位	0	2022.04.04	2022.04.01	2	1	0		住单位		1	1	0	1	2	8
945	2022.04.09	宝山区祁华路655弄11号803室		宋倩	13916781508	1.64	66	24.539	60	2	退休	1	3		2021.05.01	2021.11	全部感染	0	2022.04.01	2022.03.28	3	1	3	-1	3	25	1	1	3	1	2	8
946	2022.04.09	恒高路127弄10号2203室		曹慧琴	15221760235	1.54	52	21.9261	67	2	退休	0	3			2022	3,2	0	2022.04.08	2022.04.05	3	1	4	-1	3	26	1	1	1	1	2	8
947	2022.04.09	祁华路300弄17号602室		赵秀莲	13611767323	1.5	45	20	62	2	退休	0	3			2022.01	3,2	8,9	2022.04.04	2022.04.01	2	1	5	-1	3	15	1	1	1	1	2	8
948	2022.03.31	江阳市场		任卫明	18502173449	1.78	63	19.8839	34	1	肉类批发	0	3			2021.11	3	0	2022.03.27	2022.03.25	2	无	0		3	6	1	1	0	1	2	8
949	2022.04.08	无		姜米娇	13636458465	1.6	55	21.4844	57	2	退休	0	3				全部感染	0	2022.04.04	2022.04.03	1	1	3，5	+2	3	25	1	1	1	1	1	6	2	35	0	1	平面设计	2				2022.04.01	4	8
950	2022.04.09	上海市宝山区高境镇恒高路127弄2号楼1801室		余阿会	15000703401	1.64	52	19.3337	29	2	职员	1	3			2022.01.22	全部感染	0	2022.04.04	2022.04.01	2	1			3	22	1	1	1	1	1	3	2	53	0	0	保洁	3				2022.04.04	4	8
951	2022.04.09	宜川路1118		王秀花	18917711350	1.65	82	30.1194	52	2	早点工	1	3			2022.01	全部感染	0	2022.04.01	2022.03.28	1	1	0		3	7.5	1	1	1	0	2	8
952	2022.04.09	祁华路219弄2号201室		蒋丽	13761998460	1.62	57	21.7193	41	2	保洁	1	3			2021.11	全部感染	0	2022.04.03	2022.04.01	3	无	4	+3	3	17	1	1	1	1	1	3	2	75	8	0	无	0				2022.04.01	4	8
953	2022.04.08	聚丰园路388弄84号201		须敏莹	17721315806	1.62	53	20.1951	48	2	派出所协管	1	3			2021.11	0	8	2022.04.04	2022.04.01	2	1	3,5	-1	3	35	1	1	1	0	1	3	1	75	8	0	退休	0				2022.04.04	3,5
954	2022.04.09	宝山区高境镇恒高路127弄高杨住苑13号702		吴优兰	15000138865	1.6	52	20.3125	43	2	餐厅	1	3	2021.04.06	2021.04.29	2021.12.23	全部感染	0	2022.04.04	2022.04.01	2	1	3,4	+1	3	10	1	1	1	1	2	8
955	2022.04.09	宝山区高境镇高杨佳苑13号1002		陶思琪	18516232553	1.62	65	24.7676	20	2	文员	1	2	2021.04.11	2021.05.03		全部感染	0	2022.04.03	2022.04.01	2	1	3，7	+2	3	10	1	1	1	0	2	8
956	2022.04.08	罗泾镇潘新路558弄31号202		陶雯蓉	17321080207	1.56	65	26.7094	35	2	文员	1	2	2021.05.24	2021.6.29		全部感染	0	2022.04.06	2022.03.30	3	1	4,5	+1	3	25	1	1	1	1	2	8
957	2022.04.8	罗泾镇潘新路558弄31号202		张韵茜	17321080207	1.52	50	21.6413	13	2	淞谊中学	0	2		2021.10.06		全部感染	0	2022.04.06	2022.03.30	3	0	4,5	0	3	25	1	1	1	1	2	8
958	2022.04.08	罗泾镇潘新路558弄31号202		张韵艺	17321080507	1.52	50	21.6413	13	2	淞谊中学	0	2		2021.10.06		全部感染	0	2022.04.06	2022.03.30	3	1	4	-5	3	25	1	1	1	1	2	8
959	2022.04.10	兰岗路757		庞丽	17796885291	1.64	70	26.0262	42	2	无业	0	3			2021.06	全部感染	0	2022.04.09	2022.04.04	3	0	3，4	-5	3	10	1	1	1	0	2	8
960	2022.04.10	冯江巷12号205		吴秋蓉	13671626215	1.62	56	21.3382	24	2	客服	0	2	2021.04.15	2021.05.07		全部感染	0	2022.04.09	2022.04.03	3	0	4，7	-1	3	16	1	1	1	0	2	8
961	2022.04.08	罗泾镇潘新路558弄31号20		陈秀芳	15821337061	1.63	65	24.4646	59	2	退休	0	0				全部感染	0	2022.04.06	2022.03.30	3	0	4,5	+1	3	25	1	1	1	1	2	8
962	2022.04.10	宝钢四村四号403室		滕梅弟	13611695306	1.66	55	19.9594	70	1	退休	0	3			2021.11.10	全部感染	0	2022.04.04	2022.04.01	3	1	4，5	+1	3	24	1	1	1	0	1	4	1	70	0	0	退休	3				2022.04.01	4,5	8
963	2022.04.10	宝钢4村4号403室		李英	13761491728	1.56	50	20.5457	70	2	退休	1	3			2021.11.10	全部感染	0	2022.04.01	2022.03.18	3	1	4，5	0	3	24	1	1	1，3	0	2	8
964	2022.04.08	陈镇路58号		戴凤娥	18962604586	1.55	60	24.974	68	2	无	0	1				全部感染	0	2022.04.04	2022.04.01	3	1	5	-2	3	7	1	1	1	0	1	6	2	47	7大病	0		1				2022.04.03	4,5	8
965	2022.04.08	高境吉		曹辉香	13960599339	1.52	60	25.9695	52	2	个体户	0	2		2021		3	0	2022.04.02	2022.04.01	3	1	3，4	-2	3	10	1	1	1	1	2	8
966	2022.04.09	华秋路58弄76号1201室		李耀斌	13585693165	1.68	64	22.6757	48	2	待业人员	0	3	2021.03	2021.04.20	2021.11	0	0	2022.04.01	2022.03.28	2	1	5	+2	3	42	1	1	0	1	2	8
967	2022.04.09	祁华路218弄23号401		卢玉芳	18701890154	1.56	60	24.6548	47	2	交通协管员	0	2	2021.03.18	2021.04.18		全部感染	0	2022.04.04	2022.04.01	2	0	3	-2	3	35	1	1	1	1	2	8
968	2022.04.08	陈镇路58号		沈红霞	18014880900	1.58	85	34.049	46	2	无	0	1				全部感染	13 乳腺癌	2022.04.02	2022.03.31	1	1	4	-2	3	6	1	1	1	1	3	未知
969	2022.04.09	宝山区华秋路349弄18号102室		张兰	18721719700	1.62	64	24.3865	56	2	个体户	1	2	2021.06.08	2021.07		单住	0	2022.04.05	2022.04.03	3	1	4,5	+2	1	200	1	0	1	1	2	8
970	2022.04.10	浦东新区陈春路221弄18号302室		尹德锋	13651688834	1.78	82	25.8806	44	1	锦江商旅	1	3			2021.12	1	0	2022.04.07	2022.04.05	2	0	1	+1	1	20	1	无	0	1	2	8
972	2022.04.08	场北路39弄32号1004		孙尔云	13701891658	1.57	61	24.7475	54	2	自由职业	0	3				全部感染	0	2022.04.04	2022.03.27	3	0	2	+1	3	33	1	1	1	1	1	4	1	52	0	0	自由职业	3				2022.04.03	2，4	8
973	2022.04.08	上海市宝山区共康五村130号402室2		刘瑞月	17317566201	1.52	58	25.1039	69	2	退休	0	0				全部感染	0	2022.04.04	2022.04.01	3	1	5	-3	3	15	1	1	0	0	2	8
974	2022.04.08	宝山区庙行镇共康路400弄5号401室		陈金玉	13816712237	1.65	64	23.5078	43	2	出入境	1	1				2	0	2022.04.04	2022.04.02	3	1	3,4,7呕吐	-2	3	40	1	1	1	1	1	3	2	69	8，9	0	退休	0				2022.04.01	4	8
975	2022.04.08	1		石敏	13761252052	1.64	70	26.0262	53	2	退休	0	3	2021.03	2021.05	2021.11	全部感染	8	2022.04.04	2022.04.02	1	1	4	-4	3	35	1	1	1	1	2	8
976	2022.04.08	和欣国际2号楼304		蒋秀丽	15021360897	1.58	62	24.8358	50	2	无	1	2				0	8	2022.04.04	2022.04.01	2	1	1	+1	3	25	1	1	1	0	2	8
977	2022.04.08	和欣国际2号楼304		林安妮	13167148834	1.63	45	16.937	25	2	上海福建国航远洋船舶管理有限公司	2	1减毒	2021.06			0	0	2022.04.04	2022.04.01	2	1	1,5	+3	3	25	1	1	1	0	1	3	2	50	8	1	无	2				2022.04.04	1	8
978	2022.04.08	169弄16号602		易罗	17621870728	1.56	45	18.4911	15	2	学生	0	2				全部感染	0	2022.04.04	2022.04.01	3	1	0		3	10	1	1	0	0	2	8
979	2022.04.08	169弄16号602		罗荣群	18717751862	1.56	60	24.6548	52	2	暂时停业	0	2				全部感染	8	2022.04.05	2022.04.01	3	0	5	+2	3	10	1	1	0	0	2	8
980	2022.04.08	场北公寓		廖先平	13816493019	1.6	85	33.2031	53	2	厂工	0	3				全部感染	8	2022.04.04	2022.04.01	1	0	4,5	+1	3	10	1	1	4	1	2	8
982	2022.04.17	上海	9床	施惠达	17316396992	1.78	80	25.2493	56	1	退休	1	3			2022.02	2，3	8	2022.04.08	2	2	1	0		3	15	1	1	1	1	1	1	1	56	8	0	在养老院干活	3			2022.02.15	2022.04.10	3，5	8
983	2022.04.17	上海市崇明县港沿镇富军村富前655号	16区9	梁忠狗	13916474285	1.74	80	26.4236	56	1	退休	0	3			2022.02	1，3	8	2022.04.09	2	1	1	0		2	20	0	0	1	1	3	0												0
984	2022.04.17	呼玛四村89号501室	10区40	吴震远	13764066669	1.88	100	28.2933	38	1	退休	2	1	2021.07.15			1，2	0	2022.04.07	3	3	0	0		3	5	1	1	1	1	1	3	1，2	71	8	1	退休	2		2021.08.16				0
985	2022.04.17	宝山区高境镇吉浦路521号一江春水	14区10a	胡忠余	15926807546	1.6	65	25.3906	54	1	吉浦路521号悦尚温泉	0	3			2021.12.31	2，2	6	2022.04.13	6	3	1	2，4，5	-1	3	4	1	0	1	1	1	1	1	26	0								0	0
986	2022.04.17	江杨南路980号	14区10b	兰文树	18378662124	1.75	100	32.6531	21	1	上海市领克中心	1	0				6，2	0	2022.04.14	5	3	1	2	+1	3	4	1	1	1	1	1	1	1	25	0									0
988	2022.04.17	615	12区18B	夏春雷	13721285017	1.75	90	29.3878	34	1	模样	1	3	2021.03.19	2021.04.17	2021.12.24	1，3	0	2022.04.15	2	3	0	3	+1	3	4	1	1	1	1	2	8	1	50	0	0	卖东西	3					0	0
989	2022.04.17	三门路485弄75号101	12区18A	李旭东	15690777361	1.73	80	26.7299	34	1	盼凯客餐饮	0	2	2021.06.18	2021.06.29		5，2	0	2022.04.15	2	3	0	7	+1	3	4	1	1	1	1	1	1	1	36	0	0	餐饮	2						8
990	2022.04.13	上海	12区12	裴秀琴	15921013920	1.6	75	29.2969	60	2	无	1	0				1，0	7	2022.04.11	2	3	1	2，4	-1	3	3	1	1	1	1	1	6	1	34	9	1	无	0				2022.04.10	5	4	1	65	1	0	服务行业
991	2022.04.17	宝山区国权北路290弄l4号304室	11区13	李红学	13817841629	1.75	70	22.8571	44	1	杨浦区心诚农贸市场	0	3			2021.12	5，3	0	2022.04.12	1	3	1	5	-1	3	3	1	1	1	0	3	0												0
992	2022.04.17	上海市宝山区罗泾镇陈川路555弄275号401	23区3	苏南	13818088361	1.34	55	30.6304	10	1	无	0	2		2021.09.10		1，3	0	2022.04.08	2	3	1	4	-1	3	7	1	1	2	1	1	3	2	37	0	2	计划部门	3	2021.03.11	2021.06.11	2021.12.22	2022.04.06	1，3	8	2	35	0	2	计划部门
993	2022.04.16	三门路485弄75号101室	12区17	李红邦	16621041980	1.75	61	19.9184	36	1	盼凯客餐饮	1	2	2021.03	2021.09		1，3	0	2022.04.12		3	1	3，4	-3	3	4	1	1	2	1	1	1	1	33	0	0	餐饮	2	2021.06.07	2021.12.12		2022.04.11	0	0
994	2022.04.17	高境镇1321弄二二号楼203，室	12区17	杨心田	18217189021	1.65	68	24.977	56	1	高境镇	0	3	2021.03.31	2021.04.24	2021.12.09	2，3	8	2022.04.12	2	3	1	4	+1	3	2	1	1	0	1	2	8												0
995	2022.04.17	宝山区泗塘一村52号402室	12区16a	黄海灵	15921816478	1.79	68	21.2228	18	1	1	2	2	2021.09.05	2021.10.05		2，3	0	2022.04.08	8	3	1	5	+1	3	3	1	1	0	0	1	3	1	54	0	0	出租车	3	2021.04.09	2021.05.21	2022.01.04	2022.04.08	5	0
996	2022.04.16	:上海宝山区真大路333弄35号1402室	24区7b	郭家宏	13992513176	1.62	70	26.6728	46	1	陕西华润集团	1	3	2021.04	2021.05	2021.12.11	3,3	0	2022.04.13	3	3	1	3,4,5	+3	3	2	1	1	0	1	1	1	1	29	0	0	华润集团	3	2021.04.19	2021.05.03	2021.12.11	2022.04.13	3	0
997	2022.04.16	上海市宝山区大场镇聚丰园路408号	23区9b	宋席席	18714921215	1.66	48	17.4191	21	2	俊峰美容美发		3	2021.08.02	2021.08.30	2022.02.08	1,2	0	2022.04.14	2	3	0	2,4,5	-1	3	3	0	0	0	1	1	1	2	21	0	0	俊峰美容美发	3				2021.04.14	4,5	1	2	27	0	0
999	2022.04.7	欧泊花郡	23区9	潘敬艳	18715370363	1.65	60	22.0386	29	2	华环集团	1	2	2021.04.24	2021.04.22		7，3	0	2022.04.09	2	3	1	4，5	+3	4	3	1	1	1	1	2	8
1000	2022.04.17	泗塘一村52号402室	12区16a	黄振兵	15021740318	1.58	85	34.049	54	1	衡山出租车有限公司		3	2021.04.9	2021.5.21	2022.01.04	2,3	0	2022.04.08	2	3	1	3,5	-2	3	3	1	1	0	0	2	8												0
1001	2022.04..17	宝山区大场镇聚丰景都57号5-1	23区15	李春	18382921559	1.6	85	33.2031	30	2	俊峰美业	0	2	2021.05	2021.06		5,2	0	2022.04.13	1	3	1	5	+3	3	2	1	1	0	0	1	1	2	34	0		同	2	2021.04.06	2021.05.08		2022.04.09	4	1	2	30	0	0	美发
1002	2022.04.16	宝山大场水岸蓝桥209	23区11A	朱若兰	13580120790	1.65	80	29.3848	25	2	云讯广告	1	3	2021.04.02	2021.04.28	2021.12.11	3，2	0	2022.04.13	3	3	1	0		3	3	1	1	0	0	1	1	1	22	0	0	快递							0
1003	2022.04.16	华和路602弄13号301	23区11B	沈莉宏	18725583560	1.63	70	26.3465	48	2	早餐	0	3	2021.04.06	2021.05.06	2022.01.11	8，3	0	2022.04.09	2	1	1	2，5	-1	3	3	1	1	0	0	3	0												0
1006	2022.04.16	聚丰园路669弄52号501室	23区15a	李霞	13761028044	1.56	62	25.4767	36	2	上海大学	3	3	2021.01.05	2021.1.22	2022.11.23	4，3	0	2022.04.12	1	3	1	3,2,4,5	+1	3	3	1	0	0	0	2	8												0
1007	2022.04.17	泗塘一村	12区14a	高云娟	13482461125	1.62	63	24.0055	44	2	杨思医院	0	2	2021.03	2021.04		1，3	0	2022.04.09	1	3	1	4,6	-2	3	2	0	1	0	1	3	0												0
1008	2022.04.17	泗塘一村	12区14b	徐翠珍	15900590812	1.63	58	21.83	36	2	泗塘一村	1	2	2021.05	2021.06		1,3	0	2022.04.09	2	3	1	4,5	+1	3	6	0	1	1,2	1	3	0												0
1009	2022.04.17	邑都青年公寓	11区9B	刘漫	15138716273	1.6	48	18.75	25	2	上海玺利建筑装饰有限公司	0	2	2021.06.03	2021.06.29		1,2	0	2022.04.15	6	3	1	4,7	-3	3	3	1	0	0	0	1	1	2	25	0	2	学生							0
1011	2022.04.16	德都路168-64-602	12区13b	吉凤英	13818286483	1.58	60	24.0346	61	2	退休	0	0				4，2	0	2022.04.15	2	3	1	5	-2	3	2	1	0	1	1	3	0												0
1012	2022.04.12	德都路168－64－602	12舱13A	徐韵	13818634633	1.72	75	25.35	29	1	白领	2	0				全部感染	0	2022.04.11	2022.04.07	2	0	1，4	-2	3		1	1	0	1	2	8
1013	2022.04.07	宝山区殷高西路333	11舱12A	康建雄	15574950462	1.7	87	30.1	26	1	永辉超市员工	2	3	2021.03.29	2021.04.19	2022.01.20	全部感染	0	2022.04.06	2022.04.01	3	1	1，3，5，6	-1	3	2	1	0	1	0	3	0
1014	2022.04.11	高境镇吉浦路615弄123号501室	11舱12B	罗勇	15216781892	1.7	80	27.6817	35	1	饭店员工	0	3	2021.04.01	2021.04.23	2021.11.09	全部感染	0	2022.04.09	2022.04.07	1	1	4，5，6，7（头痛）	-2	3	2	1	1	1，2	1	2	8
1015	2022.04.17	德都路58弄.1号502		江轩	13761586602	1.6	40	15.63	12	1	学生	0	2	2021.10.31	2021.11.21		3	0	2022.04.16	2022.04.11	3	0	3	-7	3		1	1	1	1	1	3	2	37	0	0	个体户	3	2021.03.30	2021.04.28	2022.03.03	2022.04.02	3，4，5，7（乏力）	8
1016	2022.04.16	欧泊花郡47号楼702室	24舱12房A	贠波	13073398101	1.78	107	33.77	28	1	口腔医师	2	0				全部感染	0	2022.04.06	2022.03.26	3	1	2，4，7（味觉嗅觉丧失）	-4	2		0	0	1	0	2	8
1017	2022.04.17	新二路168号206	11舱11-9	王本琴	15000286549	1.65	60	22.04	51	2	酒店员工	0	2	2021.06	2021.08			9				1	3								3
1018	2022.04.16	大场真大路358弄61号901	24舱12房B	陶秀生	13774461201	1.72	75	25.35	59	1	超市员工	0	3	2020.12	2021.06	2021.12	3，3，3，3	8	2022.04.08	2022.04.06	2	1	1，2，3，5	+3	3	8	1	1	1	1	1	1	1	60	0	0	菜场卖菜商贩	3				2022.04.02	1，2，3，5	8
1019	2022.04.17	宝山区殷高西路长江国际333号永辉超市	1111	沈海红	13162175823	1.62	80	30.48	41	2	超市员工	0	3				全部感染	0	2022.04.06	2022.04.04	1	1	1，3，5	-1	3		1	0	1	1	3	0
1020	2022.04.16	真大路欧泊花郡	24舱11A	陈波	15228469700	1.75	57	18.61	24	1	厨师	1	2	2021.06.03	2021.06.24		全部感染	0	2022.04.14	2022.04.09	3	1	2，3，4，7（乏力）	-2	3		1	0	1	1	1	1	1	20+	0		口腔医生
1021	2022.04.16	真大路欧泊花郡	24舱11D	刘恒	13855446811	1.7	76	26.3	29	1	华环农贸市场卖菜	0	2	2021.03.24	2021.04.22		3	0	2022.04.09	2022.04.07	3	1	1，2，3，4，5，6，7（鼻塞，浑身痛）	-2	4（未隔离）			1	1	1	1	1，8	2	90+			无业							6	2
1022	2022.04.18	上海市宝山区泗塘一村502号103室	12舱15B	刘乾坤	15000573008	1.78	65	20.52	28	1	装修工人	0	2	2021.04.26	2021.05.24		全部感染	0	2022.04.09	2022.04.01	3	1	1，3，4，6，7（头痛，乏力）	-3	3		1	1	1，2	1	1	1	1，2		0
1023	2022.04.18	上海市宝山区泗塘一村502号103室	12舱11B	李丹莉	15921338053	1.6	70	27.34	28	2	超市员工	0	2	2021.04.26	2021.05.24		全部感染	0	2022.04.04	2022.04.04	3	1	1，2，3，4，5，6	+1	3		1	1	1，2	1	1	1	1，2		0
1024	2022.04.17	呼玛四村102弓103室	12舱10A	陈彩芳	13916167884	1.6	62	24.22	54	2	菜场商贩	1	0				全部感染	9	2022.04.06	2022.04.04	1	1	1，2，3，4，5，6	-1	3		1	1	1，2，3	0	2	8
1025		宝山区逸仙路1321弄3支弄71号601室		昌凌云	15221965167				49	2	高境镇																				3
1026	2022.04.16	久久旅馆	24舱7B	郁承杰	17505719594	1.72	75	25.35	50	1	美团外卖	0	2				全部感染	0	2022.04.13	2022.04.11	3	0	0		3		1	0	0	0	2	8
1027	2022.04.17	上海市宝山区呼玛四村97号602	12舱9A	杨丹妮	15021454867	1.55	50	20.81	17	2	学生	1	2	2021.08.22	2021.09.18		3，3	0	2022.04.07	2022.04.06	2	1	1，2，4	-1	3		1	1	1	1	2	8
1028		上海市宝山区 虎林路 611慕琪公寓		张四	15839604371				49	2	上海K管																				3
1029	2022.04.08	宝山区新二路168号3号门		谭美芬	13127775030	1.52	50	21.64	50	2	保洁人员	0	3				全部感染	0	2022.04.08		3		0								3	0
1030	2022.04.17	新二路168	11舱8	田丽	15563672628	1.6	70	27.34	46	2	保洁人员	0	2	2021.04	2021.04		全部感染	0	2022.04.16	2022.04.09	1	0	0	0	3		1	1	0	0	2	8
1031	2022.04.16	宝山区	24舱6B	金永强	13936211244	1.68	72	25.51	34	1	自由职业	1	3	2021.04.08	2021.04.29	2022.01.07	全部感染	0	2022.04.11	2022.04.07	3	1	5，7（咽部不适）	-2	3		1	0	1	1	2	8	1	30+	0								1，3，4，5
1032	2022.04.16	宝山区通河七村210号203	12舱8	韩锐	18895318394	1.73	60	20.05	26	1	客服	2	2				全部感染	0	2022.04.04	2022.04.01	3	1	1，2，3，4，5，6，7（乏力）	-2	3		1	0	1，2		1	3	2	49	0	0	销售	2					1，2，3，4，5，6，7（乏力）	5	1	39	0	0	销售
1033	2022.04.17	宝山区呼玛三村468号201	12舱8	陈元光	13482860798	1.78	65	20.52	65	1	退休	1	3				全部感染	0	2022.04.06	2022.04.05	2	1	4	-1	3		1	0	1	1	2	8
1042	2022.4.16	宝山罗泾镇宝通家园87号401	24-10-A	王绪英	13636698910	1.7	77	26.6436	54	1	宝钢	0	3	不详			1，2	0	2022.04.06	2022.04.04	2	1	1、3、5腰痛	-2	2	14	1	0	1	1	3	不详
1043	2022.4.16	罗东路501弄83号	——	张红海	18856768825	1.72	75	25.3515	32	1	打工	0	3	2021.03.16	2021.05.04	2022.01.13	不详	0	2022.04.06	2022.04.05	3	1	1、3、5	-2	3	5	1	0	1	1	3	不详
1042	2022.4.16	宝虹家园		杜依伊	17625602276			#DIV/0!	2	2	无	0	0				3	0	2022.04.08	2022.04.07	3	1	4		3		1	1	2	1	1	3	2		0
1043	2022.4.16	陈川路555弄		邓克玉	17625602276	1.67	58	20.7967	26	2	口腔门诊前台	1	3			2022.01.08	4	0	2022.04.08	2022.04.07	3	1	4,5	-2	3		1	1	1,2,3		3	0												0
1044	2022.4.16	上	45-15B	李根余	18121733731			#DIV/0!	66	1																					3
1045	2022.4.16	通	12-6A	张水平	18916045839	1.56	60	24.6548	58	1	工人	0	3			2022.01.01	0	0	2022.04.06	2022.04.04	3	1	4,7	-1	3	20	1	1	1		2	8
1046	2022.4.16	国权北路828弄64号1102室	45-14B	宋婷婷	13818437545	1.65	55	20.202	35	2	幼师	0	2		2021.08.30		3,2,0	0	2022.04.07	2022.04.05	3	1	1，4,5，7	-1	1		0	0	1,2,3		2	8
1047	2022.4.16	通河三村210号602室	46-15A	王斌	13901603250	1.75	75	24.4898	55	1	出租车司机	0	3			2022.01	2，3	0	2022.04.03	2022.03.29	1		3，4,5，7	+2	2	20	1	1	1,2		3	0
1048	2022.4.16	上海宝山区张庙街道泗塘一村43弄5号201室		桑建华	13032115925	1.64	55	20.4491	62	1	医药	3	2				2,0		2022.04.09	2022.04.07	2	1	4,5,7	-1	2		1	1	1,2,3	1	3	0
1049	2022.4.16	宝山区恒盛豪庭9号楼	32-6B	谭秋霞	18423560309	1.67	75	26.8923	27	2	制造业	3	0				1,3	8	2022.04.09	2022.04.07	2	1	3,4	+1	1	40	1	0	1	1	3	0
1050	2022.4.16	泗塘二村79号601	11-05A	陆赛琴	13764618741			#DIV/0!	50	2																					3
1051	2022.4.16	上海市宝山区泗塘二村79号601室		陈晓	13817310732	1.69	72	25.2092	21	2	退休	1	3			2022.01.17		0	2022.04.08	2022.04.05	3	1	7	-2	2	15	1	1	1		1	4	2	51	0	0	无业	2				2022.04.03	2,3,4,5	8
1052	2022.4.16	吉浦路142弄102室		米碎兰	13648424745	1.57	57	23.1247	47	2	实验室	1	2		2021.07			0	2022.04.12		2	0	2，4,5，7	-1	2	15	1	1	1，3	1	2	8
1053	2022.4.16	泗塘四村		康凤英	18856817699	1.57	62	25.1532	42	2	无	1	3	2021.03	2021.04.07	2021.12	3，3，0，2	0	2022.04.06	2022.04.04	2	1	2	1	3	8	1	1	1	1	3	0
1054	2022.4.16	新二路168号	45-12	蔡士品	13564782710	1.65	75	27.5482	49	2	家政	0	2	不详			2，3	0	2022.04.11	2022.04.07	2	1	4、5	2	3	5	1	1	1	1	3
1055	2022.4.16	宝山区通河六村184号404室	12-05-B	孙玉莉	13524821165	1.5	60	26.6667	55	2	退休	0	2	2021.03.25	2021.04.27		2，2	0	2022.04.06	2022.04.01	2	1	3	-3	3	7	1	1	1	1	3
1056	2022.4.16	新二路168号	45-12	刘书菡	13564782710	1.52	65	28.1337	10	2	学生	0	2	不详			2，3	0	2022.04.10	2022.04.01	2	1	3	1	3	5	1	1	1	1	3	0
1057	2022.4.16	爱辉路701号	46-12-A	张亿龙	19514668634	1.75	90	29.3878	19	1	外卖	0	2	不详			3，2	0	2022.04.14	2022.04.13	3	1	5	-2	3	5	1	1	1	1	1	3	2	50	脑出血、高血压	0	保洁	2	不详				4
1058	2022.4.16	上海市静安区平型关路2199弄26号103室	46-11-a	倪胜	13341623107	1.78	110	34.7178	41	1	超市	1	0				不详	0	2022.04.06	2022.04.04	3	1	4、5、6	-1	3	5	1	0	1	1	3	0
1059	2022.4.16	呼玛四村	12-4a	施智宸	13524229858	1.4	53	27.0408	11	1	学生	0	2	2021.01	2021.12		2	0	2022.04.06	2022.04.04	2	0	4	-1	3	5	1	1	1	1	3	0
1060	2022.4.16	呼玛四村	12-4b	顾圣颖	13524229858	1.57	88	35.7012	35	2	财务	1	2	2021.05	2021.06		2	0	2022.04.06	2022.04.04	2	0	4	1	3	5	1	1	1	1	3	0
1061	2022.4.16	盛桥新二村66号102室	11-03	陈心怡	18721271652	1.5	50	22.2222	13	2	学生	0	2	2021.08	2021.01		0	0	2022.04.13	2022.04.10	2	1	4	1	3	5	1	1	1	1	3	0
1062	2022.4.16	宝山区新二路168	45-10b	赵素梅	13916127578	1.58	65	26.0375	51	2	保洁	0	3	2021.05	2021.06	2022.01	3	0	2022.04.10	2022.04.09	2	0	3、4	1	3	10	1	1	0	1	3	0
1063	2022.4.16	盛桥新二村66号102室	11-03	陈宝英	13816049697	1.66	88	31.935	62	2	退休	0	2	不详				13.高血压、糖尿病	2022.04.12	2022.04.10	2	1	0	0	3	5	1	1	1	1	3	0
1064	2022.4.16	富长路方舱	46-9b	崔霏	15316048337	1.78	75	23.6713	41	1	超市	0	3	不详			8	0	2022.04.08	2022.04.05	7	1	5	2	3	5	1	0	1	1	3	0
1065	2022.4.16	呼玛四村	12-3a	曹柳	15221103811	1.65	51	18.7328	58	2	退休	0	2	2021.08	2021.09		2	0	2022.04.06	2022.04.10	2	1	0	0	3	5	1	1	1	1	3	0
1066	2022.4.16	恒高路132弄	11-1b	陈红	18889500321	1.65	58	21.3039	31	2	教师	2	3	2021.03.21	2021.04.02	2022.01.20	无	0	2022.04.13	2022.04.09	2	1	3、4	-2	3	5	1	0	1	1	3	0
1067	2022.4.16	宝山	21-12	周家辉	17596939383	1.7	65	22.4913	20	1	防疫保安	1	2	2021.04	2021.08		无	0	2022.04.08	2022.04.05	2	1	1、2	-1	3	5	1	0	1	1	3	0
1068	2022.4.16	宝山	21-12	朱功和	15380502119	1.7	58	20.0692	68	1	环卫	0	3	2021.04	2021.06	2021.08	不详	0	2022.04.14	2022.04.11	2	1	3、4	-3	3	5	1	0	1	1	3	0
1069	2022.4.16	恒盛豪庭9栋1201	11-2b	王少兰	13862144602	1.7	55	19.0311	29	2	实验员	1	2	2021.07.10	2021.07.31		2，2，2，2，2	0	2022.04.13	2022.04.10	2	0	3、4	1	3	5	1	0	1	1	3	0
1070	2022.4.16	上海市宝山区恒盛豪庭	11-2a	张亚娟	15823879397	1.52	50	21.6413	26	2	实验员	1	2	2021.07.10	2021.07.31		2，2，2，2，2	0	2022.04.13	2022.04.10	2	0	3、4	2	3	5	1	0	1	1	3	0
1071	2022.4.16	宝山区呼玛四村	46-8a	叶春华	13818537670	1.75	80	26.1224	48	1	物流	1	2	不详			3，0	0	2022.04.06	2022.04.04	2	0	0	无	3	5	1	1	0	1	3	0
1072		富长路方舱	22-18b	王秀民	18841600238	1.75	75	24.4898	55	1	工人	0	3			2022-02-01		0	2022-04-08	2022-04-04		0	2，5，7	-2	3	3	1	1	1，3	0	2	8
1073		富长路方舱	12-2a	黄叶玲	13866069885	1.5	45	20	49	2	工人	0	3			2021-12-08		0	2022-04-07	2022-04-03	3		3，4，6	-2	2	15	0	1	1		3	0
1074		富长路方舱	12-2b	高提丽	15021055739	1.63	65	24.4646	37	2	卖菜	0	3			2021-12-18	1，3	0	2022-04-06	2022-04-03	2	1	0		1	15	1	0	1		2	8
1075		富长路方舱	22-18a	陈祥国	18019033852	1.6	59	23.0469	50	1	司机	0	2		2021-05-01			8	2022-04-10	2022-04-04	3	1	2，4	-1	4	20	1	0	1，2		2	8
1076		富长路方舱	26-7b	李世杰	18221652421	1.68	95	33.6593	52	1	环卫工	0	3			2022-02-01	1，2	8	2022-04-10	2022-04-06	2	1	5，7	+1	3	10	0	0	0		3	0
1077		富长路方舱	12-1b	丁盼盼	18221899009	1.55	50	20.8117	33	2	幼师	1	3			2022-02-01			2022-04-13	2022-04-07	2		3，4，5	-4	2	15	1	0	1，2，3	1	2	8												8
1078		富长路方舱	12-1b	周梓萱	18221899009	1.4	30	15.3061	8	2	学生		2	2020-10-01					2022-04-13	2022-04-07	2		4，5	+1	3	15	1	0	2，3	1	1	3	2	33	0	1	幼师	3			2022-02-01	2022-04-13	3，4，5
1079		富长路方舱	12-1a	袁品珍	13764446134	1.5	60	26.6667	57	2	保洁	0	3			2022-02-01		8	2022-04-13	2022-04-07	2		4，5	-3	1	15	1	0	1，2，3	1	1	6	2	33	0	1	幼师	3			2022-02-01	2022-04-13	3，4，5
1080		富长路方舱	21-17a	石德运	17192181066	1.5	55	24.4444	65	2	退休	0	2		2021-04-01			0	2022-04-04	2022-04-01	2	1	2，4，5	-1	3	25	1	1	1，2，3	0	2	8
1081		富长路方舱	21-17b	汪顺燕	13916452266	1.65	50	18.3655	35	2	服务业	2	3			2022-02-01		0	2022-04-04	2022-04-01	2	1	2，3，4，5，7	-1	3	25	1	1	1	0	2	8
1082		富长路方舱	22-12b	盛浩轩	13916452266	1.25	44	28.16	7	1	学生	0	2		2022-03-01			0	2022-04-04	2022-04-01	2	1	4，5，7	+1	3	25	1	1	2	0	2	8
1083		富长路方舱	22-12a	盛祝兵	13916456622	1.7	80	27.6817	41	1	服务业	0	2		2021-04-01			0	2022-04-04	2022-04-01	2	1	3，4，5，7	-1	3	25	1	1	1	0	2	8
1085		富长路方舱	21-16a	陈广芝	13512160627	1.58	72	28.8415	52	2	配送	0	0				1，3	0	2022-04-05	2022-04-04	2	0	4，5，6，7	-1	3	12	1	1	1	0	2	8
1086		富长路方舱	21-16	沈玉兰	15156522494	1.6	55	21.4844	57	2	瓦工	0	3					0	2022-04-07		1		5	-1	3	3.5	0	0	1		2	8
1087		富长路方舱	21-15a	陆燕近	13501903619	1.6	54	21.0938	45	2	主管	1	3			2021-12-10	1，3	0	2022-04-10	2022-04-06	2	1	4，5，7	+0	3	35	1	0	1，2	1	2	8
1088		富长路方舱	21-15b	汪悦悦	13262512838	1.59	46	18.1955	31	2	职员	1	3			2022-01-23		0	2022-04-11	2022-04-07	3	1	3，5	-2	3	25	1	0	3	1	2	8
1089		富长路方舱	46-6a	刘全成	15221198849	1.7	75	25.9516	31	1	快递	1	2		2021-05-01			0	2022-04-10	2022-04-07	1	1	4，5	+0	2	10	1	0	1	1	2	8
1090		富长路方舱	22-15a	侯保丰	15175405218	1.73	72	24.0569	46	1	工人	0	3			2021-12-02		8	2022-04-08	2022-04-04	2		5，7	+0	3	3	1	0	1		2	8
1092		富长路方舱	21-4	潘云萍	13636309051	1.68	60	21.2585	57	2	退休	0	3			2022-02-01	2，3，1	13	2022-04-10	2022-04-07	2	0	4，5	+0	1	12	0	0	1	0	2	8
1093		富长路方舱	21-14a	李爱芹	15800656280	1.65	55	20.202	37	2	个体	1	2		2021-06-01			0	2022-04-08	2022-04-06	2	0	3，4，5	-1	1	20	0	0	1	1	2	8
1094		富长路方舱	21-13	赵佳宾	17661117839	1.7	87.5	30.2768	21	1	配送	0	3			2022-03-20	1，3	0	2022-04-05	2022-04-04	2	1	0		3	12	1	1	1	0	2	8
1095		富长路方舱	21-13	朱四虎	13615693055	1.65	70	25.7117	60	1	工人	0	2		2021-11-01		1	8	2022-04-08	2022-04-07	2	1	4	+1	1	7	1	0	1		2	8
1096		富长路方舱	11-1a	段芳	15838609162	1.62	55	20.9572	40	2	职员	0	3			2022-01-26		0	2022-04-10	2022-04-06	3	1		-1	3	5	1	1	1，2		1	4	1	39	0	0	司机	2				2022-04-03	3，5	0
1097		富长路方舱	45-5a	胡敏	13409997004	1.59	52	20.5688	42	2	职员	1	3			2021-12-19		0	2022-04-09	2022-04-07	2	0	3，5，7	+1	1	15	1		1，3	1	2	8
1098		富长路方舱	46-4a	汤友兵	15201989188	1.77	75	23.9395	41	1	自由职业	0	2					0	2022-04-11	2022-04-07	2	1	3，4	+0	3	18	1	1	1		1	4	2	37	0	1	物业	3			2022-03-01	2022-04-10	3，5，7	8
1099		富长路方舱	21-11	陆卫兵	18752803860	1.7	80	27.6817	52	1	个体	0	3					8，9	2022-04-08	2022-04-06	1	1	1，5	-2	2	6	1	0	1		1	4	2	53	0	1	个体	3				2022-04-05	1，4，5	8
1100		富长路方舱	47-15	王琴	13795471552	1.63	57	21.4536	52	2	退休	0	3			2022-01-01		0	2022-04-12	2022-04-08	3	1	2，7	-3	3	5	1	0	1		2	8
1101		富长路方舱	21-11	李四中	13592234357	1.75	70	22.8571	59	1	快递分拣管理员	1	3			2021-08-01		0	2022-04-08	2022-04-06	3	1	4	-2	1	20	0		1，3		2	8
1102	2022.04.16	月浦镇东钱宅37号		徐西英	18221169141	155	40	16.6493	57	2	钟点工	0	0				全阳性	13	2022.04.09	2022.04.07	3	1	4，5，7其他（头痛，胸闷）	-2	3	8	1	0	1	1	2	8
1103	2022.04.16	上海市宝山区		马利华	18512101326	155	60	24.974	48	2	工人	0	3	2021.04	2021.05.02	2021.11	全阳性	0	2022.04.09	2022.04.07	3	1	5，7其他（口干）	2	3	8	1	1	1	1	1	4	1	49	8,9	1	工人	2	2021.04	2021.07		2022.04.07	4	8
1104	2022.04.16	上海市宝山区月浦镇春雷路332弄49号201室		段洪涛	13472872390	173	65	21.7181	40	1	办公室	2	3	2021.04.13	2021.05.07	2021.11	全阳性	0	2022.04.07	2022.04.05	2	1	1，3，4	1	4 （2人一间共卫）	25	1	1	1,3	1	1	6	2	10	0	0	学生	2				2022.04.03	3,4	3	2	35	0	2	办公室
1105	2022.04.16	马泾桥一村24号104室		陆灿发	13661801006	168	80	28.3447	64	1	退休	1	3	2021.04	2021.05	2021.11	3	8	2022.04.08	2022.04.07	2	0	0		3	8	1	0	1	1	2	8
1106	2022.04.17	泗塘二村69号201室		巫美莉	15021755837	160	55	21.4844	47	2	待业	1	0				全阳性	11	2022.04.13	2022.04.11	3	0	3，4，7其他（头痛，肌肉酸）	-1	3	8	1	1	1,3	0	2	8
1107	2022.04.17	月富路218弄19号403		祁柳	15901761233	163	63	23.7118	47	2	服务员	0	2	2021.06.02	2021.06.24		（2,3）	0	2022.04.04	2021.03.31	2	0	4，7其他（肌肉酸痛，乏力，胸闷，虚汗）	-2	2	25	1	0	2	1	2	8
1108	2022.04.16	宝山月浦		曹海龙	15000109452	173	60	20.0474	24	1	理发师	1	3	2021.04.03	2021.06.04	2022.01.10	全阳性	0	2022.04.04	2022.04.01	2	0	4，7其他（头痛，畏寒）	4	3	8	1	1	1	1	1	1	1	35	0	0	送货员	3			2022.01	2022.04.04	5	8
1109	2022.04.16	上海宝山区宝华北岸郡庭302弄30号楼903		丁泽军	18219399442	170	65	22.4913	25	1	工人	1	3	2021.03.19	2021.04.22	2022.01.05	（2,3）	0	2022.04.06	2022.04.04	2	1	2，4	0	4 （2人一间共卫）	8	1	1	1	1	1	1	1	24	0	0	工人	2	2021.03.19	2021.04.22		2022.04.03	4,5	5	1	27	0	0	工人
1110	2022.04.16	上海市宝山区三门路489弄27号304室		袁秀兰	15317292490	154	48	20.2395	68	2	退休	0	3			2021.11	（0,3）	0	2022.04.11	2022.04.09	3	1	5，7其他（寒颤，咳痰）	1	2	9	1	0	0	1	2	8
1111	2022.04.15	四元路126弄35号		胡雄	18828022014	178	72	22.7244	30	1	办公室	2	3	2021.05.14	2021.06.06	2022.01.10	单人住	0	2022.04.09	2022.04.04	2	1	7其他（嗜睡）	0	1	30	1	0	1	1	2	8
1112	2022.04.11	宝山区鹤林路58弄18号602		张贵山	17301717465	178	65	20.5151	44	1	工人	1	3	2021.03.15	2021.04.15	2022.01.11	单人住	9	2022.04.04	2022.04.01	3	1	3，7其他（乏力，全身酸痛）	-2	1	89	1	0	0	1	2	8
1113	2022.04.17	月富路218弄阳光美林苑10号楼1402室		朱华	13884498776	181	83	25.335	39	1	自由职业	0	3	2021.04.07	2021.04.28	2021.11.15	全阳性	0	2022.04.16	2022.04.10	2	1	3，4，5，7其他（头痛）	-2	3	4	1	1	1	0	2	8
1114	2022.4.16	杨南路399		刘宝连	18639250762	1.6	60	23.4375	56	2	农民	0	3			2022.01	全部感染	8	2022.4.11	2022.4.7	2	1	4 7头痛 恶心	+1	3	2.5	1	1	2	0	1	1	2	53	0	0	农民工	3			2021.08	2022.4.11	2 4 5 7乏力咳痰	8
1115	2022.4.16	扬南路399		王廷珍	15649511692	1.6	70	27.3438	53	2	农民工	0	3			2021.08	全部感染	0	2022.4.11	2022.4.7	2	1	145 7乏力 咳痰	-2	3	2.5	1	1	2	0	2	8
1116	2022.4.16	上海		王存良	13764132599	1.75	85	27.7551	52	1	环卫	0	3	2021.04	2021.07	2021.11	全部感染	0	2022.4.14	2022.4.9	3	1	4 5 3	-1	3	6.66667	1	1	0	0	1	4	2	52	9	0	会务	2	2021.04	2021.07		2022.4.14	47乏力	8
1117	2022.4.16	富浩河滨		王二姑	13816715715	1.6	65	25.3906	56	2	无业	0	0				1，0	9 10 13	2022.4.9	2022.4.6	3	1	4	-1	1	44.3333	1	1	134	0	1	5	2	54	0	0	打工	2		不明		2022.4.9	4	8
1118	2022.4.16	申浦路288		曹志美	18036112333	1.74	70	23.1206	48	2	退休	0	3	2021.05	2021.06	2021.12	1，3 ；1，3；1，2 ；1，0	0	2022.4.9	2022.4.7	3	1	35 7乏力	-2	1	14	1	0	14	0	2	8
1119	2022.4.17	宝山		周秀清	18310621561	1.7	65	22.4913	46	1	保安	1	0				4，疫苗不清楚	0	2022.4.10	2022.4.6	3	1	5	-1	3	6.66667	1	1	1	0	2	8
1120	2022.4.17	上海市宝山区吉浦路521号		许娴	13774322738	1.7	56	19.3772	28	1	浴室上班	1	1	2021.07			全部感染	0	2022.4.8	2022.4.7	3	0	0	/	3	5	1	1	1	0	2	8
1147	2022.4.17	吴淞三村51号602室		钱虹	13788972107	1.6	65	25.3906	35	2	护士	2	1	2021.1.19				0	2022.4.16	2022.4.15	3	0	4	-15	1 单人单间单卫	80	1	0	0	0	2	8
1148	2022.4.17	新二路168 .3号门		邵荣业	13601991749	1.7	70	24.2215	38	1	外卖员	0	2	2021.4	2021.5		全部感染	0	2022.4.7	2022.4.6	3	1	3，4,5，7（乏力）	-1	3 多人混住	7	1	1	1	1	1	1	1	38	0	0	外卖员	2				,2022.4.1	3，4,7（乏力）	8
1149	2022.4.16	高镜		邱其娥	15921574063	1.56	67	27.5312	57	2	打工	0	3					0	2022.4.12	2022.4.11	3	1	5	0.5	2 单人单间共卫	7	1	0	1	1	2	8
1150	2022.4.18	上海市高境镇江杨南路980号		张金龙	18621925686	1.74	80	26.4236	23	1	汽修工	1	2	2021			全部感染	0	2022.4.15	2022.4.13	3	1	1，3，4，5	-2	3 多人混住	5	1	1	1	1	1	1	1	23	0	0	汽修工					2022.4.13	3,4	8	1	25	0	0	汽修工
1151	2022.4.16	上海市宝山区真大路333弄35号1302室		方敏	13916137592	1.53	88	37.5924	39	2	职员	1	2	2021.5.17	2021.6.7		1,2 1,3	13（纤维及东征）	2022.4.14	2022.4.10	3	0	0		3 多人混住	12	1	1	1	1	2	8
1152	2022.4.16	宝山区真北路4333弄15号楼1203室		王蒙莉	13816345152	1.6	50	19.5312	66	2	退休	1	2	2021.7	2021.8		1,2 4,未知	8	2022.4.8	2022.4.6	3	1	3	0.5	2 单人单间共卫	70	1	0	1	1	2	8
1153	2022.4.15	四塘四村81号403室		王志权	15800449335	1.7	80	27.6817	53	1	个体（餐饮）	1	3	2021.3	2021.4	2021.11	全部感染	8	2022.4.13	2022.4.11	3	0	5	-1	3 多人混住	8	1	0	1	1	2	8
1246	2022.04.14学校隔离点，2022.04.16入方舱	呼玛一村226号604		何桂梅	13852315076	1.6	60	23.4375	56	2	退休	1	3				1.3、1.2	0	2022.04.13	2022.04.11	3	0	1	-1	3	15	1	0	0	1	3												7
1247	2022.04.14	上海市宝山区呼玛一村114号602室		李小燕	18702143643	1.54	85	35.8408	37	2	无业	0	3	2021.04.24	2021.05.15	2021.12.30		0	2022.04.13	2022.04.11	2	1	4	1	3	15	1	1	1	0	3
1248	2022.04.14学校隔离点，2022.04.16入方舱	呼玛一村226号604		严晓雯	17717372360	1.65	60	22.0386	32	2	职员	2	3	2021.03.26	2021.04.16	2022.03.12	1.3、1.2	0	2022.04.13	2022.04.11	3	1	1	-1	3	15	1	0	0	1	3
1249	2022.04.11隔离点。2022.04.16方舱	上海宝山区罗店镇罗东路50弄38号		顾明艳	15821213337	1.72	90	30.4218	35	2	幼师	2	3	2021.01.08	2021.01.22	2021.12.02		0	2022.04.07	2022.04.06	3	0	0		1	45	1	0	0	1	3
1250	2022.04.17			周仁定	13701761643	1.78	82	25.8806	54	1	汽车修理工	0	3	2021.05	2021.06	2021.12		0	2022.04.09	2022.04.07	3	0	4.5.7	3	3	8	1	1	0	1	1	1	1	40	8	0	汽车修理工	2				2022.04.09	5
1251	2022.04.10	郭巷桥44号		邓尾仂	18350815652	1.56	54	22.1893	48	2	个体户	0	3	2021.03	2021.06	2021.12.18		0	2022.04.03	2022.04.01	3	1	1.4.5	0	3	8	1	1	0	1	1	4	1	50	0	0	个体户	3				2022.04.03	7
1252	2022.04.16	泗塘浴室610号		刘建国	13621819860	1.72	75	25.3515	44	1	修脚工	0	3					0	2022.04.13	2022.04.10	3	1	4	-1	2	20	1	0	0	1	3
1253	2022.04.17	通河二村155号402室		赵宁	15021388071	1.6	50	19.5312	40	2	自由	2	3				1.2	0	2022.04.13	2022.04.12	2	0	0		3	20	1	0	1	1	3
1254	2022.04.17	泗塘五村106号104室		胡伟敏	18930324302	1.8	110	33.9506	33	1	通讯员	2	3					0	2022.04.09	2022.04.08	3	1	1.4.5	1	3	18	1	1	1	0	1	3	2	65	0	0		3				2022.04.19
1279		上海市宝山区呼玛一村226号602室		刘泉	13916409919	1.68	81	28.699	44	1	租赁大巴	2	3	2021.04.12	2021.05.06	11.25		8	2022.04.07	2022.04.03	3	1	5，4，7喉咙痒	3	3	10	1	1	1	1	1	4	2（妻子徐佳）	44	0	0	麦当劳人员	1				2022.03.31	3.4.7疲乏	8
1280		蔡家弄张家角28号		曹正华	18168278586	1.68	65	23.03	55	1	工人	0	2	2021.06.02	2021.06.24			0	2022.04.06	2022.04.04	2	1	4	2	1	10	1	0	1	1	2	8												8
1281		上海市宝山区呼兰路18号202室		马云妹	15618129405	1.57	35	14.1994	61	2	退休		0				0	0	2022.04.12	2022.04.09	3	0	4	-1	1	32	1	0	1	1	2	8	2	25	0			3				2022.04.11	4
1282		新二路168 3号门		安世椿	13472584755	1.65	72	26.4463	37	1	零工	1	3	2021.04.17	2021.05.16	2022.01.12		0	2022.04.09	2022.04.08	2	0	5	4	3	5	1	1	0	0	2	8
1284		罗店镇蔡家弄村张家角25号		吕子华	13761107614	1.7	72	24.9135	61	1	无	0	2	2021.04.21	2021.05.16		2	0	2022.04.07	2022.04.04	2	1	4	0	3	5	1	1	1	0	2	8
1285		殷高路4号601室		刘斌	13022113801	1.7	80	27.6817	51	1	驾驶员	1	3	2021.01.12	2021.03.25	2022.01.05	3	9	2022.04.12	2022.04.09	3	1	4	0	2	25	1	0	1	1	2	8		60								2022.04.10
1286		罗店镇蔡家弄东队38号		盛金发	13816497935	1.6	55	21.4844	44	1	无	0	3	2021.03.31	2021.04.28	2021.12.22		0	2022.04.07	2022.04.04	2	1	5	0	1	12	1	0	1	0	2	8
1287		蔡家弄村		谭贺广	13052365200	1.8	90	27.7778	49	1	火车	0	3	2021.04.06	2021.05.04	2021.12.30	3	0	2022.04.05	2022.04.04	2	1	5	0	1	20	1	0	1	0	2	8
1288		宝林七村51号504		曹琪华	13651876079				39	2																					3
1289		东太东路777号		姜莉芳	18221570279	1.6	52	20.3125	47	2	玩具厂	0	3					0	2022.04.08	2022.04.05	1	1	0		1	30	1	0	0	1	2	8
1290		罗店镇祁北东路361弄23号501室		顾金妹	13918262687	1.6	65	25.3906	51	2	退休	0	3	2021.04.07	2021.05.03	2022.01.07		0	2022.04.10	2022.04.09	1	1	5	1	2	14	1	0	0	1	2	8
1291		上海市宝山月浦		钱秋艳	18930503743	1.6	67	26.1719	59	2	退休	0	3	2021.04.09	2021.04.30	2021.12.14	3	8.9.10	2022.04.14	2022.04.13	2	1	2，3，7酸痛	0	1	20	1	0	1	1	2	8
1292		茂盛村，东毛一宅22号		陶富英	18301943737	1.5	86	38.2222	26	2		0	2	2021.07.01	2021.07.22		2	0	2022.04.07	2022.04.06	2	没做	3	5	3	10	1	1	1	0	2	8
1293		泗塘三村102号201室		周永丽	13918276917	1.6	68	26.5625	58	2	退休	1	2	2021.04	2021.05		2	8	2022.04.17	2022.04.13	1	1	7头晕	-8	2	10	1	0	1	0	2	8
1294		罗泾镇宝虹家园111号501室		焦伟	13917303924	1.7	63	21.7993	30	1	工程师	1	2	2021.04.06	2021.04.28			0	2022.04.10	2022.04.05	3	1	4	-3	1	20	1	0	1	1	2	8	1	40								2022.04.05
1295		湄浦村羌巷62号		纪宗卓	15316116811	1.8	90	27.7778	44	1	米其林轮胎	0	3	2021.04.16	2021.05.29	2021.12.10		0	2022.04.12	2022.04.04	2	1	0		1	50	1	0	1	1	2	8
		上海市宝山区通河二村83号402		黄娟	13917928973	1.62	57	21.7193	51	2	财务	1	2	2021.04.11	2021.05.05		3，3	0	2022.04.12	2022.04.09	3	1	4	-2	2	20	1	0	1	1	2	8
1297		通河一村		沈素一	15800391181	1.58	64	25.6369	51	2	销售部	0	2	2021.04.26	2021.06.08		0	8	2022.04.11	2022.04.09	3	1	4	0	2	20	1	0	1	1	2	8
1298		高境三中		李彰菲	15721804919	1.55	60	24.974	21	2	餐饮	0	3	2021.04.09	2021.05.08	2021.11.29	1	0	2022.04.10	2022.04.07	2	1	5	7	3		1	0	1，2	1	3	0
1300		杨浦区吉浦路逸仙小区123弄501		李欣宇	15282463483				22	1	上班		3					0	2022.04.10	2022.04.07	1	0	0		2		1	0	1	1	1	3表叔	1					3				2022.04.07	4	8
1302		通河一村6号楼301时		史慧娜	13817973827	1.64	68	25.2826	37	2	健身	2	2	2021.08.07	2021.09.27		2，2	0	2022.04.11	2022.04.09	3	1	4	0	3	20	0	1	1	1	1	3	1	65	9	1	退休	0				2022.04.11	4	8
1303		月浦镇沈巷村东钱宅33号		魏秀	13788975002	1.5	65	28.8889	34	2	无	0	3	2021.04.22	2021.05.18	2021.11.19		13癫痫	2022.04.10	2022.04.09	2	0	5	2	3	8	1	1	1	1	1	4	1	37		0	装卸工	3	2021.04.01	2021.04.22	2021.11.19	2022.04.10	3	8
1305		呼玛四村82号404室		罗兰英	15900513651	1.59	67	26.5021	50	2	个体户	0	2				2，2	13癫痫	2022.04.13	2022.04.12	2	0	0		2	20	1	0	1	1	2	8
1306		方仓		叶荣波	15071500291	1.7	65	22.4913	38	1	保安	1	0					0	2022.04.08	2022.04.06	3	1	3，4	-1							2	8
1308		罗店镇		张子怡	13301667641	1.5	50	22.2222	21	2	面包师	2	3					0	2022.04.07	2022.04.06		1	1，5，7头痛	0	1	20	1	0	1	1	3	0
1379	2022.04.14	呼玛路469		张昆	18667107553	165	60	22.0386	33	1	和二烧麦	1	2		2022.04			0	2022.04.16	2022.04.08	2	1	2	0	1	20	0	0	0	1	3	0
1380	2022.04.13	东贺王3号		杨成国	18217069180	170	80	27.6817	51	1	外卖	0	2	2021.06	2021.06.27		1，2	8	2022.04.16	2022.04.11	2	1	2 4 13	0	3	5	1	1	1	0	2	8
1381	2022.04.14（100） 15转另外一个学校（10）	呼玛三村145号		邹春艳	13944162733	162	65	24.7676	50	2	长春皓月（财务）	2	3	2021.05	2021.05	2022.01.07	全部感染	0	2022.04.17	2022.04.01	3	1	35	1	3	10	1	0	2	1	1	1	1	41	0	2	仓库管理员	3			2021.12	2022.4.3	5	0
1382	2022.04.16	489-28-403		张桂荣	13816307311	168	80	28.3447	63	1	退休	0	2		2021.09		全部感染	89	2022.04.16	2022.04.07	3	1	4	2	3	20	1	1	3	0	1	4	2	63	9			2				2022.4.7	4	8
1383	2022.04.16	富长路9号		从善荣	13023140983	162	58	22.1003	59	2	蔬菜批发	0	2		2021.06		1，0	0	2022.04.16	2022.04.03	1	1	235	-2	3	5	1	1	1	0	3	0
1384	2022.04.17	上海市宝山区逸仙路3456弄64号502室		贺茵	13023157556	165	50	18.3655	42	2	创业	2	2		2021.06.30		全部感染	0	2022.04.17	2022.04.10	3	1	34	-2	3	20	1	1	1	0	2	8
1385	2022.04.11	东太东路885号		苏承浩	18949996920	178	80	25.2493	31	1	玉航商贸有限公司（送货）	1	2		2021.06			0	2022.04.15	2022.04.07	3	1	0		1	5	0	0	0	1	3	0
1386	2022.04.06	东贺王25		马欢	18506142992	178	65	20.5151	24	1	上海驰蔚	0	3			2022.01		0	2022.04.16	2022.04.13	3	1	5	-2	2	10	1	0	1	0	2	8	1	18	0	0	餐饮	0				2022.4.9	0	8
1444	2022.04.16	泗塘二村124 202		张程程	18601628730	1.45	32	15.22	11	2	学生	0	2				全部感染	0	2022.04.11	2022.04.09	3	1	4，5	0	3	5	1	0	1，2	1	1	3	1	36	0	1	职员	2	2021.04.14	2021.05.05		2022.04.09	4，5	8
1445	2022.04.16	泗塘二村124 202		张旭	18601628730	1.78	73	23.04	36	1	职员	1	2	2021.04.14	2021.05.05		3，2，2	0	2022.04.09	2022.04.07	2	1	4，5	0	3	5	1	0	1，2	1	2	8
1446	2022.04.17	长春村孙家宅六号		张金华	18282741139	1.6	70	27.3438	54	2	食品加工	0	3			2022.03	全部感染	8	2022.04.10		2	1	5	3	1	20	1	0	1	1	1	1	2	70+			房东父母						5	0
1447	2022.04.09	集贤路150弄24号		高明洋	13813569004	1.58	41	16.4237	36	2	个体户	0	2		2021.04		全部感染	0	2022.04.04	2022.04.01	2	1	4	-2	3	8	1	1	0	0	3	0
1448	2022.04.17	通河八村4		葛培龙	15021219406	1.62	65	24.7676	60	1	保安	0	2				全部感染	8	2022.04.13	2022.04.09	1	1	5，7	1	2	3	0	0	0	0	3	0
1449	2022.04.16	呼玛二村99号502室		万金利	18717845768	1.55	50	20.8117	44	2	调度	1	3	2021.03.18	2021.04.13	2021.12.02	全部感染	0	2022.04.09	2022.04.08	2	1	5	-2	2	16	1	0	1	1	2	8
1477	2022.04.16	集贤路500弄47号		吴叶芳	13916907452	155	50	20.8117	39	2	超市售货员	0	3			2021.11	（0，1,3）	0	2022.04.08	2022.04.06	3	1	5	-1	2	6	1	0	1	1	2	8
1478	2022.04.18	呼玛路549号卉虞公寓c16		王加辉	17321423225	163	85	31.9922	37	1	餐饮	1	2	2021.03.22	2021.04.12		2	8	2022.04.10	2022.04.05	2	1	4,5	-3	3	6	1	1	1，2	0	1	1	1	29	0	1	餐饮	2	2021.03.22	2021.04.12		2022.04.03	4	8
1480	2022.04.17	宝山区，月浦镇		熊震	13186175338	167	65	23.3067	34	1	自由职业	1	2	2021.06.04	2022.1.12		3	0	2022.04.13	2022.04.09	3	1	0		4 （2人一间共卫）	8	1	1	1	1	2	8
1481	2022.04.16	高境二村234号301室		张德源	18964110641	174	65	21.4692	69	1	退休	2	3	2021.03.29	2021.04.20	2021.11.03	3	8，9	2022.04.11	2022.04.07	2	0	5,7其他（咽喉痒）	-2	2	15	1	0	1，2,3	1	2	8
1482	2022.04.16	通河一村106号		徐志敏	13817786045	160	60	23.4375	42	2	餐饮	0	3	2021.06.05	2021.06.26	2022.01.12	3	0	2022.04.11	2022.04.10	2	1	1，4,5，7其他（鼻塞，全身酸疼）	-2	2	15	1	1	1，2	0	2	8
1483	2022.04.16	宝山区通河二村150号303		徐慧婕	18964714558	160	55	21.4844	34	2	办公室	2	2	2021.05.20	2021.06.10		全阳	0	2022.04.11	2022.04.08	3	1	7其他（咳痰）	5	2	25	1	0	1	1	2	8
1484	2022.04.17	宝山区泗圹二村121号103室		陈亚君	13564542396	162	60	22.8624	54	2	退休	0	3	2021.04	2021.05	2021.01	（0，3,3）	0	2022.04.13	2022.04.13	3	1	4,5	0	2	25	1	0	1,2	1	2	8
1485	2022.04.16	上海		李孝玟	19916133096	167	60	21.5139	30	1	服务	0	3	2021.04	2021.05	2021.12	全阳	0	2022.04.14	2022.04.10	2	0	3,4	2	3	10	1	0	0	1	1	1	1	45	0	0	服务	3			2021.11	2022.04.14	3,4	1	1	20	0	0	服务
1486	2022.04.16	华和路602弄13号301室		亓帅杰	19514766801	175	62	20.2449	20	1	理发师	0	2	2021.07.08	2021.08.07		2	0	2022.04.13	2022.04.11	2	1	7其他（头痛）	0	3	15	1	1	1	1	1	3	2	48	0	0	餐饮	3			2021.11	2022.04.08	1,4,5	8
1487	2022.04.17	通河九村169号301室		刘虎	15556788928	174	60	19.8177	33	1	外卖员	0	3	2021.05.16	2021.06.21	2021.08.02	2	0	2022.04.12	2022.04.10	3	0	0		4 （2人一间共卫）	10	1	0	0	1	2	8
1511	2022.04.16	富长路方舱	29-4a	李章军	18817669198	1.7	87.5	30.2768	51	1	司机	0	2		2022-02-01		2，2，2	0	2022-04-07	2022-04-05	3	1	4，5，7	+1	1	25	1	0	1	1	2	8
1513	2022.04.17	富长路方舱	1-3	朱聪	13167028158	1.6	59	23.0469	41	2	自由职业	1	2		2021-05-01		1，2	0	2022-04-14	2022-04-09	1	1	4，7	-2	2	12	1	0	1	1	3	0
1514	2022-04-17	富长路方舱	34-7	王磊	17621485885	1.66	95	34.4753	35	1	职员	1	1	2022-02-21				0	2022-04-14	2022-04-08	2	1	4，6，7	-3	1	12	1		2		2	8
1516	2022-04-17	富长路方舱	01-01	付明军	13761776820	1.73	80	26.7299	52	1	电工	0	3			2022-12-01	3，0，3，3	0	2022-04-07	2022-04-01	3	1	1，5，6，7	-1	2	12	0	0	1，3	1	2	8	1	40			超市拉货员工					2022-04-02		0
1517	2022-04-17	富长路方舱	1-01	丁世龙	13501606383	1.83	65	19.4094	21	1	零售	1	1	2021-06-30			1	0	2022-04-08	2022-04-01	1	0	0		2			1	0		3	0
1518	2022-04-17	富长路方舱	14-18a	何子凡	19833132247	1.75	90	29.3878	23	1	销售	2	3			2021-07-01	全部感染	0	2022-04-13	2022-04-06	3	1	6	-4	3		1	0	1		2	8
1519	2022-04-16	富长路方舱	33-01	杨明强	13916308697	1.75	68	22.2041	45	1	管理	2	3			2022-12-01	全部感染	8	2022-04-10	2022-04-05			4，5，6，7	+0	2		0	0	1，2，3	1	1	4	2	43	13	2	管理	3			2022-12-01	2022-04-05	3，4	8
1520	2022-04-16	富长路方舱	33-01	杨诗玥	13916308697	1.25	23	14.72	9	2	学生	0	2		2022-12-01		全部感染	0	2022-04-10	2022-04-04			4，7	+2	2		0		1，2，3	1	3	0
1521	2022-04-16	富长路方舱	29-2a	相新运	19156718990	1.75	62	20.2449	52	1	快递员	0	3			2022-12-01	2，3，3	0	2022-04-07	2022-04-04	2	1	3，5	+2	2	4	1	1	0	0	2	8
1543	2022.4.17	宝山区呼玛一村221号503	35-4b	闻婕	18217590378	1.6	60	23.4375	50	2	自由职业者	0	3			2021.11.18	0	0	2022.04.14	2022.04.12	2	1	4、5	1	3	3	1	1	1	1	1	4	1	54	糖尿病	0	不详	0				2022.04.14	3
1544	2022.4.17	上海市宝山区友谊路街道宝山三村94号101室	33-7b	郑逸珺	13636332986	1.65	54	19.8347	20	2	复旦大学	2	2	2021.07	2021.08		2	0	2022.04.12	2022.04.10	2	1	4、5	2	1	8	1	1	1	1	3	不详
1545	2022.4.17	新二路168	444-8a	王路强	17821033102	1.78	75	23.6713	25	1	盒马	0	1	2021.08			3，3	0	2022.04.13	2022.04.11	2	1	4、5	2	3	5	1	0	1	1	3	不详
1546	2022.4.17	北王四十号	34-8b	张连明	13881885982	1.55	55	22.8928	53	1	建筑	0	3	2021.03	2021.05	2021.12	3，3，3	0	2022.04.03	2022.04.01	1	1	5	2	3	8	1	0	1	1	3	不详
1547	2022.4.17	泗塘一村1261号402	35-6b	金晶	15705137478	1.5	65	28.8889	28	2	护士	1	3	2021.03.15	2021.04.11	2021.10.21	3，3，3	0	2022.04.14	2022.04.12	2	1	4、5	-6	3	2	1	1	1	1	2	8.隔壁领居	2	60	0	0	不详	0				2022.04.08	3、4、5
1548	2022.4.17	郭海超 15290304133 上海市上海市宝山区 上海市宝山区呼玛路549-6号卉虞公寓C16	28-7a	郭海超	15290304133	1.7	65	22.4913	15	1	服务员	0	1	2022.01.9			2，2	0	2022.04.13	2022.04.06	3	1	2、4、5	2	3	3	1	1	1	1	1	1	1	不详
1549	2022.4.17	宝山区	33-8b	李金潺	15896731647	1.62	53	20.1951	26	2	护士	1	3	2021.05.8	2021.06.09	2022.01.06		0	2022.04.15	2022.04.13	2	1	5	1	1	7	0	0	1	1	2	8	2	26	0	1	护士	3	2021.05.08	20210.6.09	2022.01.06	2022.04.08	3、4、5
1550	2022.4.17	宝山	53-7a	张海印	13939230501	1.7	80	27.6817	39	1	自由职业者	1	2	2021.07	2021.08		3，3	0	2022.04.11	2022.04.07	3	0	4	2	3	3	1	0	1	1	3	不详
1577	2022.04.16	呼玛一村226号	35区10a	沈菁	18221682386	1.55	43	17.898	21	2	七分甜	1	2	2021.06.03	2021.06.08		5,2	0	2022.04.16	3	3	1	0		3	4	1	1	1	1	1	1	1	25	0	1	自由	2	2021.04.22	2021.05.15		2021.04.13	4，7	0
1578	2022.04.17	宝山区呼玛一村176号104室	54区7A	陈卫春	13818119208	1.66	75	27.2173	41	1	居民	0	2	2021.06.02	2021.07.11		2，3	0	2022.04.17	2	3	1	0		3	8	1	1	1	0	3	0
1580	2022.04.16	吳淞醫院	33区13	王小萍	13916554816	1.6	80	31.25	56	2	同泰北路101	0	3			2021.12	1，3	11	2022.04.15	1	3	1	3	+1	3	5	1	1	0	0	3	0												0
1581	2022.04.16	虎林路800弄93号501	54区7A	林伟艺	13818655984	1.78	94	29.668	33	1	鑫伟海产	0	2	2021.06.18	2021.08.09		3，1	0	2022.04.14	5	3	1	4	+2	3	4	0	1	1	1	2	8												0
1582	2022.04.16	呼玛一村157号502室	28区11b	刘伟龙	13162409955	1.75	80	26.1224	68	1	早已退休	1	2	2021.03	2021.05		2，1	0	2022.04.14	2	3	1	3	+1	3	2	1	1	0	1	3	0												0
1583	2022.04.16	宝山区	12区9a	陈莲花	18221365487	1.6	65	25.3906	36	2	上海宝山区	0	3			2021.11	3，1	0	2022.04.15	5	3	1	1,3,4	+2	3	1	1	1	1	1	3	0												0
1584	2022.04.17	宝山区张庙街道呼玛三村145栋602号	53区6a	张宇戎	14794433583	1.75	55	17.9592	23	1	皓月集团	1	2	2021.05.22	2021.08.12		1，1	0	2022.04.9	2	3	1	4	+1	3	2	0	1	0	0	1	1	1	32	0	1	皓月集团	2					3，4	0	1
1585	2022.04.17	上海宝山区通河七村210号504室	53区6b	赵建	13917370795	1.7	80	27.6817	43	1	中国电科第五十研究所	1	3	2021.03	2021.06	2022.02.15	0	0	2022.04.11	4	3	1	3	-3	3	2	0	1	0	1	3	0												0
1586	2022.04.17	宝山区呼玛三村160号401室	11区13a	苏亚萍	15900625787	1.6	52	20.3125	60	2	退休	1	3			2021.12	1，2	0	2022.04.13	2	1	1	1	+1	3	2	0	1	0	1	3	0												0
[truncated: 22 more columns]

## Sheet: Sheet1
编号	入院时间		床号			身高	体重	BMI	年龄	性别	职业	文化水平：0 初中及以下，1高中，2本科，3研究生	疫苗接种剂次	第一针时间	第二针时间	第三针时间	阴性同住人疫苗接种剂次	基础病：0无，1COPD，2哮喘，3支扩，4ILD，5慢支，6肺癌，7其他肺部疾病，8心脑血管，9内分泌，10泌尿，11消化，12风湿免疫，血液，13其他	确诊时间	确诊前上一次核酸阴性时间	阳性核酸采样方式1鼻拭子，2咽拭子，3均做	确诊期间抗原结果0阴性，1阳性	有无症状0无，1流涕，2头晕，3咽痛，4发热，5咳嗽，6腹泻，7其他	症状出现与核酸阳性间隔时间(d)	隔离场所性质：1单人单间单卫，2单人单间共卫，3多人混住，4其他	隔离场所人均面积	开窗通风：1.否，2是	家庭成员是否直接接触：0否，1是	用药应用：0无，1莲花清瘟，2退热药，3抗生素，4感冒药	物资消杀：0否，1是	上游来源分组：1.同住人，2公共区域；3未知	与患者关系：0未知，1室友，2祖辈，3父母，4配偶，5兄弟姐妹，6子女，7孙辈，8公共区域暴露	性别：1男，2女	年龄	基础病：0无，1COPD，2哮喘，3支扩，4ILD，5慢支，6肺癌，7其他肺部疾病，8心脑血管，9内分泌，10泌尿，11消化，12风湿免疫，血液，13其他	文化水平：0 初中及以下，1高中，2本科，3研究生	职业	疫苗接种剂次	第一针时间	第二针时间	第三针时间	确诊时间	症状：0无，1流涕，2头晕，3咽痛，4发热，5咳嗽，6腹泻，7其他	与上游关系：0未知，1室友，2祖辈，3父母，4配偶，5兄弟姐妹，6子女，7孙辈，8公共区域暴露	性别：1男，2女	年龄	基础病：0无，1COPD，2哮喘，3支扩，4ILD，5慢支，6肺癌，7其他肺部疾病，8心脑血管，9内分泌，10泌尿，11消化，12风湿免疫，血液，13其他	文化水平：0 初中及以下，1高中，2本科，3研究生	职业
																																Upstream infected persons													Upper upstream patient
NO.	Admission date		Bed number			Height	Weight	Body Mass Index，BMI	Age	Sex: 1 male, 2 female	Job	Educational level ：0 Junior high School or below, 1 Senior high School, 2 Bachelor degree, 3 Master degree	Dose of vaccine	Time for first dose of vaccine	Time for the second dose of vaccine	Time for the third dose of vaccine	Dose of vaccine for negative cohabitants	Underlying diseases: 0 none, 1COPD, 2 asthma, 3bronchiectasis, 4ILD, 5 chronic bronchitis, 6 lung cancer, 7 other lung diseases, 8 cardiovascular and cerebrovascular diseases, 9 endocrine diseases, 10 urinary diseases, 11 digestive diseases, 12 rheumatic and immune system diseases or hematological system diseases, 13 others	Time of diagnosis	Last negative nucleic acid time before diagnosis	Positive nucleic acid sampling methods: 1 nasal swabs, 2 throat swabs, 3 all	Antigen results during diagnosis ： 0 negative，1 positive	Symptoms: 0 none, 1 runny nose, 2 dizziness, 3 sore throat, 4 fever, 5 cough, 6 diarrhea, 7 others	Time between symptom onset and positive nucleic acid (days)	Isolation places: 1 single room and single bathroom, 2 single room and single bathroom, 3 people living together, 4 others	Per capita area of quarantine site	Open Windows for ventilation: 1. No; 2Yes	Whether family members have direct contact: 0 No, 1 Yes	Therapeutic drugs: 0 unused, 1 Lianhua Qingwen, 2 antipyretic drugs, 3 antibiotics, 4 cold treatment drugs	Item disinfection and sterilization measures: 0 No, 1 yes	Upstream sources of infection: 1. Living with people; 2. Public areas; 3 Unknown	Relationships between upstream infected persons and patients: 0 unknown, 1 roommate, 2 grandparents, 3 parents, 4 spouses, 5 siblings, 6 children, 7 grandchildren, 8 exposed in public areas	Sex: 1 male, 2 female	Age	Underlying diseases: 0 none, 1COPD, 2 asthma, 3bronchiectasis, 4ILD, 5 chronic bronchitis, 6 lung cancer, 7 other lung diseases, 8 cardiovascular and cerebrovascular diseases, 9 endocrine diseases, 10 urinary diseases, 11 digestive diseases, 12 rheumatic and immune system diseases or hematological system diseases, 13 others	Educational level ：0 Junior high School or below, 1 Senior high School, 2 Bachelor degree, 3 Master degree	Job	Dose of vaccine	Time for first dose of vaccine	Time for the second dose of vaccine	Time for the third dose of vaccine	Time of diagnosis	Symptoms: 0 none, 1 runny nose, 2 dizziness, 3 sore throat, 4 fever, 5 cough, 6 diarrhea, 7 others	Upstream infected persons and their upstream relationships: 0 unknown, 1 roommate, 2 grandparents, 3 parents, 4 spouses, 5 siblings, 6 children, 7 grandchildren, 8 exposed in public areas	sex: 1 male, 2 female	age	Underlying diseases: 0 none, 1COPD, 2 asthma, 3bronchiectasis, 4ILD, 5 chronic bronchitis, 6 lung cancer, 7 other lung diseases, 8 cardiovascular and cerebrovascular diseases, 9 endocrine diseases, 10 urinary diseases, 11 digestive diseases, 12 rheumatic and immune system diseases or hematological system diseases, 13 others	Educational level ：0 Junior high School or below, 1 Senior high School, 2 Bachelor degree, 3 Master degree	Job
1	2022-04-12 00:31:27	上海市-上海市-杨浦区国和路209号文祥公寓216	FK-B-49	刘欣	13204441792				27	1	保安	1	3	2021.5.19	2021.6.10	2021.12.18	3,未知	0 无	2022.4.10	2022.4.7	1,2	1	4	-2	3	6.6	0	1	1	1	1	1	1	26	0	1	保安	3	2021.3.9	2021.3.30	2022.2.22		3,4,7(乏困，四肢酸痛无力)
2	2022-04-12 00:34:09	上海市-上海市-杨浦区杨浦区殷行街道	FK-B-50	王阳	18904465312				35	1	保安	1	3	2021.4.4	2021.4.27	2021.10.28	3,未知	0 无	2022.4.10	2022.4.7	1,2	1	5咳嗽	-1	3	6.6	0	1	1	1	3
3	2022-04-12 00:36:23	上海市-上海市-杨浦区虬江码头83号	FK-B-51	付超	13632764094	1.68	80	28.3447	47	1	保安	0	3	2021.4.27	2021.6.14	2022.1.6	2，未知	0	2022.4.10	2022.4.2	1	1	7（鼻塞）	1	3	2	1	1	1	1	1	1	1	20	0		保安
4	2022-04-12 00:32:55	上海市-上海市-杨浦区殷行街道	FK-B-52	胡杰	18658403059	1.8	75	23.1481	25	1	保安	1	2	2021.4.13	2021.5.4		7，未知	0	2022.4.8	2022.4.4	2	1	3,5	1	3	2.85714	1	1	1	0	1	1	1	50+	0		保安						5
5	2022-04-12 11:25:43	上海市-上海市-杨浦区控江街道控江六村24号504室	FK-B-53	冯守建	19921867911	1.7	70	24.2215	67	1	退休	0	3			2022.1	0	11	2022.4.9	2022.4.1	2	0	4	-1	2	30	1	1	1	0	3
6	2022-04-12 11:21:09	上海市-上海市-杨浦区黄兴路1100号	FK-B-54	阿力木	15292904090	1.7	68	23.5294	30	1	个体	0	2	2021.5.10	2021.6.20		4，未知	0	2022.4.10	2022.4.9	1,2		0		3	4	0	1	0	0	3
7	2022-04-12 11:18:16	上海市-上海市-杨浦区江浦路街道本溪路137号	FK-B-55	叶海军	15757085869	1.74	69	22.7903	43	1	菜鸟驿站	0	3	2021.4	2021.5	2022.3.22	7，,3	0	2022.4.9	2022.4.6	2		2	1	1	3	0	0	1	1	3
8	2022-04-12 11:28:30	上海市-上海市-杨浦区控江街	FK-B-56	夏铋达	18221620847	1.72	70	23.6614	64	1	退休	1	3	2021.6.2	2021.6.24	2022.1.16	1,3	8，11	2022.4.9	2022.4.5	1,2		0		3	8	1	1	0	0	3
9	2022-04-12 11:16:24	上海市-上海市-杨浦区控江路街道	FK-B-57	冯宏顺	15901819807	1.76	66	21.3068	22	1	运输	1	2	2021.8.4	2021.8.25		2（0,2）	0	2022.4.9	2022.4.6	2	1	4	1	3	15	0	0	1	0	2	8
10	2022-04-12 11:24:25	上海市-上海市-杨浦区控江衔道，104弄34号甲504	FK-B-58	张萍	18964041692	1.73	61	20.3816	59	1	司机	1	3	2021.4.22	2021.5.24	2021.11.28	2,0,0	8	2022.4.10	2022.4.7	1	0	4，5	1	3	12	1	1	1	0	2	8
11	2022-04-12 11:22:03	上海市-上海市-杨浦区控江街道	FK-B-59	王志洲	13162340091	1.62	60	22.8624	59	1	无业	0	3	2021.3.21	2021.5.19	2021.12.16	1,0	8	2022.4.9	2022.4.6	3	0	5	-2	3	5	1	1	1	0	3	0
12	2022-04-12 11:41:16	上海市-上海市-杨浦区控江路1029号	FK-B-60	王启伟	13105375299				56	1	保安	0	3	2021.5.29	2021.7.24	2022.2.5	0	0	2022.4.10	2022.4.4		1	4	-1	2	7	1	0	1	1	1	1
13	2022-04-12 11:36:00	上海市-上海市-杨浦区杨浦区长海街道世界路市京一村64/201	FK-B-61	张国荣	13636353179	1.7	63	21.7993	57	1	物业	1	2	2021.6.9	2021.6.30			0	2022.4.9	2022.4.6	2	1	5	1	2	4	1	0	1	0	2	8	1	60			保安						0
14	2022-04-12 11:24:48	上海市-上海市-杨浦区控江	FK-B-62	徐国榛	15026649924				14	1	学生	0	2				1，未知	0	2022.4.12	2022.4.11		1	0		3	60	1	1	1	0	2	8
15	2022-04-12 11:29:41	上海市-上海市-杨浦区控江街道	FK-B-63	汤和喜	13524218720	1.74	82	27.0842	69	1	退休	0	3	2021.4.11	2021.5.7	2021.12.23	1，3	0	2022.4.9	2022.4.6	2	0	0		3	30	1	1	1	1	3
16	2022-04-12 16:18:31	上海市-上海市-杨浦区江浦路1285弄	FK-B-64	贺选保	13052183310	1.6	70	27.3438	51	1	无业	0	2				7，3	0	2022.4.10	2022.4.9	2	0	7（四肢乏力）	1	3	5.71429	1	1	1	0	1	4	2	48	0	0	无业	3					7（头痛，四肢乏力）	6	2	23	0	0	个体
17	2022-04-12 13:47:28	上海市-上海市-杨浦区杨浦区大桥街道双阳路109号	FK-B-65	张建康	13162716016	1.67	62.5	22.4103	57	1	自由职业	0	3	2021.4.29	2021.5.29	2022.1.2	全部感染	0	2022.4.10	2022.4.8	2	0	1,4	-2	3	4.5	1	1	1	0	2	8	1	50			个体户
18	2022-04-12 13:46:42	上海市-上海市-杨浦区大桥街道杨树浦路1455弄19号	FK-B-66	刘福宝	15001936517	1.66	75	27.2173	74	1	退休	0	3	2021.6.5	2021.6.29	2021.12.22	全部感染	0	2022.4.9	2022.4.6	1	1	5	1	3	25	1	1	0	0	2	8
19	2022-04-12 13:41:30	上海市-上海市-杨浦区长阳路2087弄33号103室	FK-B-67	应志勤	15821186021	1.76	65	20.984	70	1	退休	0	3			2022.2.15		7（肺气肿）	2022.4.9	2022.4.1	1	1	2，7（乏力）	1	1	46	1	0	1	0	3	0
20	2022-04-12 13:39:38	上海市-上海市-杨浦区平凉路1359弄2号302	FK-B-68	许岩	13818615680	1.85	85	24.8356	41	1	办公室职员	2	2	2021.6.4	2021.6.27		2，,2	0	2022.4.10	2022.4.9	2	0	4,6	1	3	30	1	0	1	1	3	0
21	2022-04-12 13:41:23	上海市-上海市-黄浦区杨浦区大桥街道宁武路269号舜君企业园	FK-B-69	张军伟	13140742658	1.75	73	23.8367	24	1	服务员	0	2	2021.7.5	2021.7.30		6，未知	0	2022.4.9	2022.4.8		1	2，7（肌肉酸痛）	-2	3	5	1	1	0	1	3	0
22	2022-04-12 13:39:10	上海市-上海市-杨浦区大桥街道	FK-B-70	林乐	18616655116	1.8	82	25.3086	40	1	广告公司	1	1(重组型疫苗，一针剂)	2021.6.23			全部感染	0	2022.4.12		2022-04-06	1	3,5	1	3	45	1	1	1	1	1	4	2	36	0	3	职员	2					3，5
23	2022-04-12 13:43:34	上海市-上海市-杨浦区大桥街道	FK-B-71	李彬	18616043918	1.76	75	24.2123	38	1	个体	0	2	2021.6.4	2021.6.30		全部感染	0	2022.4.11	未做	1	1	2	-1	3	12	0	1	1	1	1	4	2	39	0	0	个体户	3					4
24	2022-04-12 13:43:46	上海市-上海市-杨浦区大桥	FK-B-72	刘维	15821610569	1.72	65	21.9713	32	1	职员	2	2	2021.3.29	2021.4.24		0	0	2022.4.10	2022.4.4	2	1	3，4，5	-2	1	100	1	0	0	0	3	0
25	2022-04-12 13:46:55	上海市-上海市-杨浦区大桥街道	FK-B-73	陈明	15221249599	1.78	70	22.0932	48	1	职员	0	3	2021.3.19	2021.4.14	2021.11.9	全部感染	0	2022.4.7	2022.4.4	未知	0	7（头痛，乏力）	2	3	35	1	1	0	0	1	4	2	47	0	1	物业	1					3，5,7（头痛)
26	2022-04-12 13:50:44	上海市-上海市-杨浦区大桥街道	FK-B-74	张凑平	13248354303	1.7	70	24.2215	47	1	外卖	0	1	未知			1,3	0	2022.4.8	2022.4.7	2	1	4	0.5	3	5	1	0	1	0	3	0
27	2022-04-12 16:22:30	上海市-上海市-杨浦区双辽路200弄26号504	FK-B-75	王才清	18016452717	1.65	70	25.7117	69	1	退休	0	2	2021.5.30	2021.6.21		全部感染	0	2022.4.10	2022.4.8	3	0	0		3	20	1	1	0	0	2	8	2	60			退休						未知
28	2022-04-12 16:26:44	上海市-上海市-杨浦区辽源西路239弄14号	FK-B-76	陈勇青	13788930231	1.62	65	24.7676	68	1	退休	0	0				1，3 1,2	0	2022.4.10	2022.4.7	2	1	4,5,6	1	3	25	1	0	1	1	3	0
29	2022-04-12 16:31:38	上海市-上海市-杨浦区平凉街道	FK-B-77	石耀武	13707644839	1.73	70	23.3887	57	1	物业	1	3	2021.3.15	2021.4.10	2021.12.1	3，3	0	,2022.4.10	2022.4.10	1	1	3	-1	3	35	1	1	1	1	3	0
30	2022-04-12 16:27:57	上海市-上海市-杨浦区平凉路街道霍山路1191弄10号505	FK-B-78	蔡鹏	13163219233	1.65	68	24.977	33	1	个体	1	3	2021.4.24	2021.5.23	2021.10.25	全部感染	0	2022.4.11	2022.4.10	3	0	7（嗓子干）	0.5	3	4	1	1	0	0	1	1	1	27	0	1	个体户	2					1
31	2022-04-12 14:03:54	上海市-上海市-杨浦区鞍山三村35-13	FK-B-79	金柏锟	15021876281	1.79	75	23.4075	26	1	律师	2	2	2021.4.30	2021.5.28			0	2022.4.7	2022.4.5	2	1	4	0.5	1	40	1	0	1	1	3	0
32	2022-04-11 22:07:38	上海市-上海市-杨浦区定海街道	FK-B-80	陈松年	13162179753	1.8	90	27.7778	68	1	退休	0	3	2021.7	2021.8	2022.2.16	全部感染	0	2022.4.7	2022.4.2	1	1	5	1	3	8	1	1	0	0	3	0
33	2022-04-11 21:57:05	上海市-上海市-杨浦区定海路街道	FK-B-81	张隆瑚	17821857745	1.85	88	25.7122	26	1	职员	1	3	2021.4.16	2021.5.15	2021.11.20	2,3	0	2022.4.7	2022.4.6	3	1	3,4	0.5	2	8	1	0	1	0	3	0
34	2022-04-11 22:25:30	上海市-上海市-杨浦区楊浦区淀海街道平凉路1976弄5号4O2	FK-B-82	刘恒生	13127996533	1.65	65	23.8751	72	1	退休	0	3	2021.4.8	2021.4.29	2021.11.2		8	2022.4.7	2022.4.1	2	1	4,7(四肢酸痛)	-1	1	14	1	1	2	0	2	8
35	2022-04-11 21:58:24	上海市-上海市-杨浦区定海街道	FK-B-83	田临岑	13788911268	1.77	80	25.5354	32	1	职员	2	2	2021.6.5	2021.6.26		2,2 2,0	0	2022.4.7	2022.4.4	2	1	4	-3	2	15	1	0	1	0	2	8
36	2022-04-11 21:58:35	上海市-上海市-杨浦区顺平路59弄	FK-B-84	包政	13818161838	1.65	45	16.5289	41	1	零售	1	2	2021.6.8	2021.6.29		1,2	0	2022.4.11	2022.4.1	2	1	4	-4	1	12	1	0	2	0	2	8
37	2022-04-11 22:22:02	上海市-上海市-杨浦区杨浦区顺平路59弄13号1805室	FK-B-85	杨晓啼	13062760403	1.66	64	23.2254	73	1	退休	1	3	2021.3	2021-4	2021.10	1,3	8	2022.4.10	2022.4.6	1	1	3,4	-2	3	30	1	1	1	1	3	0
38	2022-04-11 21:57:27	上海市-上海市-杨浦区定海路街道	FK-B-86	封国鹏	15317921038	1.71	60	20.5191	26	1	职员	2	3	2021.4.17	2021.5.8	2021.12.5	2，2	0	2022.4.10	2022.4.6	3	1	1，4,5	-7	2	12	1	0	1	0	3	0
39	2022-04-11 21:59:52	上海市-上海市-杨浦区定海路	FK-B-87	黄煜族	13764652792	1.75	61	19.9184	21	1	职员	1	2	2021.3.23	2021.4.27		2，2	0	2022.4.10	2022.4.6	1	1	2，3，4	-3	3	7	1	1	1	0	1	1	1	26	0	2	职员	3	2021.4.17	2021.5.8	2021.12.5	2022.4.10	1,4,5
40	2022-04-11 21:59:57	上海市-上海市-杨浦区定海路	FK-B-88	黄煜文	13504112729	1.79	61	19.0381	21	1	职员	1	3	2021.4.2	2021.4.23	2022.3.11	2，2	0	2022.4.10	2022.4.6	1	1	1,2,4,5	-3	3	7	1	1	1	0	1	1	1	26	0	2	职员	3	2021.4.17	2021.5.8	2021.12.5	2022.4.10	1,4,5
41	2022-04-11 21:54:00	上海市-上海市-杨浦区定海街道	FK-B-89	薛明	13917550509	1.74	80	26.4236	39	1	职员	2	0					0	2022.4.9	2022.4.5	3	1	4	-2	2	9	1	0	1	1	1	3	2	67	0	0	退休	2				2022.4.6	5，7（咳痰）
42	2022-04-11 22:00:48	上海市-上海市-杨浦区定海路街道11号楼905	FK-B-90	林保少	15901839949	1.76	88	28.4091	50	1	保安	0	3	2021.5.8	2021.5.29	2022.1.6	1,3	0	2022.4.4	2022.4.1	2	1	0		2	10	1	0	1	1	2	8	1	52			保安	3				2022.3.31
43	2022-04-11 21:45:20	上海市-上海市-杨浦区锦西路100弄4号202	FK-B-91	陆长顺	13816097313	1.71	56	19.1512	62	1	退休	1	3	2021.6	2021.7	2022.1	1,3	0	2022.4.9	2022.4.5	3	0	,0		1	30	1	1	1	0	1	4	2	60	0		退休	3
44	2022-04-11 21:45:28	上海市-上海市-杨浦区四平路街道鞍山六村	FK-B-92	郭鹏	18621808758	1.85	80	23.3747	26	1	职员	3	2	2021.6.3	2021.7.3		1,2	0	2022.4.9	2022.4.8	3	1	3，4	-1	3	15	1	1	1	0	3	0
45	2022-04-11 21:51:29	上海市-上海市-杨浦区四平衔道锦西路100弄2号	FK-B-93	杨根发	13023115952	1.6	54	21.0938	57	1	工人	1	3	2021.4	2021.5	2021.12	全部感染	0	2022.4.9	2021.4.5	3	1	1,3	-1	3	16	1	0	1	1	1	6	2	32	0	2	职员	0				2022.4.4	1,3,4	3	2	58	0	1	退休
46	2022-04-11 21:51:29	上海市-上海市-杨浦区四平路街道抚顺路363弄13号502	FK-B-94	徐荣华	13661791793	1.65	57.5	21.1203	58	1	保安	1	2	2021.4	2021.9		1，2	8	2022.4.9	2021.4.6	3	1	1，4，,5	-2	3	10	1	0	2	1	2	8
47	2022-04-11 21:47:00	上海市-上海市-杨浦区四平街道	FK-B-95	翁甲华	18021038049	1.7	72	24.9135	77	1	退休	0	0				全部感染	8	2022.4-8	2022.4.3	3	1	4，,5	0.5	3	14	1	1	1	0	1	4	2	75	8,9	0	退休	0				2022.4.3	3,4	8
48	2022-04-11 21:42:55	上海市-上海市-杨浦区四平街道	FK-B-96	王承良	13818849645	1.75	70	22.8571	36	1	职员	2	2	2021.4.8	2021.4.29			0	2022.4.9	2022.4.6	3	1	1，4,5	-1	2	30	1	1	1	0	1	4		37	0	2						2022.4.4	4
49	2022-04-11 21:28:05	上海市-上海市-杨浦区殷行街道	FK-B-97	毕升	13585609883	1.68	80	28.3447	45	1	职员	2	0					9	2022.4.10	2022.4.7	3	1	3,4	-1	2	14	1	0	1	0	1	6	2	9	0	0	学生	0				2022.4.6	4	3	2	41	0	1	职工
50	2022-04-11 21:41:58	上海市-上海市-杨浦区殷行街道闸殷路八号	FK-B-98	梁学习	15618372526	1.64	75	27.8852	45	1	环卫	0	3	2021.4	2021.5	2021.11.19	1,3	0	2022.4.9	2022.4.7	3	1	7（四肢酸痛）	1	3	40	1	0	1	1	2	8	1	43	0		环卫	3				2022.4.8	1，5
51	2022-04-11 21:24:05	上海市-上海市-杨浦区殷行路七百六十五号	FK-B-99	张浩	17715617958	1.8	100	30.8642	22	1	餐饮	0	2	2021.6.9	2021.7.30			0	2022.4.9	2022.4.8	3	1	4,5	-1	1	4	1	1	0	1	2	8	2	45			美团买菜					2022.4.7	4
52	2022-04-11 21:25:37	上海市-上海市-杨浦区殷行路765号	FK-B-100	钟国建	18302145770	1.7	72	24.9135	31	1	餐饮	0	2	2021.3	2021.4			0	2022.4.9	2022.4.8	3	1	4，,5	0.5	1	4	1	1	0	0	2	8	2	45			美团买菜					2022.4.7	4
53	2022-04-15 14:04:11	上海市-上海市-杨浦区四平街道50弄45号302	FK-B-101	雷正辉	13918986288	1.82	57.5	17.359	71	1	退休	0	3	2021.4	2021.5	2021.12	1,3	0	2022.4.12	2022.4.9	1	0	3	3	2	20	1	1	3	0	3	0
54	2022-04-11 21:44:22	上海市-上海市-杨浦区殷行街道	FK-B-102	王忠宝	13641746732	1.67	55	19.721	66	1	退休	0	3	2021.8	2021.9	2022.3.22		0	2022.4.10	未做	3	1	4	-1	2	15	1	1	1	1	3	0
55	2022-04-11 21:35:44	上海市-上海市-杨浦区杨浦区包头路872号	FK-B-103	罗炽金	13761392815	1.66	67.5	24.4956	53	1	物流	0	2	2021.8	2021.8.20			9	2022.4.9	2022.4.5	2	1	0		1	6	0	1	1	1	1	4	2		0	0	宾馆保洁	2	2021.3	2021.4		2022.4.7	5
56	2022-04-11 21:40:25	上海市-上海市-杨浦区殷行街道，国伟路	FK-B-104	王立田	15821585791	1.78	64	20.1995	49	1	保安	0	3	2021.4.25	2021.5.25	2022.1		0	2022.4.7	2022.3.29	2	1	4	0.5	3	3	1	1	1	0	1	4	2	47	0	0	服务员	3				2022.4.5	4	8	2	40			个体
57	2022-04-11 20:54:03	上海市-上海市-杨浦区松花江路40弄4号404室	FK-B-105	成国生	13162388127	1.68	68	24.093	55	1	司机	0	3	2021.1.13	2021.2.3	2022.1.11		0	2022.4.7	2022.4.4	1	0	1,3，4，5	-1	2	25	1	1	3	1	1	1	1	57	0	1	无业	3			2022.1	2022.4.6	3,4
58	2022-04-11 20:23:47	上海市-上海市-杨浦区长海路街道	FK-B-106	巩汉林	15024620515				18	1																					3
59	2022-04-15 13:33:11	上海市-上海市-杨浦区控江街道控江6村8 号304 室	FK-B-107	叶心忠	13002125009				63	1	退休	1	3	未知			全部感染	0	2022.4.11	2022.4.8	1	0	0		3	4	1	1	1	1	1	4	2	58	9	0	退休	3				2022.4.8	0	6	2	34	0	1	职员
60	2022-04-11 19:41:00	上海市-上海市-杨浦区控江街道	FK-B-108	胡建华	13044633105	1.68	70	24.8016	68	1	退休	0	2	2021.6	2021.7		1，3 1,2 1,0	8,9	2022.4.9	2022.4.1	3	1	3	0.5	3	10	1	1	0	1	2	8
61	2022-04-11 19:38:24	上海市-上海市-杨浦区控江路街道	FK-B-109	潘互乐	17317394023	1.75	70	22.8571	70	1	退休	1	2	2021.6	2021.7		1，0	8	2022.4.10	2022.4.4	3	1	3	-2	3	15	1	1	1	0	1	4	2	66	0	0	退休	2	2021.6	2021.7		2022.4.6	3，4，5
62	2022-04-11 19:43:13	上海市-上海市-杨浦区控江	FK-B-110	叶鸣	13701982318	1.65	60	22.0386	64	1	退休	0	3	2021.4.7	2021.5.13	2022.1.26	1，3	8	2022.4.10	2022.3.23	1	0	5，7（嗓子干）	-4	3	5	1	1	1	1	1	4	2	65	2	0	退休	3				2022.4.2	5
63	2022-04-11 19:32:27	上海市-上海市-杨浦区控江街道	FK-B-111	吴一清	13901639235	1.7	65	22.4913	51	1	职员	2	3	2021-6	2021.7	2022.1.29		2，8	2022.4.9	2022.4.1	1	1	,4	-5	2	14	1	1	1	0	1	4	2	48	0	1	无业	3			2021.12	2022.4.1	4
64	2022-04-11 19:31:35	上海市-上海市-杨浦区控江凤城二村	FK-B-112	任正芳	18916131332	1.78	60	18.937	46	1	职员	1	3	2021.3	2021.4	2022.2.20	全部感染	0	2022.4.8	2022.4.4	3	0	4,7（乏力）	-1	3	12	1	1	1	0	1	4	2	46	0	1	职员	3				2022.4.3	4,5	邻居	1	55			自由职业（装修）
65	2022-04-15 12:58:46	上海市-上海市-杨浦区鞍山三村	FK-C-113	刘根生	18019341039	1.65	75	27.5482	63	1	退休	2	0				全部感染	0	2022.4.13	2022.4.12	1	0	0		3	6	1	1	1	0	1	6	1	17	0	1	学生	1				2022.4.13	4
66	2022-04-15 13:04:30	上海市-上海市-杨浦区鞍山四村第三小区	FK-C-114	李文化	13723226628	1.7	75	25.9516	64	1	无业	0	0				1，2	0	2022.4.9	2022.4.6	3	1	0		3	15	1	1	1	1	3	0
67	2022-04-15 12:55:56	上海市-上海市-杨浦区四平路街道	FK-C-115	曹陵云	15801798648	1.66	75	27.2173	50	1	派出所	1	3	2021.3.29	2021.4.26	2022.1.19	3，3	0	2022.4.14	2022.4.12	3	0	0		3	5	1	1	0	1	2	8	1	30	0	1	民警	3				2022.4.10
68	2022-04-15 12:56:21	上海市-上海市-杨浦区四平街道	FK-C-116	张浩佳	15240177382	1.75	75	24.4898	20	1	服务员	0	3	2021.5.19	2021.6.16	2021.12.19	全部感染	0	2022.4.10	2022.4.4	3	1	1,5	2	3	15	1	1	1	0	1	1	1	20	1		服务员					2022.4.10	3	1	2	50			服务员
69	2022-04-15 12:54:03	上海市-上海市-杨浦区鞍山四寸第二小区49-19-	FK-C-117	杜睿	13659842844	1.81	76	23.1983	31	1	工程师	2	0				全部感染	0	2022.4.14	2022.4.10	3	1	4，,5,6	0.5	3	45	1	1	1	1	2	8
70	2022-04-15 12:55:17	上海市-上海市-杨浦区四平路街道	FK-C-118	张益金	18627940600	1.7	60	20.7612	33	1	职员	1	2	2021.5.1	2021.5.21		全部感染	0	2022.4.14	2022.4.10	3	0	,0		3	45	1	1	1	1	2	8
71	2022-04-15 13:04:02	上海市-上海市-杨浦区四平	FK-C-119	姜凤英	13916771120	1.6	65	25.3906	74	0	退休	1	2	2021			全部感染	0	2022.4.10	2022.4.6	2	0	0		3	25	1	1	0	1	1	4	1	79	0	1	退休	2				2022.4.10	7（声音嘶哑）	8					个体文体店
72	2022-04-15 13:06:59	上海市-上海市-杨浦区四平街道	FK-C-120	李志祥	13916771120	1.68	70	24.8016	79	1	退休	0	2	未知			全部感染	0	2022.4.10	2022.4.6	2	0	7（声音嘶哑）	-5	3	25	1	1	0	1	2	8					个体文体店					2022.4.3
73	2022-04-15 13:19:55	上海市-上海市-杨浦区共青路119弄1号	FK-C-121	丁科宝	13774293768	1.7	65	22.4913	44	1	职员	1	3	2021.6.7	2021.6.28	2022.1.7	全部感染	0	2022.4.11	2022.4.9	3	1	3	1	3	5	1	0	1	0	1	6	1	12	0	0	学生	2				2022.4.8	3，7（全身乏力）	8		45			职员
74	2022-04-13 11:10:30	上海市-上海市-杨浦区共青路119弄	FK-C-122	袁允新	18217731569	1.65	60	22.0386	63	1	退休	0	3	未知			全部感染	8,9	2022.4.12	2022.4.10	1	0	0		3	3	1	0	1	0	3	0
75	2022-04-13 11:19:39	上海市-上海市-杨浦区共青路119号	FK-C-123	张长银	13381736488	1.7	60	20.7612	58	1	职工	0	3	2021.8	2021.9	2022.3		0	2022.4.12		1	0	5	1	2	16	1	0	1	1	2	8
76	2022-04-13 11:17:24	上海市-上海市-杨浦区定海	FK-C-124	柳红根	13918739814	1.73	75	25.0593	61	1	装修工人	1	2				1,3	0	2022.04.10	2022.04.01	3	1	0	0	3	7.5	1	1	1	0	1	1	1	50	0		工人	3					0
77	2022-04-13 11:15:42	上海市-上海市-杨浦区定海街道共青路119弄1号204室	FK-C-125	沈平	18016217169	1.67	67	24.0238	63	1	退休	1	3			2021.11		8	2022.04.11	2022.04.01	3	1	4,5	-2	2	6	1	0	1 2	0	2	8											0
78	2022-04-13 11:14:52	上海市-上海市-杨浦区共青路41号	FK-C-126	徐敏连	13062658598	1.6	75	29.2969	57	1	保安	0	3			2021.05		0	2022.04.09	2022.04.06	3	1	5	0	3	4	1	1	1	0	1	1	1	50	0	1	保安	3
79	2022-04-13 11:12:43	上海市-上海市-杨浦区爱国路94号203室	FK-C-127	陆慈聪	13916325515	1.67	55	19.721	67	1	退休	0	0					13	2022.04.10	2022.04.01	1	未做	0		1	7.5	0	0	1	0	1	4	2	60	11	1	退休	2					4	8
80	2022-04-13 11:12:44	上海市-上海市-杨浦区定海街道平凉路白洋淀薪村14号102室	FK-C-128	葛春桃	15821784957	1.65	70	25.7117	49	1	自由职业	0	3	2021.04	2021.05	2021.12	0,0	0	2022.04.12		3	1	4,5,7	3	1	17	1	0	3	1	2	8											3	3
81	2022-04-12 14:06:17	上海市-上海市-杨浦区四平路街道	FK-C-129	王峥	15692172072	1.7	70	24.2215	31	1	设计师	2	2	2021.04	2021.05		2	13	2022.04.10	2022.04.06	3	0	5	7	3	17	1	1	1	0	1	4	2	28	0	2	企业	2					4	8
83	2022-04-12 14:13:19	上海市-上海市-杨浦区阜新路180弄13号305室	FK-C-131	张舟平	15800932928	1.72	80	27.0416	54	1	待业	2	3	2021.04	2021.05	2021.11		0	2022.04.09	2022.04.04	2	1	4,5	0	1	48	1	0	1	0	2	8
84	2022-04-12 14:44:35	上海市-上海市-杨浦区内江路	FK-C-132	除孝平	17721383573	1.55	60	24.974	59	1	保洁	0	3		2021.04	2021.1		2	2022.04.09	2022.04.04	3	1	5	-5	3	10	0	1	1,3	1	2	8						打过
85	2022-04-12 14:38:09	上海市-上海市-杨浦区内江路9号	FK-C-133	刘平康	19993814785	1.65	56	20.5693	55	1	保洁	0	3	2021.04	2021.07	2021.1	3	8	2022.04.09	2022.04.04	3	1	4,5	2	3	5	0	1	1,2	0	1	1	1	53	8	0	保洁	3						8
86	2022-04-12 14:46:53	上海市-上海市-杨浦区定海路	FK-C-134	茆守敬	13817230549	1.66	75	27.2173	53	1	保安	0	3		2021.05	2021.11		2	2022.04.06	2022.04.04	2	1	4,7	3	3	15	0	1	1	0	2	8												8
87	2022-04-12 14:36:09	上海市-上海市-杨浦区定海路街道	FK-C-135	李鹏乐	18317617032	1.66	66	23.9512	19	1	保安	0	2		2021.06			0	2022.04.09	2022.04.06	1	1	5	-5	1	7.5	0		1	0	2	8
89	2022-04-12 14:39:13	上海市-上海市-黄浦区周家嘴路	FK-C-137	朱建辉	18337593886	1.7	63	21.7993	50	1	保安	0	2		2021.06			0	2022.04.12	2022.04.06	2	未做	7	-2	2		1	0	1	1	3	0
90	2022-04-12 14:34:37	上海市-上海市-杨浦区定海路街道平凉路2767弄333号平房	FK-C-138	赵红艳	17701787723				33	1	装修工人	0	3	2021.03	2021.05	2021.12	打过	0	2022.04.11	2022.04.01	3	1	4,5	-5	3	3	0	1	2	0	2	8
91	2022-04-12 14:35:11	上海市-上海市-杨浦区定海路街道	FK-C-139	赵永胜	15502132056				34	1	装修工人	0	3			2021.12		0	2022.04.12	2022.04.01	3	1	4,5	4	3	4	0	1	1	0	2	8
92	2022-04-12 14:35:13	上海市-上海市-杨浦区平凉路2727弄333号	FK-C-140	刘春雷	15201982010				32	1	装修工人	0	3			2021.12	2	0	2022.04.11	2022.04.01	3	1	4,5	-4	3	4	0	1	1	0	3	0
93	2022-04-12 14:35:56	上海市-上海市-杨浦区定海路街道	FK-C-141	赵红于	15800497873				35	1	装修工人	0	3	2021.05	2021.08	2021.12		0	2022.04.10	2022.04.01	3	1	4,5	-2	3	3	1	1	1,2	0	2	8												8
94	2022-04-12 14:39:05	上海市-上海市-杨浦区定海路街道	FK-C-142	王辉	15518712328				37	1	装修工人	0	3	2021.04	2021.05	2021.12	2	8	2022.04.11	2022.04.01	1	1	4,7	-3	3	2	1	1	1,2	0	1	1	1	35				3						0
95	2022-04-12 14:37:06	上海市-上海市-杨浦区平凉路2767弄333号十九棉厂6105	FK-C-143	赵得星	13404211052				39	1	装修 工人	0	2	2021.05	2021.07		2	0	2022.04.11	2022.04.01	3	1	4	-3	3	2	1	1	1,2	0	1	1	1	39										0
96	2022-04-12 11:19:51	上海市-上海市-杨浦区双阳二村	FK-C-144	刘粉英	13816426124	1.6	75	29.2969	78	2	退休	0	0				2	1	2022.04.9	2022.04.05	3	1	4	-3	3	10	1	1	1,2	0	1	4	1	87	8		退休	0
97	2022-04-12 14:01:14	上海市-上海市-杨浦区四平街道	FK-C-145	高威力	13061733837	1.83	79	23.5898	29	1	汉堡王服务员	1	3	2021.04	2021.04	2021.12		13	2022.04.08	2022.04.06	3	1	1,4,5	1	3	15	1	1	1,2,3	1	1	6	1	60
98	2022-04-12 14:06:48	上海市-上海市-杨浦区楊浦区四平街道铁岭路110弄8号502室	FK-C-146	杜祖昆	15317055051	1.7	59	20.4152	69	1	退休	0	0					8	2022.04.12	2022.04.10	3	0	4	-1	3	12	1	1	1	1	3	0		70	8,9	1	退休	0
99	2022-04-12 14:05:59	上海市-上海市-杨浦区四平街道	FK-C-147	李龙生	13761472109	1.7	75	25.9516	64	1	退休	0	2	2021.05	2021.06		2,2	0	2022.4.10	2022.4.3	3	1	0	0							3
100	2022-04-12 14:03:54	上海市-上海市-杨浦区四平街道，鞍山三村三十五号十九室	FK-C-148	朱德跃	13524221224	1.66	65	23.5883	58	1	退休	1	0					8,11	2022.04.07	2022.04.05	2	0	4,5	0	2	17.5	1	0	1	1	2	8
101	2022-04-12 13:46:27	上海市-上海市-杨浦区大桥街道	FK-C-149	臧荣	13501917727	1.83	75	22.3954	58	1	营销人员	2	0				打过	2,8	2022.04.08	2022.04.04	3	1	0		3	75	1	1	1	1	1	4	1	58
102	2022-04-12 13:51:55	上海市-上海市-杨浦区大桥街道	FK-C-150	魏静芳	15901839705	1.6	59	23.0469	58	2	退休	2	0					0	2022.04.08	2022.04.04	3	1	7	-1	3	75	1	1	1	1	2	8
103	2022-04-12 13:48:09	上海市-上海市-杨浦区大桥	FK-C-151	陶文化	13162306326	1.74	70	23.1206	54	1	无业	0	2		2021.06			8	2022.04.10	2022.04.03	3	1	0		3	5	1	1	1	1	1	4	2	49		0	理疗师	2					0	0
104	2022-04-12 13:44:43	上海市-上海市-杨浦区大桥街道	FK-C-152	陶婧	15721542670	1.56	47	19.313	24	2	幼教	2	2	2021.04	2021.05			0	2022.04.09	2022.04.01	3	1	4	-6	3	6	0	1	1	0	1	3	2	50	0	0	美容师	2						8
105	2022-04-12 14:00:58	上海市-上海市-杨浦区大桥街道	FK-C-153	徐东元	15921266205	1.6	66	25.7812	67	1	保安	0	3	2021.04	2021.05	2021.12		0	2022.04.09	2022.04.01	1	0	0		3	5		0	0	0	2	8												0
107	2022-04-12 16:25:36	上海市-上海市-杨浦区平凉街道	FK-C-155	孔繁强	13764698954	1.7	67	23.1834	39	1	工程师	2	3			2021.12		0	2022.04.12	2022.04.07	3	1	4	-2	3	20	1	1	0	1	1	3	2	65	2		退休						4	0
108	2022-04-12 12:56:38	上海市-上海市-杨浦区控江路474号	FK-C-156	房庆昌	13917038217	1.7	70	24.2215	61	1	退休	1	3		2021.05	2021.12	3	0	2022.04.06	2022.04.01	3	0	7	-5	3	13	1	1	1	1	2	8
109	2022-04-12 12:57:58	上海市-上海市-杨浦区长白衔道	FK-C-157	李家良	13651760228	1.73	70	23.3887	62	1	退休	0	0					8	2022.04.10	2022.04.06	1	1	4	1	3	16	1	0	0	1	3
110	2022-04-12 12:59:34	上海市-上海市-杨浦区杨浦区长白街道靖宇东路58弄	FK-C-158	张培先	13818965183	1.74	80	26.4236	66	1	退休	0	3		2021.06	2022.03	0,0	8,9	2022.04.10	2022.04.06	2	0	4	-1	2	35	1	0	0	1	2	8
111	2022-04-12 12:47:45	上海市-上海市-黄浦区春江路680	FK-C-159	王正松	15583906989	1.72	68	22.9854	46	1	工人	0	3	2021.03		2021.12	3	0	2022.04.09	2022.04.08	2	1	4	0	2	5	1	1	0	1	3	0
112	2022-04-12 12:57:49	上海市-上海市-杨浦区空港路廣源興村17號504室	FK-C-160	曲樹武	19121547686	1.74	70	23.1206	71	1	退休	0	0				3	8,9	2022.04.09	2022.04.06	3	0	5	0	2	15	1	0	1	1	2	8
115	2022-04-12 01:39:25	上海市-上海市-杨浦区大桥街道	FK-C-163	徐瑾	15021563117	1.5	60	26.6667	73	2	退休	0	0					0	2022.04.11	2022.04.08	2	1	2	-1	3	18	1	1	1	1	1	4	1	75	8,9,10	1	退休	0						8
116	2022-04-12 01:39:50	上海市-上海市-杨浦区大桥街道	FK-C-164	孙力强	13601618573	1.67	65	23.3067	73	1	退休	1	0				0	8,9,10	2020.04.10	2022.04.08	2	1	2	-1	3	18	1	1	1	1	2	8
117	2022-04-12 21:05:11	上海市-上海市-杨浦区长白二居委	FK-C-165	沈敏莉	13764121801	1.7	70	24.2215	43	2	财务	2	3	2021.04	2021.05	2021.12		13	2022.04.11	2022.04.06	3	0	0		3	25	1	1	1	1	3	0
118	2022-04-12 01:35:14	上海市-上海市-杨浦区大桥街道	FK-C-166	周海艳	13524419852	1.58	65	26.0375	41	2	财务	1	2	2021.05	2021.06		0,2,2	13	2022.04.08	2022.04.07	3	1	4	0	3	13	1	1	1,3	1	2	8
119	2022-04-12 01:40:45	上海市-上海市-杨浦区大桥	FK-C-167	潘菊兰	13818137987				71	2	退休	0	3	2021.07	2021.08	2021.12	3,2,2	0	2022.04.12	2022.04.03		1	3,5,7	-2	3	20	1	1	1	1	1	6	2	39	0	1	服务业							4
120	2022-04-12 01:34:41	上海市-上海市-杨浦区大桥	FK-C-168	於益平(4.15已出方舱)	13818137987	1.58	50	20.0288	39	2	服务行业	1	2	2021.07	2021.08			0	2022.04.09	2022.04.03	3	1	7	-2	3	20	1	1	1	1	2	8	1	44	0	1	酒店
121	2022-04-12 01:43:44	上海市-上海市-杨浦区大桥	FK-C-169	阮小德	13818137987				74	1	退休	0	3	2021.07	2021.08	2021.12		0	2022.04.12	2022.04.03		1	3,5,7	-2	3	20	1	1	1	1	1	6	2	39	0	1	服务业							4
122	2022-04-12 01:33:48	上海市-上海市-杨浦区眉州坊5号楼602室	FK-C-170	肖寒	13611824486	1.84	95	28.06	27	1	互联网市场	2	2	2021.04	2021.05			0	2022.04.09	2022.03.18	3	1	4	-3	2	45	1	0	1,2	1	1	4	2	27	0	3	互联网							8
125	2022-04-12 01:35:18	上海市-上海市-杨浦区大桥街道	FK-C-173	徐慕辰	13564067992	1.3	42	24.8521	7	1	学生	0	0					0	2022.04.09	2022.04.02	3	1	4	-2	1	30	1	0	0	1	1	3	2	36	0	2	银行							0
126	2022-04-12 01:32:49	上海市-上海市-杨浦区大桥	FK-C-174	张芸	13564067992	1.68	55	19.487	36	2	银行职员	2	2	2021.05	2021.06			0	2022.04.08	2022.04.02	3	1	7	-2	1	30	1	0	1	1	1	4	1	40	0	2	企业							0
129	2022-04-12 01:25:02	上海市-上海市-杨浦区大桥街道	FK-C-177	章佩怡	17317674390	1.63	90	33.8741	25	2	职员	1	0					0	2022.04.11	2022.04.07	3	1	4,5	0	3	13	1	1	1,2	1	2	8			0	0	职员							8
130	2022-04-12 01:28:38	上海市-上海市-杨浦区大桥街道	FK-C-178	王萍	15921289740	1.61	63	24.3046	54	2	街道工作人员	0	3	2021.04	2021.06	2021.12		0	2022.04.10	2022.04.08	3	1	4,7	-2	3	13	1	1	1	1	2	8
131	2022-04-12 01:30:15	上海市-上海市-杨浦区大桥街道	FK-C-179	刘柏林	18721722202	1.7	70	24.2215	29	1	待业	2	0					0	2022.04.06	2022.04.01	2	1	4,7	2	1	45	1	0	1	1	1	4	2	29	0	3	设计师							0
132	2022-04-12 01:29:56	上海市-上海市-杨浦区大桥街道	FK-C-180	卢欣杰	18801791890	1.65	65	23.8751	28	2	设计师	3	2	2021.08	2021.09			0	2022.04.06	2022.04.01	2	1	4,7	1	1	45	1	0	1	1	3	0
133	2022-04-12 01:32:13	上海市-上海市-杨浦区平凉路 1359弄2号702室	FK-C-181	孟凌佳	13585959521	1.68	72	25.5102	33	2	运营主管	1	2	2021.04	2021.05			0	2022.04.10	2022.04.06	3	1	1,4,5,7	-1	2	20	1	1	1	1	3	0
134	2022-04-12 01:36:26	上海市-上海市-杨浦区大桥街道	FK-C-182	徐美珍	18930566691	1.6	52	20.3125	61	2	退休	1	2	2021.06	2021.07			0	2022.04.10	2022.04.04	3	1	1,4	-1	1	45	1	0	0	1	3	0												0
135	2022-04-12 01:36:55	上海市-上海市-杨浦区大桥街道	FK-C-183	李玉冰	13817727976	1.62	55	20.9572	61	2	退休	1	3	2021.04	2021.05	2021.12		8	2022.04.10	2022.04.06	2	1	4,5,7	-1	3	7	1	1	1	0	1	4	1	64	8,9	2	退休							0
136	2022-04-12 01:36:07	上海市-上海市-杨浦区大桥街道	FK-C-184	王惠平	13761179147	1.82	75	22.6422	64	1	退休	1	3	2021.04	2021.05	2021.12		8,9	2022.04.10	2022.04.06	2	1	4,5,7	-2	3	7	1	1	1	0	3	0
137	2022-04-12 01:35:52	上海市-上海市-杨浦区大桥街道	FK-C-185	钱诚（4-16）	18816507218	1.73	70	23.3887	19	1	学生	2	2	2021.08	2021.09			0	2022.04.09	2022.04.02	3	1	4,5,7	-5	2	30	1	0	1	1	1	3	2	40	0	0	自由职业	3
138	2022-04-12 01:35:00	上海市-上海市-杨浦区大桥街道长阳路1315弄3号106室	FK-C-186	钱申红	15618677641	1.63	60	22.5827	56	1	销售人员	1	2	2021.08	2021.09			8	2022.04.05	2022.04.02	3	0	1,5	1	2	30	1	0	1	1	3
139	2022-04-12 01:42:54	上海市-上海市-杨浦区大桥街舞	FK-C-187	张鹤鸣	13918595757	1.76	75	24.2123	69	1	退休	2	3	2021.04	2021.05	2022.02		8	2022.04.10	2022.04.06	2	1	4,5	-2	2	50	1	0	1	1	2	8
140	2022-04-12 01:48:52	上海市-上海市-杨浦区大桥街道	FK-C-188	黄美娣	13818363093	1.5	50	22.2222	67	2	退休	1	2	2021.05	2021.06			8,9,11	2022.04.12	2022.04.06	2	0	4,5,7	-2	2	50	1	0	1	1	1	4
141	2022-04-12 16:39:40	上海市-上海市-杨浦区平凉路街道	FK-C-189	宋树星	13209381512	1.7	55	19.0311	23	1	快递员	0	2	2021.05	2021.06			0	2022.04.11	2022.04.06	3	0	5	2	3		1	1	0	1	2	8			0	0	自由职业	3
142	2022-04-12 00:56:55	上海市-上海市-杨浦区四平路街道	FK-C-190	黄升	15350485501	1.72	60	20.2812	34	1	外卖员	0	3		2021.08	2022.01	3	0	2022.04.12	2022.04.01	3	1	4	-5	3		1	0	1	1	3	0
143	2022-04-12 00:56:12	上海市-上海市-杨浦区四平路街道	FK-C-191	张历华	18801962379	1.76	78	25.1808	35	1	工程设计	3	3	2021.06	2021.07	2022.01	打过	0	2022.04.10	2022.04.01	1	1	4	-1	3	13	1	1	1	1	1	3
144	2022-04-12 01:01:48	上海市-上海市-杨浦区四平路街道	FK-C-192	张洪增	18254901979	1.6	55	21.4844	68	1	农民	0	3	2021.06	2021.07	2022.01	0,0	6	2022.04.08	2022.04.01	2	1	4	-2	3	13	1	1	1	1	3	0
145	2022-04-12 01:34:05	上海市-上海市-杨浦区大桥街道	FK-C-193	何世钧	13917617820	1.7	60	20.7612	63	1	退休	0	0				0,0	0	2022.04.10	2022.04.05	3	0	7	-1	3	33	1	1	1	1	2	8
146	2022-04-12 01:27:41	上海市-上海市-杨浦区大桥街道	FK-C-194	何蔚	15618025901	1.58	50	20.0288	29	2	职员	2	0					0	2022.04.10	2022.04.05	3	0	7	-1	3	33	1	1	1	1	1	3
147	2022-04-12 01:29:52	上海市-上海市-杨浦区平凉路1846号乙楼605	FK-C-195	邱怀德	13062263953	1.45	50	23.7812	10	1	学生	0	2	2022.01	2022.02			0	2022.04.10	2022.04.06	3	1	1,5	-2	3	14	1	1	1	1	3	0
148	2022-04-12 01:26:15	上海市-上海市-杨浦区平凉路1846号乙楼605	FK-C-196	黄月华	13062263953	1.52	59	25.5367	46	2	服务业	1	3	2021.04	2021.05	2021.12	0	0	2022.04.10	2022.04.06	3	0	1,5	0	3	14	1	1	1	1	1	6
149	2022-04-12 16:31:49	上海市-上海市-杨浦区杨浦区怀德路560号为邦公寓509室	FK-C-197	李良锋	13020207712	1.66	63	1900-01-22 20:42:02	33	1	超市店员	1	2	2021.05	2021.06		0	0	2022.04.12	2022.04.10	2	1	2,5	-1	3	7	1	1	1	1	2	8
151	2022.4.12	上海市-上海市-杨浦区四平路街道		刘继贤	18817582119	1.64	58	21.5645	29	2	公司职员	2	2	2021.6.6	2021.6.27		全部感染	0	2022.4.10	2022.4.6	3	1	2457	-2	3	12.5	1	1	12	1	2	8
152	2022.4.12	上海市-上海市-杨浦区四平路街道		关广慧	15221713026	1.6	70	27.3438	27	2	公司职员	2	2	2021.03.16	2021.04.10		全部感染	0	2022.4.10	2022.4.7	3	1	145	-1	3	12.5	1	1	12	1	1	1	2	29	0	2	公司职员	2	2021.6.6	2021.6.27		2022.4.10	2457
153	2022.4.12	上海市-上海市-杨浦区四平路		诸齐煌	13564851496	1.65	48.5	17.8145	22	1	公司职员	1	3	2021.05.20	2021.06.25	2022.01.29	全部感染	0	2022.4.9	不明	1	1	15	+1	3	7.5	1	1	1	1	1	1	2	25	0	1	无业	3	2021.05.08	2021.06.06	2022.01.29	2022.4.3	15
154	2022.4.12	上海市-上海市-杨浦区四平街道		张旭	18616861350	1.78	82	25.8806	49	1	公司职员	2	2	2021.05	2021.06		全部感染	0	2022.4.10	2022.4.6	3	1	45	-2	3	22	1	1	1	1	1	4	2	45	0	2	公司职员	3	2021.03	2021.04	2021.11	2022.4.10	45
155	2022.4.12	上海市-上海市-杨浦区抚顺路363弄13号404室		官佳秀	18616866350	1.65	60	22.0386	45	2	销售	2	3	2021.03	2021.04	2021.11	全部感染	0	2022.4.10	2022.4.6	3	1	2345	-2	3	22	1	1	1	1	2	8
156	2022.4.12	上海市-上海市-杨浦区抚顺路363弄		张正阳	18616866350	1.74	70	23.1206	14	1	学生	0	2	2021.04.09			全部感染	0	2022.4.10	2022.4.6	3	1	125	-2	3	22	1	1	1	1	1	3	1	49	0	2	销售	2	2021.05			2022.4.10	125	4	2	45	0	2	公司职员
157	2022.4.12	上海市-上海市-杨浦区四平路街道		孙志弘	13764643800	1.58	50	20.0288	38	2	采购	2	2	2021.05	2021.06		1，2	0	2022.4.10	2022.4.8	3	1	45	-1	3	20	1	0	1	0	1	3	1	72	0	0	退休	2	2021.05	2021.06		2022.4.10	45
158	2022.4.12	上海市-上海市-杨浦区四平路街道		孙忠毅	13651746385	1.7	71	24.5675	72	1	退休	0	2	2021.05	2021.06		1，2	0	2022.4.10	2022.4.8	3	1	45	-2	3	20	1	0	1	0	2	8
159	2022.4.12	上海市-上海市-杨浦区四平街道		洪飞	13042111555	1.75	59	19.2653	33	1	医疗器械	1	0				1，0	0	2022.4.11	2022.4.6	2	1	0	/	3	16.6667	1	1	0	0	1	3	2	70	8	0	退休	2		2021.06.09		2022.4.10	0
160	2022.4.12	上海市-上海市-杨浦区四平		钱巧云	18916060105	1.58	80	32.0461	70	2	退休	0	2		2021.06.09		1，0	8	2022.4.10	2022.4.6	2	1	0	/	3	16.6667	1	1	0	0	2	8
161	2022.4.11	上海市-上海市-杨浦区殷行街道市光四村194/401		沈勇	13524235741	1.79	86	26.8406	47	1	超市员工	1	3	2020.12	2021.01	2021.11	全部感染	0	2022.4.3	2022.3.29	2	1	15	+1	3	17.5	1	1	1	1	2	8
162	2022.4.11	上海市-上海市-杨浦区殷行		沈汉宗	15221957100	1.7	75	25.9516	77	1	退休	1	3	2021.5.25	2021.6.15	2021.12.16	全部感染	8	2022.4.10	2022.4.3	3	1	5	+1	3	17.5	1	1	1	1	1	6	1	47	0	1	超市员工	3	2020.12	2021.01	2021.11	2022.4.3	15
163	2022.4.11	上海市-上海市-杨浦区殷行街道		沈思颖	13918789721	1.65	56	20.5693	12	2	学生	0	2	2021.10.31	2021.12.18		全部感染	0	2022.4.10	2022.4.3	3	1	5	+1	3	17.5	1	1	1	1	1	3	1	47	0	1	超市员工	3	2020.12	2021.01	2021.11	2022.4.3	15
164	2022.4.11	上海市-上海市-杨浦区殷行街道		沈妮	13818573315	1.65	75	27.5482	42	2	财务	1	3			2021.11	全部感染	0	2022.4.10	2022.4.3	3	1	5	+1	3	17.5	1	1	1	1	1	5	1	47	0	1	超市员工	3	2020.12	2021.01	2021.11	2022.4.3	15
165	2022.4.11	上海市-上海市-杨浦区杨浦区四平路街道鞍山六村36号502室		李雁云	15705578581	1.57	55	22.3133	52	2	家政	0	1	2021.08.19			1，2	0	2022.4.8	2022.4.6	3	0	4 7头痛	+1	3	6.4	1	1	0	0	1	1	2	55	0	0	家政	0				2022.4.8	3
166	2022.4.11	上海市-上海市-杨浦区四平街道，		姚杏苗	13761636873	1.6	60	23.4375	55	2	家政	0	0				1，2	0	2022.4.8	2022.4.6	3	1	3	-1	3	6.4	1	1	14	0	2	8
167	2022.4.11	上海市-上海市-杨浦区四平路街道		史伯产	13564240673	1.75	60	19.5918	78	1	退休	1	3				全部感染	0	2022.4.10	不明	2	1	45	+1	3	25	1	1	1	0	2	8
168	2022.4.11	上海市-上海市-杨浦区四平路街道		陆根娣	13564240673	1.55	48	19.9792	77	2	退休	1	3				全部感染	0	2022.4.10	不明	2	1	45	+1	3	25	1	1	1	0	2	8
169	2022.4.11	上海市-上海市-杨浦区鞍山四村第二小区		张美方	18501686527	1.55	63	26.2227	51	2	退休	0	3	2021.04	2021.05	2022.01	全部感染	0	2022.4.9	2022.4.1	3	1	24	-1	3	23.3333	1	1	12	1	1	7	2	6	0	0	学生	0				2022.4.6	4
170	2022.4.11	上海市-上海市-杨浦区鞍山四村第二小区		卢菀初	18501686527	1.1	19	15.7025	6	2	学生	0	0				全部感染	0	2022.4.6	2022.4.1	3	1	4	-2	3	23.3333	1	1	1	1	2	8
171	2022.4.11	上海市-上海市-杨浦区四平街道		张锡民	13671647268	1.8	80	24.6914	73	1	退休	1	2	2021.04.18	2021.04.30		全部感染	2 8 9	2022.4.9	2022.4.7	3	1	5	-1	3	8.5	1	1	0	0	2	8
172	2022.4.11	上海市-上海市-杨浦区四平街道		王耀英	13671647268	1.62	60	22.8624	71	2	退休	0	0				全部感染	8 9	2022.4.9	2022.4.7	3	1	5	-3	3	8.5	1	1	0	0	2	8
173	2022.4.11			郭英	13916412100	1.63	65	24.4646	45	2	老师	3	3	2021.01.11	2021.01.26	2021.11.04	1,3；1，3；1,2	0	2022.4.8	2022.4.6	3	1	3 7头疼 酸痛	-4	3	24.3333	1	0	12	0	2	8
174	2022.4.11	上海市-上海市-杨浦区鞍山四村第二小区		周慧	18501686527	1.58	60	24.0346	32	2	单位职员	2	2	2021.05	2021.06		全部感染	0	2022.4.9	2022.4.1	3	1	24	-1	3	23.3333	1	1	12	1	1	6	2	6	0	0	学生	0				2022.4.6	4
175	2022.4.11	上海市-上海市-杨浦区四平街道		李祉墨	13916412100	1.6	43	16.7969	12	2	学生	0	2	2021.09.21	2021.10.30		1,3；1，3；1,2	0	2022.4.10	2022.4.8	3	1	0	/	3	24.3333	1	0	1	0	1	3	2	45	0	3	老师	3	2021.01.11	2021.01.26	2021.11.04	2022.4.8	7 头疼 酸痛 喉咙干
176	2022.4.11	上海市-上海市-虹口区四平街道		李永奎	13585999618	1.71	72	24.623	42	1	老师	3	2		2021.05		1,3；1，3；1,2	0	2022.4.8	2022.4.6	3	1	5 7乏力	+1	3	24.3333	1	0	1	0	1	4	2	45	0	3	老师	3	2021.01.11	2021.01.26	2021.11.04	2022.4.8	7 头疼 酸痛 喉咙干
177	2022.4.11	上海市-上海市-杨浦区定海街道		王珏	13761981852	1.68	50	17.7154	42	2	销售	1	2		2021.08.30		全部感染	0	2022.4.9	2022.4.8	3	0	3	+1	3	11.6667	1	1	1	1	1	6	1	20	0	1	无业	2		2021.08.01		2022.4.8	34
178	2022.4.11	上海市-上海市-杨浦区内江路17号307室		夏晓瑜	13524422708	1.72	63	21.2953	20	1	无业	1	2		2021.08.01		全部感染	0	2022.4.8	2022.4.5	3	1	34	+1	3	11.6667	1	1	12	1	2	8
179	2022.4.11	上海市-上海市-杨浦区淀海街道		李兰兰	13661706833	1.69	57	19.9573	52	2	大巴驾驶员	1	3	2021.01.07	2021.01.22	2021.12.1	全部感染	0	2022.4.10	2022.4.6	3	0	7喉咙不适 有痰	+1	2	30	0	0	0	0	1	6	1	27	0	2	广告公司设计	2	2021.04.09	2021.05.11		2022.4.10	45
180	2022.4.11	上海市-上海市-杨浦区平凉路		刘敏	13701845147	1.82	74	22.3403	27	1	广告公司设计	2	2	2021.04.09	2021.05.11		全部感染	0	2022.4.10	2022.4.6	3	1	45	-3	2	30	0	0	1	0	2	8
181	2022.4.11	上海市-上海市-杨浦区四平街道		施政	13166305792	1.74	56	18.4965	59	1	派出所	1	3	2021.03.25	2021.04.16	2021.12.22	全部感染	0	2022.4.9	2022.4.7	3	1	5 6 7酸痛	-4	3	18.3333	0	1	1	0	2	8
182	2022.4.11	上海市-上海市-杨浦区鞍山五村40号8室		施睿涵	19121323137	1.78	80	25.2493	19	1	学生	1	1	2021.08.04			全部感染	0	2022.4.11	2022.4.9	3	1	5 6 7酸痛	-3	3	18.3333	0	1	1	0	1	3	1	59	0	1	派出所	3	2021.03.25	2021.04.16	2021.12.22	2022.4.9	5 6 7酸痛
183	2022.4.11	上海市-上海市-杨浦区四平街道		文素燕	13391060387	1.59	56	22.151	51	2	销售	1	2	2021.05.02	2021.06.21		全部感染	0	2022.4.11	2022.4.9	3	1	5 6 7酸痛	-1	3	18.3333	0	1	1	0	1	4	1	59	0	1	派出所	3	2021.03.25	2021.04.16	2021.12.22	2022.4.9	5 6 7酸痛
184	2022.4.11	上海市-上海市-杨浦区四平街道		张韶琪	18221605168	1.6	58	22.6562	62	2	退休	1	0				1，3	0	2022.4.9	2022.4.7	3	1	3 7酸痛	+0.5	3	12	0	1	1	0	2	8
185	2022.4.11	上海市-上海市-杨浦区四平		朱金花	13916076167	1.58	50	20.0288	61	2	退休	1	2	2021.05.02	2021.05.20		全部感染	8	2022.4.7	2022.4.3	3	1	45	+2	2	30	1	1	0	0	2	8
186	2022.4.11	上海市-上海市-杨浦区四平街道		王希荣	15821081767	1.57	55	22.3133	81	2	退休	0	0				全部感染	8	2022.4.7	2022.4.3	3	1	35	-2	2	30	0	1	1	0	2	8
187	2022.4.11	上海市-上海市-杨浦区一个		陈溢坤	17317899121	1	22.5	22.5	5	1	幼儿园中班	0	0				1，0	0	2022.3.31	不明	1	0	4	-1	3	19	1	1	2	1	2	8
188	2022.4.11	上海市-上海市-杨浦区一个		周建	17317899121	1.56	46	18.902	65	2	退休	1	0				1，0	11	2022.4.4	2022.3.31	3	0	4 7浑身疼	+1	3	19	1	1	1	1	1	7	1	5	0	0	幼儿园	0				2022.3.31	4
189	2022.4.11	上海市-上海市-杨浦区锦西路100弄2号501		孙正荣	13641815684	1.72	85	28.7317	70	1	退休	1	3			2021.12.30	全部感染	0	2022.4.8	2022.4.5	2	1	245	+0.5	3	18.5	1	1	1	0	2	8
190	2022.4.11	上海市-上海市-杨浦区四平路街道锦西路100弄2号501		陈惠	13916515430	1.5	58	25.7778	66	2	退休	0	3			2021.12.30	全部感染	0	2022.4.8	2022.4.5	2	1	245 7肌肉酸痛 恶心	+0.5	3	18.5	1	1	1	0	2	8
191	2022.4.11	上海市-上海市-杨浦区四平路街道		杨阳	15851879078	1.7	60	20.7612	28	2	设计	3	3	2021.01.12	2021.02.03	2021.12.2	1，3	0	2022.4.8	2022.4.5	3	1	3	-1	2	22.5	1	1	1	1	2	8
192	2022.4.11	上海市-上海市-杨浦区四平路街道		周梦	15921015796	1.65	58	21.3039	30	2	财务	3	2	2021.07.29	2021.09.08		1，2；1，1	0	2022.4.10	2022.4.6	3	1	3 4 5	-3	3	10.6667	0	1	1	0	2	8
193	2022.4.11	上海市-上海市-杨浦区定海街道		陈玉婷	13661599871	1.68	62	21.9671	33	2	销售主管	1	3			2022.01.11	1，2；1，2	0	2022.4.8	2022.4.5	3	1	3 4 5 7 鼻塞	-1	3	14	1	1	1	1	2	8
194	2022.4.11	上海市-上海市-杨浦区定海街道		王奕菲	13661599871	1.26	21	13.2275	7	2	学生	0	2		2022.01		1，2；1，2	0	2022.4.8	2022.4.5	3	0	3 4 5 7 鼻塞	+1	3	14	1	1	2	1	1	3	2	33	0	1	销售主管	3			2022.01.11	2022.4.8	345 7鼻塞
195	2022.4.11	上海市-上海市-杨浦区四平路街道		朱治国	13916050836	1.78	75	23.6713	75	1	退休	0	0				全部感染	0	2022.4.7	2022.4.1	1	未做	5 7畏寒	-1	3	14	0	1	1	1	2	8
196	2022.4.11	上海市-上海市-杨浦区四平路街道		孙雅明	18616685836	1.6	50	19.5312	69	2	退休	0	2	2021.07	2021.08		全部感染	9	2022.4.10	2022.4.7	3	1	5	-2	3	14	0	1	1	1	1	4	1	75	0	0	退休	0				2022.4.7	5 7畏寒	6	2	39	0	2	普通职员
197	2022.4.11	上海市-上海市-杨浦区四平路街道		朱影	18616685836	1.66	46	16.6933	39	2	普通职员	2	0				全部感染	0	2022.4.7	2022.4.1	1	未做	5 7腿酸	-1	3	14	0	1	1	1	2	8
198	2022.4.11	上海市-上海市-杨浦区四平路街道		蒋煦安	18616685836	1.25	25	16	8	1	小学二年级	0	2	2021.11	2021.12		全部感染	0	2022.4.10	2022.4.7	3	1	5	-2	3	14	0	1	1	1	1	2	1	75	0	0	退休	0				2022.4.7	5 7畏寒	6	2	39	0	2	普通职员
199	2022.4.11	上海市-上海市-杨浦区定海街道		王欣晨	13816060231	1.65	60	22.0386	34	2	自由	1	0				全部感染	0	2022.4.7	2022.4.1	3	1	4	-1	3	10	1	1	0	1	1	3	1	67	0	0	退休	1				2022.4.7	45
200	2022.4.11	上海市-上海市-杨浦区定海街道		陈佳	18019240730	1.77	90	28.7274	39	1	自由	1	0				全部感染	0	2022.4.7	2022.4.1	3	1	45	-1	3	10	1	1	0	1	1	3	1	67	0	0	退休	1				2022.4.7	45
201	2022.4.11	上海市-上海市-杨浦区定海		陈利生	13311752233	1.7	80	27.6817	67	1	退休	0	1	忘记			全部感染	0	2022.4.7	2022.4.1	3	1	45	-2	3	10	1	1	0	1	2	8
202	2022.4.11	上海市-上海市-杨浦区殷行街道		王业盛	17802671127	1.78	72	22.7244	24	1	自由创业	2	2	2021.06.05	2021.06.26		全部感染	0	2022.4.10	2022.4.7	3	0	5	+1	3	12.5	1	1	1	0	1	1	1	52	8和12	0	退休	1				2022.4.8	45 7头痛
203	2022.4.12	上海市-上海市-杨浦区殷行街道		祁沪	17751792382	1.73	68	22.7204	25	1	自由创业	2	2	2021.06.05	2021.06.26		全部感染	0	2022.4.10	2022.4.7	3	0	45	+1	3	12.5	1	1	1	0	1	3	1	52	8和12	0	退休	1				2022.4.8	45 7头痛
204	2022.4.12	上海市-上海市-杨浦区殷行街道		刘翠芳	13122456662	1.55	60	24.974	48	2	退休	0	3				全部感染	0	2022.4.10	2022.4.7	3	0	25	-1	3	12.5	1	1	1	0	1	4	1	52	8和12	0	退休	1				2022.4.8	45 7头痛
205	2022.4.12	上海市-上海市-杨浦区殷行街道		唐来娣	13636352241	1.6	45	17.5781	73	2	退休	0	0				全部感染	8	2022.4.10	2022.4.6	3	1	5	-2	3	13.3333	1	1	1	0	1	6	2	46	0	1	待业	3	2021.05	2021.11	2022.01	2022.4.7	5
206	2022.4.12	上海市-上海市-杨浦区殷行街道		顾荣	13621972140	1.7	60	20.7612	74	1	退休	0	0				全部感染	10	2022.4.10	2022.4.6	3	1	5	-2	3	13.3333	1	1	1	0	1	6	2	46	0	1	待业	3	2021.05	2021.11	2022.01	2022.4.7	5
207	2022.4.12	上海市-上海市-杨浦区殷航街道		刘赛金	15021264621	1.65	65	23.8751	75	2	退休	0	0				全部感染	8	2022.4.10	2022.4.4	3	0	0	/	3	17.5	1	1	1	0	1	4	1	77	9	0	退休	0				2022.4.10	4 7恶心
208	2022.4.12	上海市-上海市-杨浦区殷航街道		孙克俭	15021264621	1.72	75	25.3515	77	1	退休	0	0				全部感染	9	2022.4.10	2022.4.4	3	1	4 7恶心	-1	3	17.5	1	1	1	0	2	8
209	2022.4.12	上海市-上海市-杨浦区殷行街道		顾丽萍	18221227868	1.6	60	23.4375	46	2	待业	1	3	2021.05	2021.11	2022.01	全部感染	0	2022.4.7	2022.4.6	3	1	5	-2	3	13.3333	1	1	1	0	2	8
210	2022.4.12	上海市-上海市-杨浦区长白		蒋恵卿	19921376710	1.6	56	21.875	63	2	退休	0	3			2022.02	全部感染	8	2022.4.9	2022.4.6	3	1	45	0	3	28	1	1	0	0	2	8
211	2022.4.12	上海市-上海市-杨浦区长白		王来钧	18019380508	1.8	70	21.6049	67	1	退休	0	0				全部感染	0	2022.4.11	2022.4.6	3	1	45	0	3	28	1	1	0	0	2	8
212	2022.4.12	上海市-上海市-杨浦区平凉路1749弄		阎蓉	18018029729	1.68	50	17.7154	27	2	市场人员	2	2	2021.04	2021.05		1，3；1，3	0	2022.4.10	2022.4.4	3	0	34	-4	3	10	1	1	12	0	2	8
213	2022.4.12	上海市-上海市-杨浦区大桥街道		史栋文	15566664959	1.78	60	18.937	28	1	设计师	2	2	2021.08	2021.09		1，3；1，3	0	2022.4.10	2022.4.4	3	0	3 4 7肌肉酸痛	-1	3	10	1	1	12	0	2	8
214	2022.4.12	上海市-上海市-杨浦区大桥街道		方佳敏	13817688075	1.6	50	19.5312	33	2	老师	2	0				1,3	0	2022.4.7	2022.4.4	3	1	45	-1	2	27.5	1	1	12	1	2	8
215	2022.4.12	上海市-上海市-杨浦区大桥街道		郦懿雯	18721253602	1.6	50	19.5312	61	2	退休	1	0				1,3	0	2022.4.7	2022.4.4	3	1	45	-1	2	27.5	1	1	12	1	2	8
216	2022.4.12	上海市-上海市-杨浦区大桥街道		何艳英	15391624028	1.7	80	27.6817	46	2	服务	0	3	2021.04.26	2021.05.24	2022.02.10	全部感染	0	2022.4.10	2022.4.7	1	1	3	-0.5	3	2.5	1	1	1	0	2	8
217	2022.4.12	上海市-上海市-杨浦区大桥街道		龚哲倩	18616655115	1.73	60	20.0474	36	2	文员	3	2		2021.12		全部感染	0	2022.4.7	2022.4.1	3	0	45	+0.5	3	45	1	1	12	1	2	8
218	2022.4.12	上海市-上海市-杨浦区阜新路187号203室		梁婉彦	18930139867	1.56	54	22.1893	66	2	退休	0	0				全部感染	2	2022.4.6	2022.4.2	3	1	45	+0.5	3	15.5	1	1	1	0	2	8
219	2022.4.12	上海市-上海市-杨浦区杨浦区阜新路187号203室		徐忠宏	18916779991	1.7	74	25.6055	72	1	退休	0	0				全部感染	8 9	2022.4.6	2022.4.2	3	1	45	+1	3	15.5	1	1	1	0	2	8
220	2022.4.11	上海市-上海市-杨浦区靖宇街道		魏兴绳	13684243086	1.56	60	24.6548	59	2	退休	0	3	2021.06	2021.07	2022.02	全部感染	0	2022.4.8	2022.4.5	3	1	123 7呕吐	-1	3	25	1	1	1+藿香正气液	1	1	3	1	44	8	2	开公司	3	2021.05	2021.06	2021.12	2022.4.8	1
221	2022.4.11	上海市-上海市-杨浦区长白街道		戴海明	18702131462	1.75	70	22.8571	44	1	开公司	2	3	2021.05	2021.06	2021.12	全部感染	8	2022.4.5	2022.4.1	3	1	1	-1	3	25	1	1	1+藿香正气液	1	2	8
222	2022.4.11	上海市-上海市-杨浦区靖宇东路55弄5号1504		戴易柠	13918988747	0.7	22	44.898	1	2	/	0	0				全部感染	0	2022.4.8	2022.4.5	3	1	1	-1	3	25	1	1	0	1	1	6	1	44	8	2	开公司	3	2021.05	2021.06	2021.12	2022.4.8	1
223	2022.4.11	上海市-上海市-杨浦区靖宇东路55弄5号1504		赵颖	13918988747	1.6	75	29.2969	34	2	开公司	1	0				全部感染	9	2022.4.8	2022.4.5	3	1	1 7乏力 畏寒	-1	3	25	1	1	1+藿香正气液	1	1	4	1	44	8	2	开公司	3	2021.05	2021.06	2021.12	2022.4.8	1
224	2022.4.15	上海市-上海市-杨浦区四平		杨如亭	13641828835	1.7	63	21.7993	59	1	公交司机	1	2	2021.07.20	2021.08.11		全部感染	8	2022.4.14	2022.4.9	3	1	1 4	-4	3	19.6	1	1	1	0	2	8
225	2022.4.15	上海市-上海市-杨浦区四平		陆智谋	13671930268	1.56	52	21.3675	56	2	退休	1	3	2021.06.04	2021.06.26	2022.01.21	全部感染	8	2022.4.12	2022.4.9	3	1	4 7咳痰 憋闷	-1	3	19.6	1	1	1	0	2	8
226	2022.4.12	上海市-上海市-杨浦区控江	FK-E-275	周朝英	19921489547	1.65	46	16.8962	79岁	2	退休	0	0					4	2022.4.7	2022.4.5	3	1	1，4，5	1	3	4	1	1	1	1	2	8	1	43								2022.3.31
227	2022.4.12	上海市-上海市-杨浦区控江	FK-E-276	孝传贤	19921489547	1.7	70	24.2215	75岁	1	退休	0	0					4	2022.4.7	2022.4.5	3	1	1，4，5	1	3	4	1	1	1	1	2	8	1	43								2022.3.31
230	2022.4.12	上海市-上海市-杨浦区江浦街道	FK-E-279	王艳	15250288637	1.68	62.5	22.1443	35岁	2	餐厅经理	2	2	2021.4.26	2021.5.29				2022.4.8	2022.4.1	3	0	轻6号-1,3,4,5,6,7	2	3	18	1	1	1	0	2	8
231	2022.4.12	上海市-上海市-杨浦区江浦路	FK-E-280	蒋依辰	15250288637	1.1	19	15.7025	4岁	2	幼儿园		2	2022.2	2022.3				2022.4.1	2022.4.4	3	1	更轻8号-1，4，5	-2	3		1	1	0	0	3
232	2022.4.12	上海市-上海市-杨浦区平凉路街道	FK-E-281	陆晨洁	17701747139	1.58	45	18.026	40岁	2	职员	2	3	2021.10	2021.11	2022.1		13	2022.4.9	2022.4.7	3	1	8号-3，4，1，5		3	7.5	1	1	1	0	2	8										2022.4.7
233	2022.4.12	上海市-上海市-杨浦区平凉路街道	FK-E-282	李元泠	13917245142	1.58	30	12.0173	12岁	2	初中		2	2021.1	2021.11			0	2022.4.9	2022.4.7	3	1	9号-4		3	7.5	1	1	0	0	2	8										2022.4.7
234	2022.4.12	上海市-上海市-杨浦区平凉	FK-E-283	吴林凤	18117300273	1.55	52.5	21.8522	64岁	2	退休	0	3					0	2022.4.9	2022.4.7	3	1	9号-3，4，1，5		3	7.5	1	1	1	0	2	8										2022.4.7
235	2022.4.12	上海市-上海市-杨浦区平凉	FK-E-284	李加洪	18117300273	1.8	90	27.7778	40岁	1	研究人员	2	2	2021.6	2021.7			5	2022.4.9	2022.4.7	3	1	12号-3，4，1，5，6		3	7.5	1	1	1	0	2	8										2022.4.7
236	2022.4.12	上海市-上海市-杨浦区長白街道	FK-E-285	陳厚榮	13764849308	1.63	55	20.7008	78岁	1	退休	0	0					0	2022.4.8	2022.4.7	3	0	0		3	4.66667	1	1	0	0	1	4		70								2022.4.3
237	2022.4.12	上海市-上海市-杨浦区长白	FK-E-286	陈晓颖	13472626583	1.6	60	23.4375	40岁	2	居家	2	2	1针型2021.6.23	2022.1.29			13	2022.4.7	2022.4.5	3	0	4.6号 5，4，3，1，7	-1	3	4.66667	1	1	1	0	2	8		70								2022.4.3
238	2022.4.12	上海市-上海市-杨浦区安图新村53号	FK-E-287	司徒友菊	13917395487	1.52	47.5	20.5592	73岁	2	退休	0	3	2021.5	2021.5	2022.12.29		0	2022.4.7	2022.4.5	3	0	4.5有 1，5，3		3	4.66667	1	1	1	0	2	8		70								2022.4.3
239	2022.4.12	上海市-上海市-杨浦区控江路	FK-E-288	朱德娟	15710116521	1.45	50	23.7812	52岁	2	保洁	0	3	2021.3	2021.3	2022.11		0	2022.4.8-4.15	2022.4.4	3	0	0		2	18	1	1	1	0	1	4	1	56	8 9	0		0					5	8	1	45
240	2022.4.11	上海市-上海市-杨浦区定海	FK-E-289	郭冀江	13621773697	1.8	65	20.0617	35岁	1	职员	2	2	2021.4	2021.5			0	2022.4.1	2022.4.8	3	1	1,3,4,5,6,7	-1	3	14	1	1	1	0	1	6	2	5									1，4，5						同层早4天
241	2022.4.11	上海市-上海市-杨浦区定海	FK-E-290	江萍	13621773697	1.6	50	19.5312	59岁	2	退休	0	2	2021.4	2021.5			8	2022.4.1	2022.4.8	3	1	1,3,4,5,6,7	-1	3	14	1	1	1	0	3
242	2022.4.12	上海市-上海市-杨浦区长白	FK-E-291	毛雯颖	13916994543	1.62	55	20.9572	38岁	2	职员	2	0				1，3		2022.4.11	2022.4.1	3	1	3，4，5	-1	3	17.3333	1	1	1	1	1	3	2	70	8		退休	2	2021.12	2021.12		2022.4.9	4	8
243	2022.4.12	上海市-上海市-杨浦区长白二村街道	FK-E-292	钱丽华	13524269104	1.55	75	31.2175	56岁	2	退休	1	3	2021.7	2021.7	2022.3.20		13	2022.4.1	2022.4.6	2	1	4，7，6	-1	3	51	1	1	1	0	2	8
244	2022.4.12	上海市-上海市-杨浦区长白街道	FK-E-293	陈雅萍	13901606848	1.62	50	19.052	66岁	2	退休	0	0					0	2022.4.10-4.15	2022.4.8	3	1	1，5，4	1	2	12	1	1	1	1	2	8
245	2022.4.12	上海市-上海市-杨浦区长白街道	FK-E-294	龚良	13901606848	1.82	90	27.1706	65岁	1	退休	0	0					8，9，10	2022.4.1	2022.4.8	3	0			2	15	1	0	0	1	2	8
246	2022.4.12	上海市-上海市-杨浦区江浦路街道	FK-E-295	蒋如安	13921795018	1.75	77.5	25.3061	56岁	1	退休	1	3	2021.4.1	2021.4.23	2022.1.1			2022.4.4	2022.4.1	3	1	重4号-1,3,4,5,6,7	0	3		1	1	1，2	0	3
247	2022.4.12	上海市-上海市-杨浦区杨浦区江浦路街道双辽路	FK-E-296	杨艳平	15852336812	1.63	62.5	23.5237	56岁	2	退休	1	3	2021.4.1	2021.4.23	2022.1.1			2022.4.4	2022.4.1	3	1	中5号-1,3,4,5,6,7	1	3		1	1	1，2	0	3
248	2022.4.12	上海市-上海市-杨浦区长白街道	FK-E-297	陈芸	13621766768	1.68	72.5	25.6874	46岁	2	职员	2	1	2021.7				0	2022.4.5	2022.4.4	3	1	3，5		2	18	1	1	1，2	0	1	3	1	80	13			0				2022.4.3	4,6	8
250	2022.4.12	上海市-上海市-杨浦区平凉路	FK-E-299	徐娜	15764465616	1.63	72.5	27.2874	28岁	2	超市服务员	0	3	2021.5	2021.6	2021.12		0	2022.4.1	2022.4.9	3	0	3，4，7	1	3	20	1	1	1	0	1	1	2	43				2				2022.3.9	3，5	8
251	2022.4.12	上海市-上海市-杨浦区平江街道杨树浦路	FK-E-300	胡梅花	15397266265	1.58	82.5	33.0476	54岁	2	食品厂	0	3	2021.7	2021.7	2022.1		13，5	2022.4.1	2022.4.9	3	1	4，3，5	2	3	5	1	1	1，2	0	1	4	1	56	5			3	2021.6	2021.6	2021.12	2022.4.7	3，5，4		1
252	2022.4.12	上海市-上海市-杨浦区怀德路560号	FK-E-301	陈美玲	15618742211	1.56	59	24.2439	33岁	2	营业员	0	2	2021.4	2021.4			0	2022.4.1	2022.4.7	3	0	3	1	2	7.5	1	0	1	1	1	4	1	33				2	2021.4	2021.4		2022.4.6	7	8
253	2022.4.12	上海市-上海市-杨浦区平凉路910弄2号410	FK-E-302	龙玉桃	13507439161	1.58	53	21.2306	25岁	2	待业	2	2	2021.6.4	2021.6.25		5，2	0	2022.4.7	2022.4.6	3	1	3，1，4，5，2，7	-2	3	7.5	1	1	1	1	2	8
254	2022.4.12	上海市-上海市-杨浦区长白街道	FK-E-303	杨梅芳	13761361052	1.6	64	25	51岁	2	退休	1	3	2021.5	2021.5	2021.12.7	2，3	0	2022.4.9	2022.4.4	3	1	3，4，5	-1	3	11.3333	1	1	1	0	2	8	1									2022.4.8
255	2022.4.12	上海市-上海市-杨浦区长白街道控江路121弄36号404室	FK-E-304	闵莉萍	13818606008				41岁	2			2	2021.5	2021.5		2，2		2022.4.9	2022.4.7	2	0	3，1，5	-1	2		1	1	1	0	2	8
256	2022.4.12	上海市-上海市-杨浦区江浦街道	FK-E-305	谢志强	13918015356	1.74	100	33.0295	48岁	1	厨师	1	3	2021.5	2021.5	2021.11.1		8	2022.4.9	2022.4.5	1	1	3，5	-2	3	10	1	1	1	1	2	8
257	2022.4.12	上海市-上海市-杨浦区江浦街道	FK-E-306	钱琴	13764597571	1.62	60	22.8624	44岁	2	家庭主妇	0	0					0	2022.4.9	2022.4.5	1	1	5，3，4	-2	3	10	1	1	1	1	2	8
258	2022.4.12	上海市-上海市-杨浦区江浦街道	FK-E-307	谢钰玟	15026920038	1.62	55	20.9572	21岁	2	大学	2	0					0	2022.4.9	2022.4.5	1	1	5，3，4	-2	3	10	1	1	1	1	2	8
259	2022.4.12	上海市-上海市-杨浦区江浦街道	FK-E-308	周效珍	13002139951	1.58	55	22.0317	71岁	1	退休	0	0					8	2022.4.9	2022.4.5	1	1	5，3，4	-2	3	10	1	1	1	1	2	8
260	2022.4.12	上海市-上海市-杨浦区江浦街道	FK-E-309	季燕	13701718483	1.61	71	27.3909	46岁	2	居委会	1	3	2021.4	2021.4	2021.11		0	2022.4.7	2022.4.5	3	1	0		2	10	0	1	0	0	1	3	2	73								2022.4.5-4.17	4
261	2022.4.12	上海市-上海市-杨浦区江浦街道	FK-E-310	季平国	13701718483	1.58	70	28.0404	76岁	1	退休	0	3	2021.4	2021.4	2021.11		0	2022.4.1	2022.4.7	3	1	4，3	-1	2	10	0	1	2	0	1	6	2									2022.4.1
262	2022.4.12	上海市-上海市-杨浦区平凉街道	FK-E-311	金淑芬	13917381104	1.56	57	23.4221	51岁	2	家政	0	3	2021.5	2021.5	2021.11		0	2022.4.11	2022.4.9	3	1	2，3，6	1	3	8.75	1	1	1	1	1	5	2	54，56，26				3，3						8
263	2022.4.15	上海市-上海市-杨浦区皿平街道	FK-E-312	厉永玉	13651614081	1.6	45	17.5781	53岁	2	派出所工作	1	2	2021.3.11	2021.6.28			0	2022.4.13	2022.4.12	2	1	1，5	1	3	10	1	1	1	0	1	1	2	34								2022.4.12	4，5，3	8
264	2022.4.11	上海市-上海市-杨浦区长白街道	FK-F-313	蔡素英	18621547894	1.6	61	23.8281	46岁	2	居家养老	0	3	2021.3	2021.5	2021.12		0	2022.4.1	2022.4.9	3	1	4，3，5	-1	1	9	0	0	1	1	1	6	1	27		1	安保	3	2021.2	2021.5	2021.12	2022.4.1		8
265	2022.4.11	上海市-上海市-杨浦区长白街道控江路18弄15号209	FK-F-314	朱琳	18226503223	1.63	60	22.5827	32岁	2	超市	0	2	2021.4	2021.5			0	2022.4.9	2022.4.6	3	0	4，3，5，6，1	-2	3	16.6667	1	1	1，2	0	1	4	1	35		0	超市	2	2021.4	2021.5		2022.4.6	4，5		2	46	无	0	超市
266	2022.4.11	上海市-上海市-杨浦区长白街道	FK-F-315	周莲平	18805652575	1.58	50	20.0288	51岁	2	居家养老	1	3			2022.2.21		0	2022.4.1	2022.4.4	3	0	5	-1	3	20	0	1	1	0	3											2022.
267	2022.4.11	上海市-上海市-杨浦区长白街道	FK-F-316	赵燕菁	18930102452	1.6	60	23.4375	69岁	2	退休	1	2	2021.6.21	2021.7.24			9	2022.4.6	2022.4.4	2	1	7	-1	2	12.5	1	1	1	0	1	4	1	70		0	FK-F-318	2	2021.6.21	2021.7.24		2022.4.6	3
268	2022.4.11	上海市-上海市-杨浦区长白街道 延吉东路82弄10号	FK-F-317	夏晟麟	18116101912	1.8	75	23.1481	38岁	1	财务	2	0					13	2022.4.6	2022.4.4	2	0	5	5	2	12.5	1	1	0	0	3
269	2022.4.11	上海市-上海市-杨浦区长白街道	FK-F-318	夏逸明	18964639020	1.7	70	24.2215	70岁	1	退休	1	2	2021.6.21	2021.7.24			0	2022.4.6	2022.4.4	2	1	5	-1	2	12.5	1	1	1	0	3
270	2022.4.11	上海市-上海市-杨浦区长白街道	FK-F-319	刘浣岚	13331929670	1.53	52.5	22.4273	43岁	2	律师	2	2	2021.3	2021.6.11			5	2022.4.8	2022.4.7	2	1	3，4，5	2	2	30	1	1	1，3	0	1	3	2	71		0		2				2022.4.6		8
271	2022.4.11	上海市-上海市-杨浦区长白街道	FK-F-320	刘澄	18001729865	1.65	55	20.202	80岁	1	退休	1	2	2021.3	2021.6.11			0	2022.4.8	2022.4.7	2	1	3，4，5	2	2	30	1	1	1，3	0	3
272	2022.4.11	上海市-上海市-杨浦区靖宇东路55弄15号1002室	FK-F-321	郑燕	13564219829	1.67	80	28.6851	36岁	2	梅林	2	2	2021.3	2021.5.20			8	2022.4.8	2022.4.6	3	1	1，4	1	2	46	1	1	1，2	1	3
273	2022.4.11	上海市-上海市-杨浦区靖宇东路55弄15号1002室	FK-F-322	陈哲颖	13564219829	1.59	60	23.7332	10岁	2	学生	0	2	2021.1	2021.12				2022.4.1	2022.4.8	3	0	4，3，5	-1	2	46	1	1	1，2	1	3
274	2022.4.11	上海市-上海市-杨浦区市光一村67号503	FK-F-323	须林富	13651888899	1.64	60	22.3081	73岁	1	退休	1	0					11	2022.4.9	2022.4.7	2	0	0		2	30	1	1	0	0	3
275	2022.4.11	上海市-上海市-杨浦区市光一村	FK-F-324	俞爱玲	13651888899	1.64	60	22.3081	74岁	2	退休	1	0					6，11，12	2022.4.9	2022.4.7	2	1	4，3	1	2	30	1	1	2	0	3
276	2022.4.11	上海市-上海市-杨浦区长白街道	FK-F-325	岳子良	18221438560	1.7	70	24.2215	52岁	1	自由职业	0	3	2021.4	2021.1	2022.3		0	2022.4.9	2022.4.4	1	0	1，4，2，5	1	2	20	0	1	1	0	2	8	1	26		1	自由职业	3	2021.4	2021.1	2022.3	2022.4.7	1，4，2，5	8
277	2022.4.11	上海市-上海市-杨浦区长白街道	FK-F-326	周维银	13816234496	1.76	85	27.4406	63岁	1	退休	0	0					0	2022.4.9-	2022.4.8	3	0	4	1	2	20	1	1	1	0	1	6	1	26		0		0				2022.4.6		4	2	26		0
278	2022.4.11	上海市-上海市-杨浦区长白新村街道	FK-F-327	张玉喜	15000891581	1.67	74	26.5338	31岁	1	装修	0	2	2021.5.20	2021.6.28			0	2022.4.8	2022.4.5	1	1	6	1	3	10	0	1	1	0	1	1	1	32				2				2022.4.6	0
279	2022.4.11	上海市-上海市-杨浦区长白新村街道	FK-F-328	周国香	17761819131	1.65	65	23.8751	63岁	2	退休	0	3	2021.3	2021.5	2022.2		2	2022.4.9	2022.4.7	3	0	3，5，4	-2	2	2	1	1	1	0	1	4	1	67		0		3	2021.3	2021.5	2022.2	2022.4.5	4	8
280	2022.4.11	上海市-上海市-杨浦区长白新城	FK-F-329	郭洁萍	15821006442	1.58	50	20.0288	68岁	2	退休	0	3	2021.3	2021.12	2022.1		9，8，7，11	2022.4.6	2022.4.4	3		0		2	50	1	1	0	1	2	8
281	2022.4.11	上海市-上海市-杨浦区长白新城	FK-F-330	仇胜建	13611724252	1.72	70	23.6614	72岁	1	退休	0	3	2021.3	2021.12	2022.1		8	2022.4.6	2022.4.4	3		0		2	15	1	1	0	1	3
282	2022.4.11	上海市-上海市-杨浦区上海杨浦区长白新村街道	FK-F-331	宁建	18221230060	1.65	80	29.3848	26岁	1	汽车美容	0	3	2021.4.27	2021.5.20	2022.1.23		0	2022.4.6	2022.4.5	3	0	4，5	1	2	10	1	1	1	1	1	3	1	49				2				2022.4.5
283	2022.4.11	上海市-上海市-杨浦区广元新村4号	FK-F-332	唐大海	17377386715	1.68	60	21.2585	34岁	1	厨师	1	3	2021.6.1	2021.6.23	2022.2.23		0	2022.4.9	2022.4.5	3	0	4，3，5，7，1，6	-2	3	1	0	1	1		3		1	40				2、3				2022.4.5
284	2022.4.12	上海市-上海市-杨浦区控江街道奉城3村	FK-F-333	张明杰	17821221356	1.53	62.5	26.6991	48岁	2	护理员	0	3	2021.3	2021.5	2021.12	2，2	0	2022.4.8	2022.4.6	1	0	7	1	2	6	0		1	0	2	8										2022.
285	2022.4.12	上海市-上海市-杨浦区江浦街道	FK-F-334	卢慧	18217031736	1.6	56	21.875	26岁	2	办公室文员	2	2	2021.5	2021.6		1，2	0	2022.4.1	2022.4.5	3	1	2,3,4,5,67	-2	2	13	1	1	1	0	2	8										2022.4.2		8
286	2022.4.12	上海市-上海市-杨浦区控江路街道	FK-F-335	李爱华	13918988124	1.67	65	23.3067	65岁	2	退休	1	3	2021.5	2021.12	2022.2		0	2022.4.1	2022.4.9	3	0	6	-1	2	76	1	1	1	1	3													8
287	2022.4.12	上海市-上海市-杨浦区控江路街道	FK-F-336	王睿	13774406498	1.6	60	23.4375	46岁	2	职员	2	1	2021.3				11	2022.4.1	2022.4.6	3	0	0		3	15.6	1	1	1	1	3
288	2022.4.12	上海市-上海市-杨浦区大桥街道	FK-F-337	卢红	18616997057	1.7	58	20.0692	40岁	2	职员	3	0					9	2022.4.8	2022.4.7	3	1	4，3，5	1	2	15	0	1	1	1	2	8
289	2022.4.12	上海市-上海市-杨浦区大桥街道	FK-F-338	徐宏翠	13671788745	1.5	60	26.6667	74岁	2	退休	0	0					0	2022.4.8	2022.4.7	1		0	4	3	50	1	1	0	0	2	8
290	2022.4.12	上海市-上海市-杨浦区大桥街道	FK-F-339	李俊莉	13323747559	1.58	60	24.0346	44岁	2	服务员	0	3	2021.3	2021.4	2022.2		8	2022.4.1	2022.4.9	3	1	5，3	-1	3	5	1	1	1		3
291	2022.4.12	上海市-上海市-杨浦区大桥街道	FK-F-340	张莉	13045636467	1.65	68.5	25.1607	30岁	2	餐饮	0	3	2021.4.11	2021.5.10	2022.2.17	1,2	0	2022.4.11	2022.4.6	3	1	2，3，7	-1	3	8	1	1	0		2	8										2022.4.2
292	2022.4.12	上海市-上海市-杨浦区长阳路1841弄	FK-F-341	季三妹	18701847405	1.56	55	22.6003	66岁	2	退休	1	2	2021.7	2021.8		1，2	8 9	2022.4.6	2022.4.4	3	0	2，4	2	2	7	1	1	1，2	1	3
293	2022.4.12	上海市-上海市-杨浦区双阳路160弄23号402	FK-F-342	朱金弟	18939862655	1.6	50	19.5312	59岁	2	退休	1	2	2021.7	2021.8			2	2022.4.9	2022.4.8	3	1	1.3.5.	1	2	33.3333	1	1	1	0	2	8
294	2022.4.12	上海市-上海市-黄浦区双阳路	FK-F-343	喻桂英	13636034132	1.62	61	23.2434	34岁	2	餐饮	0	3	2021.3.26	2021.4.27	2021.10.28		0	2022.4.11	2022.4.9	1	0	5	1	3	12	1	1	1	1	1	1	2	47								2022.4。11		1	2	54
295	2022.4.12	上海市-上海市-杨浦区大桥街道	FK-F-344	朱晶华	13501655286	1.65	70	25.7117	40岁	2	个体	2	2	2021.4	2021.5		1，0；2，2	0	2022.4.9	2022.4.6	3	1	3，5	-1	2	20	1	0	1	0	2	8										2022.4.7
296	2022.4.12	上海市-上海市-杨浦区控江路128弄22号楼1001	FK-F-345	王雅利	18964821440	1.6	48.5	18.9453	26岁	2	居家	1	3	2021.6.5	2021.7.23	2022.2.20	1,2	0	2022.4.1	2022.4.7	3	0	3	-1	3	9	1	1	1	1	3
297	2022.4.12	上海市-上海市-杨浦区长柏街道	FK-F-346	司友芹	18717869872	1.67	70	25.0995	58岁	2	保洁	0	2	2021.8.2	20221.8.26		2，2	0	2022.4.1	2022.4.8	3	0	0		3	13.3333	1	1	1	0	3
298	2022.4.12	上海市-上海市-杨浦区大桥街道	FK-F-347	范苓苓	13816724529	1.65	70	25.7117	37岁	2	职员	2	3	2021.4.7	2021.5.10	2022.1.20	1，2	0	2022.4.6	2022.4.4	3	1	4，5	-1	2	27.5	1	1	1	1	2	8										2022.4.5-
299	2022.4.12	上海市-上海市-杨浦区控江	FK-F-348	赵正兰	15300591550	1.58	66.5	26.6384	64岁	2	退休	0	3	2021				5	2022.4.9	2022.4.8	3	0	5	1	3	28.5	1	1	1	0	3
300	2022.4.12	上海市-上海市-杨浦区长白新村街道	FK-F-349	房晓燕	18717767251	1.58	45	18.026	25岁	2	职员	2	3	2021.4.25	2021.5.16	2021.11.20		0	2022.4.9	2022.4.4	3	0	5		3	10	1	1	1	0	1	3	1	61				3	2021.4.25	2021.5.16	2021.11.20	2022.4.4		4	2
301	2022-04-12 12:52:56	上海市-上海市-杨浦区长白街道		赵海英	13917019332	1.6	60	23.4375	51	2	无	0	3	2021.03.	2021.04	2021.11.		0	2022.04.09	2022.04.04	3	0	0		3	10	1	1	0	1	1	4	1	61	0	1	高级技工	3	2021.03	2021.04	2021.11.	2022.04.04	3	0
302	2022-04-12 14:37:31	上海市-上海市-杨浦区定海街道		单群	15201802042	1.69	64	22.4082	51	2	保洁主管	0	3	2021.05.	2021.09	2022.02		0	2022.04.05	2022.04.04	2	1	5	5	3	8	1	1	1	1	3	0			0
303	2022-04-12 13:48:11	上海市-上海市-杨浦区大桥街道		王琼	13636355359	1.63	54	20.3244	37	2	职员	2	3	2021.05.29	2021.06.20	2022.01.08	2.3	0	2022.04.07	2022.04.06	2	1	4	0	2	15	1	0	1	1	3	0	1	60	0
304	2022-04-12 13:49:36	上海市-上海市-杨浦区大桥街道周家嘴路3118弄21号201		张英	13817824337	1.63	54	20.3244	35	2	护士	2	3	2021.03.	2021.04	2021.10.		7	2022.04.09	2022.04.06	3	1	4	1	1	90	1	0	1 ，3	1	3	0	2	30	0	2	护士	3	2021.03	2021.04	2021.10.	2022.04.09
305	2022-04-12 13:55:04	上海市-上海市-杨浦区眉州路465弄		陈志美	15901606591	1.63	60	22.5827	52	2	保洁	0	3	2021.02			1,3	9	2022.04.09	2022.04.08	1	1	1	1	3	15	0	1	1	1	3
306	2022-04-12 13:46:23	上海市-上海市-杨浦区大桥街道		杨施嘉	15201883359	1.56	60	24.6548	32	2	老师	2	2	2021.03	2021.06.30		1,3	0	2022.04.09	2022.04.06	3	0	4	0	3	35	0	1	0	0	3	0
307	2022-04-12 14:10:17	上海市-上海市-杨浦区四平街道		蒋真	18617807617	1.6	60	23.4375	50	2	家政	0	3	2021.05	2021.06	2021.12		7	2022.04.10	2022.04.07	3	1	4.7	-1	3	8	1	1	1，3	1	1	1	2	13
308	2022-04-12 14:10:37	上海市-上海市-杨浦区四平街道		李芳	13839361087	1.6	57	22.2656	47	2	家政	0	3	2021.05	2021.06	2022.01		0	2022.04.10	2022.04.07	3	1	3	1	3	8	1	1	1	1	1	1	2						2021.05	2021.06	2021.12		4
309	2022-04-12 14:10:04	上海市-上海市-杨浦区四平街道		王志明	13814853194	1.5	62	27.5556	68	2	退休	1	3			2022.03	2,1	8	2022.04.09	2022.04.06	3	0	3	0	3	18	1	1	1	0	3	0
310	2022-04-12 14:12:36	上海市-上海市-杨浦区四平路街道		张伟琦	13122904307	1.65	65	23.8751	68	2	退休	0	0					8	2022.04.09	2022.04.07	3	0	4	3	1	35	1	0	1	1	3	0
311	2022-04-12 14:04:17	上海市-上海市-杨浦区四平街道		张雅静	13671747601	1.535	50	21.2204	33	2	职员	2	2	2021.06.02	2021.06.26			0	2022.04.10	2022.04.05	3	1	4	-4	1	28	1	0	2	1	3	0
312	2022-04-12 14:05:40	上海市-上海市-杨浦区四平街道		朱惠敏	18964314818	1.7	79	27.3356	59	2	退休	1	3	2021.02.	2021.08	2022.02.28		1	2022.04.10	2022.04.06	3	0	3.4	1	3	10	1	1	1	1	1	2	2	8	0	0	学生	2	2021.11.06	2022.01.01		2022.04.10	4
313	2022-04-12 14:10:05	上海市-上海市-杨浦区四平街道		傅旎菲	13661577589	1.33	26	14.6984	8	2	学生	0	2	2021.11.06	2022.01.01			0	2022.04.10	2022.04.06	3	1	3.4	-1	3	10	1	1	1	1	3
314	2022-04-12 14:04:59	上海市-上海市-杨浦区四平街道		张夏	13661577589	1.89	90	25.1953	40	1	职员	2	3	2021.01	2021.02	2022.01		0	2022.04.10	2022.04.06	3	1	3.4	1	3	10	1	1	1	1	1	6	2	8	0	0	学生	2	2021.11.06	2022.01.01		2022.04.10	4
315	2022-04-12 14:05:30	上海市-上海市-浦东新区四平路街道		储银环	13866011831	1.55	60	24.974	52	2	房产销售	0	0					5	2022.04.09	2022.04.07	3	0	4	-2	3	18	1	1	1	1	3	0
317	2022-04-12 16:22:16	上海市-上海市-杨浦区江浦街道		陈艳	13601663483	1.67	75	26.8923	47	2	月子中心店长	2	0					0	2022.04.10	2022.04.06	3	0	4.7	-2	2	18	0	1	1	1	3	0
318	2022-04-12 14:32:24	上海市-上海市-杨浦区海州路215弄8号124室		邓艳	13764384671	1.5	60	26.6667	31	2	导购	2	3	2021.04.16	2021.05. 12	2021.12.14		0	2022.04.10	2022.04.08	2	1	3	-2	2	15	1	0	0	1	3	0
319	2022-04-12 14:36:35	上海市-上海市-杨浦区海州路215弄8号111室		石自忠	17365257485	1.46	75	35.1848	52	2	保洁	0	3			2021.12	1,2	0	2022.04.09	2022.04.06	3	1	2	-1	3	5	1	1	1	1	3	0	2
320	2022-04-12 14:14:35	上海市-上海市-杨浦区四平街道		穆世春	13611864990	1.67	80	28.6851	52	2	职员	1	3	2021.03.	2021.05	2021.11		8	2022.04.09	2022.04.08	3	0	0		3	13	1	1	0	1	3	0
321	2022-04-12 14:11:31	上海市-上海市-杨浦区鞍山三村18号		尹丽侠	18646602025	1.62	75	28.578	52	2	退休	0	3					0	2022.04.10	2022.04.08	3	1	0		3	8	1	1	1	0	3	0
324	2022-04-12 14:17:54	上海市-上海市-杨浦区四平路街道		陈杰	15973396990	1.58	48	19.2277	26	2	职员	2	2				1，	0	2022.04.08	2022.04.04	3	1	2	-2	3	18	1	1	1	0	3	0
325	2022-04-12 14:30:08	上海市-上海市-杨浦区四平街		周秀梅	13916813911	1.65	70	25.7117	52	2		0	2	2021.03.	2021.07			12	2022.04.09	2022.04.08	3	0	3.4	-1	3	30	1	1	0	1	1	6	2	25	0	2	职员	3				2022.04.08	4	0	2
326	2022-04-12 14:33:39	上海市-上海市-杨浦区鞍山三村14号2室		苏红娟	15801954796	1.58	55	22.0317	40	2	无	0	3	2021.04	2021.05	2022.01	1，3	0	2022.04.10	2022.04.08	3	1	3	-3	3	18	1	1	1	1	3	0
327	2022-04-12 14:36:48	上海市-上海市-杨浦区四平路		徐兰娣	18621738232	1.63	60	22.5827	60	2	退休	0	2	2021.04.09	2021.05.04		1,2	8	2022.04.08	2022.04.05	2	0	3	1	3	15	1	1	1	1	3	0
328	2022-04-12 14:10:52	上海市-上海市-杨浦区四平路街道		张旖菲	15900676186	1.56	43	17.6693	10	2	学生	0	2	2021.1	2021.12			13	2022.04.10	2022.04.06	3	1	4	1	3	10	1	0	1	1	3		2	8	0	0	学生	2	2021.11	2022.01.01		2022.04.10	4	0
329	2022-04-12 14:05:08	上海市-上海市-杨浦区四平路街道		傅裕桦	15900676186	1.7	85	29.4118	35	2	职员	2	3	2021.03	2021.04	2021.12		0	2022.04.10	2022.04.06	3	1	4	1	3	10	1	0	1	1	1	6	2	10	0	0	学生	2	2021.1	2021.12		2022.04.10	4
330	2022-04-12 14:20:39	上海市-上海市-杨浦区四平		李明灏	13817972312	1.52	50	21.6413	9	1	学生	0	2	2021.05	2021.6.27		1，1	0	2022.04.11	2022.04.10	3	1	4.5	-1	3	28	1	1	1	1	3
331	2022-04-12 14:08:45	上海市-上海市-杨浦区四平		许少芬	13817972312	1.6	65	25.3906	40	2	服务行业	1	2	2021.05.30	2021.6.27		1，1	0	2022.04.11	2022.04.10	3	0	4.3	-1	3	28	1	1	1	1	1	6	1	9	0	0	学生	2	2021.05	2021.6.27		2022.04.10	4
332	2022-04-12 14:07:19	上海市-上海市-杨浦区四平路街道		张翔皓	19822762385	1.8	80	24.6914	14	1	学生	0	2	2021.09.05	2021.09.26			13	2022.04.09	2022.04.06	3	1	3.5	3	3	20	1	0	1	0	3
333	2022-04-12 14:13:53	上海市-上海市-杨浦区四平路街道		刘海莲	13917378172	1.56	52	21.3675	46	2	无	1	2	2021.05.30	2021.06.20			0	2022.04.10	2022.04.06	3	0	3	3	3	20	1	0	1	0	1	6	1	14	0	0	学生	2	2021.09.05	2021.09.26		2022.04.09	3
334	2022-04-12 11:41:10	上海市-上海市-杨浦区控江		李先侠	15800954168	1.55	58	24.1415	51	2	超市员工	0	2	2021.04	2021.08			8	2022.04.09	2022.04.06	2	1	4	1	1	30	1	0	1	0	3	0
335	2022-04-12 16:25:48	上海市-上海市-杨浦区江浦路街道		俞雯洁	15900591469	1.6	65	25.3906	49	2	居委会员工	1	2	2021.03.24	2021.04.15		2,2	0	2022.04.07	2022.04.04	3	0	1	7	3	18	1	0	1	1	3
336	2022-04-12 16:43:31	上海市-上海市-杨浦区双辽路		唐小姥	13564552069	1.53	55	23.4952	58	2	钟点工	0	0					8	2022.04.10	2022.04.04	3	1	7	-3	3	18	1	1	0	0	1	1	2	75	0
337	2022-04-12 11:20:39	上海市-上海市-杨浦区控江		林国华	13917691907	1.58	53	21.2306	43	2	职员	2	3	2021.03.26	2021.04.30	2021.11.30	1.3/1，2	0	2022.04.10	2022.04.04	1	0	5	-6	1	26	1	0	0	1	3
338	2022-04-12 16:30:23	上海市-上海市-杨浦区冮浦路1275弄18号605		苏领娇	13370267210	1.55	65	27.0552	65	2	无	0	3	2021.05.02				8	2022.04.10	2022.04.01	3	1	4.5	-1	3	18	1	1	1，3	1	3
339	2022-04-12 16:19:35	上海市-上海市-杨浦区冮浦路		张丹红	13321968210	1.6	75	29.2969	43	2	个体户	0	0					8	2022.04.10	2022.04.01	3	1	2.3.5	-2	3	18	1	1	1	1	3	0
340	2022-04-12 16:24:33	上海市-上海市-杨浦区江浦街道		潘俊杰	17501618874	1.74	72	23.7812	22	1	无	2	3	2021.05.10	2021.05.31	2021.12.17		0	2022.04.09	2022.04.04	3	1	5.7	-2	3	12	1	1	1	0	1	3	2	44	0	2	物流职员	3	2021.05.27	2021.06.18	2021.12.29	2022.04.09	3.5
341	2022-04-12 16:25:20	上海市-上海市-杨浦区双辽路200弄43号703		秦华	13524315083	1.58	55	22.0317	44	2	物流职员	2	3	2021.05.27	2021.06.18	2021.12.29		0	2022.04.09	2022.04.04	3	1	3.5	-2	3	12	1	1	1，	0	3
342	2022-04-12 16:24:03	上海市-上海市-杨浦区江浦路		吴建国	13816459065	1.75	60	19.5918	61	1	退休	1	2	2021.04	2021.05			0	2022.04.08	2022.04.05	3	1	4.7	-2	3	24	1	1	1	1	1	4	2	56	0	1	退休	0				2022.04.08	4.7
343	2022-04-12 16:21:49	上海市-上海市-杨浦区江浦街道		马瑾	13764648369	1.5	55	24.4444	56	2	退休	1	0					0	2022.04.08	2022.04.05	3	1	4.7	-2	3	24	1	1	1	1	3	0
344	2022-04-12 16:23:30	上海市-上海市-杨浦区江浦		张莉	13916528314	1.58	48	19.2277	38	2	职员	2	2	2021.06	2021.07		1，0	0	2022.04.10	2022.04.07	3	1	3.4.7	-2	3	13	1	1	1,3	1	3
345	2022-04-12 16:28:54	上海市-上海市-杨浦区平凉路		张咏梅	18964694871	1.5	51	22.6667	53	2	教师	3	3	2021.01	2021.02	2022.1	1,0	0	2022.04.10	2022.04.07	3	1	3.7	1	3	70	0	1	1	1	1	4	1	55	0	2	经理	3			2022.03	2022.04.07	5
346	2022-04-12 16:30:01	上海市-上海市-杨浦区江浦街道		杨志怀	13512193124	1.58	60	24.0346	70	2	退休	0	2	2021	2022.03		2,2	8	2022.04.10	2022.04.02	1	1	5	-2	3	12	1	1	1	1	1	6	2	53	0	0	无	2	2021.03	2021.04		2022.04.07	5.7
347	2022-04-12 16:26:59	上海市-上海市-杨浦区江浦街道		李俊杰	13512193124	1.71	100	34.1986	23	1	自由	2	2	2021.10.01	2021.11		2,2	0	2022.04.10	2022.04.02	1	1	1.7	-2	3	12	1	1	1	1	1	3	2	53	0	0	无	2	2021.03	2021.04		2022.04.07	5.7
350	2022-04-11 19:46:20	上海市-上海市-杨浦区		黄黎萍	13661450126	1.6	47	18.3594	36	2	职员	2	1	2021.04			2,3	13	2022.04.10		2	1	4.5	-1	1	20	1	1	1,2	1	3	0
351	2022-04-11 19:47:55	无		丁月华	13818044876	1.6	55	21.4844	65	2	退休	2	0					12	2022.04.10	2022.04.09	3	0	3.4.5	0	3	14	1	0	1	1	1	4	1	68	0	0	退休	2				2022.04.08	7
352	2022-04-11 19:34:21	上海市-上海市-杨浦区		陈玉芳	18452522512	1.55	45	18.7305	24	2	无业	2	2	2021.08.05	2021.08.26		2,3	0	2022.04.09	2022.04.01	2	1	4	0	3	10	1	1	1	1	3	0
353	2022-04-11 19:37:55	上海市-上海市-杨浦区		王倩	15264988326	1.6	55	21.4844	20	2	店员	0	0					0	2022.04.10	2022.04.	3	1	4.7	-1	3	15	1	1	1,2	0	1	1	1	19	0	0	店员	2					7
354	2022-04-11 19:42:51	上海市-上海市-杨浦区		韦银花	18226893257	1.58	47	18.8271	40	2	服务员	0	3	2021.06	2021.07	2022.01		0	2022.04.08	2022.04.06	3	0	3.5.7	-1	3	10	1	1	1	0	1	1	2	42	5	0	服务员	0				2022.04.08	7
355	2022-04-11 19:38:24	上海市-上海市-杨浦区		潘玉侠	13862112296	1.55	65	27.0552	31	2	服务员	0	0					0	2022.04.08	2022.04.06	3	0	4.5.7	-2	3	10	1	1	1	0	1	1	2	42	5	0	服务员	0				2022.04.08	7
356	2022-04-11 19:46:38	上海市-上海市-杨浦区		滕鑫	15541657613	1.55	53	22.0604	46	2	服务员	0	3	2021.05	2021.06	2021.12		0	2022.04.08	2022.04.06	3	0	4.7	-1	3	10	1	1	1	0	1	1	2	42	5	0	服务员	0				2022.04.08	7
357	2022-04-11 19:43:00	上海市-上海市-杨浦区		陈秀丽	16622967733	1.7	63	21.7993	42	2	服务员	0	0					5	2022.04.08	2022.04.06	1	1	4.7	-2	3	10	1	1	1	0	3	0
359	2022-04-11 20:25:21	上海市-上海市-杨浦区		戴吉庆	17316568754	1.65	60	22.0386	66	2	退休	1	3	2021.03	2021.04	2022.01		5	2022.04.05	2022.04.01	2	1	4	0	3	30	1	1	感冒药	0	3	0
360	2022-04-11 20:29:41	上海市-上海市-杨浦区		杨祯珍	13795284345	1.6	62	24.2188	68	2	退休	0	0				1,2	7	2022.04.04	2022.04.01	3	0	3.5.7	0	3	15	1	1	1	0	1	5	2	65				2	2021.07	2021.08		2022.04.04
361	2022-04-11 20:44:41	上海市-上海市-黄浦区		朱国芬	13472408976	1.65	56	20.5693	68	2	退休	1	0				1	8	2022.04.09	2022.04.08	3	0	3.5	-2	3	13	1	1	1	0	1	3	2	96	8	0	退休	0				2022.04.06	5.7
362	2022-04-11 20:50:07	上海市-上海市-杨浦区		徐佳	18221205964	1.61	60	23.1473	40	2	职员	2	3	2021.5.21	2021.06.15	2022.01.05	2,3	0	2022.04.09	2022.04.06	3		3	0	3	15	1	1	1	1	1	3	2	70	13	0	退休	3	2021.05	2021.05	2021.12	2022.04.07	5.7
363	2022-04-11 20:52:58	上海市-上海市-杨浦区		陈伟燕	18930491922	1.51	60	26.3146	59	2	退休	2	3	2020.12	2021.01	2021.11.30		0	2022.04.10	2022.04.04	3	1	3	-1	3	26	1	0	1	1	3
365	2022-04-11 22:30:25	上海市-上海市-杨浦区		戴梓英	13816783991	1.62	65	24.7676	72	2	退休	2	0					8	2022.04.09	2022.04.	2	1	4		1	40	1	0	1	0	3
366	2022-04-11 21:21:46	上海市-上海市-杨浦区		李诗妤	13817563399	1.63	80	30.1103	28	2	运营	2	0				1,3/1，0	13	2022.04.10	2022.04.06	3	0	0		3	18	1	1	0	1	3
367	2022-04-11 21:30:35	上海市-上海市-杨浦区		李束	13482706973	1.58	58	23.2335	40	2	服务员	1	3	2021.04.07	2021.05.24	2021.11.25		0	2022.04.08	2022.04.06	3	1	4.5.7	-2	3	8	1	1	1，止咳药，化痰药	0	1	1	2	48	0	1	服务员	3	2021.04.07	2021.05.24	2021.11.25	2022.04.06	5.7
368	2022-04-11 21:29:31	上海市-上海市-杨浦区		鲍士秀	15221053577	1.56	57	23.4221	42	2	服务员	0	3	2021.04.07	2021.05.24	2021.11.25		0	2022.04.08	2022.04.06	3	1	3.4.5	0	3	8	1	1	1，	0	1	1	2	48	0	1	服务员	3	2021.04.07	2021.05.24	2021.11.25	2022.04.06	5.7
369	2022-04-11 21:33:29	上海市-上海市-杨浦区		孙丽华	13816967298	1.61	48	18.5178	45	2	服务员	0	3	2021.04.07	2021.05.24	2021.11.25		0	2022.04.08	2022.04.06	3	1	3.4.5.7	0	3	8	1	1	1，	0	1	1	2	48	0	1	服务员	3	2021.04.07	2021.05.24	2021.11.25	2022.04.06	5.7
370	2022-04-11 21:27:42	上海市-上海市-杨浦区		蔡东美	13918301762	1.7	60	20.7612	48	2	服务员	1	3	2021.04.07	2021.05.24	2021.11.25		0	2022.04.06	2022.04.05	1	1	4.5.7	2	3	8	1	1	1，2	0	3
371	2022-04-11 21:31:56	上海市-上海市-杨浦区		韩素英	13816607942	1.58	62	24.8358	68	2	退休	0	2	2021.12	2022.01			8	2022.04.09	2022.04.07	2	1	4	-2	3	18	0	1	1	0	1	4	1	72	7	0	退休	0				2022.04.06	5
372	2022-04-11 21:32:33	上海市-上海市-杨浦区		张燕珠	15800365282	1.5	60	26.6667	59	2	退休	0	3	2021.06	2021.07	2022.01	1,2/1.0	0	2022.04.07	2022.04.04	1	0	3.5	-2	1	23	1	1	1	1	3	0	2	50	0
375	2022-04-11 21:28:46	上海市-上海市-黄浦区		钟小燕	13623408804	1.6	65	25.3906	45	2	分拣员	1	3	2021.07.01	2021.07.22	2022.01.25		9	2022.04.09	2022.04.08	3	1	0		1	18	1	0	1	0	3	0
376	2022.04.11	四光三寸	FK-G-428	顾春莉	13651978695				48	2	麦当劳	0	3			2022.01.18	3，3	0	2022.04.10	2022.04.04	3	1	2，3	-1	2	14	1	0	1	1	2	8
377	2022.04.11	金都玫瑰园	FK-G-431	杨琪琪	18139920126				19	2	服务类	1	3			2022.01.16		0	2022.04.09	2022.04.04	3	0	1，3	1	3	7	0	0	1	0	1	1	2	25	0	0	服务类	2				2022.04.12	4
378	2022.04.11	金都玫瑰园	FK-G-432	杨洁	13599039573				20	2	服务类	1	2		2021.04.22			0	2022.04.09	2022.04.04	3	0	4，3，	-1	3	7	0	0	1	0	1	1
379	2022.04.11	上海市-上海市-杨浦区	FK-G-433	陆晓玮	13564364005				34	2	国企	2	3	2021.03.23	2021.04.21	2021.12.30	3,0	0	2022.04.09	2022.04.06	2	1	4，1	0	2	15	1	0	1	1	3
380	2022.04.11	鞍三七村	FK-G-434	黄菊	17601201883				20	2	卖服饰七浦	1	2	2021.04.10	2021.05.13			0	2022.04.08	2022.04.06	3	1	4，5，1	-1	2	10	1	0	1	1	3	0
381	2022.04.11	上海市-上海市-杨浦区	FK-G-435	李想	18616950872				20	2	新媒体运营	0	3			2022.01	3，3	0	2022.04.08	2022.04.07	2	1	3	-1	3	10	1	1	1	1	3
383	2022.04.11	上海市-上海市-杨浦区	FK-G-437	岑梅	13641779283				65	2	退休	1	3			2021.12.27	3	0	2022.04.10	2022.04.06	2	1	3，8	0	3	20	1	1	1	0	2	8
384	2022.04.11	上海市-上海市-杨浦区	FK-G-438	江茉青	15001714950				33	2	上班	0	3	2021.04.09	2021.05.12	2021.12.27		0	2022.04.06	2022.04.01	2	1	4，8	-2	2	15	1	1	1	1	1	1	1	23								2022.04.03
385	2022.04.11	上海市-上海市-杨浦区	FK-G-439	张惠玲	13916759027				65	2	退休	1	3			2021.12.22		8	2022.04.09	2022.04.01	3	1	1，8	1	3	15	1	1	1	1	3
386	2022.04.11	上海市-上海市-杨浦区	FK-G-440	于爱萍	15800393454				65	2	退休	1	3			2021.12		0	2022.04.07	2022.04.01	1	1	4，3，	-3	3	22	1	1	1	1	1	4	1	68				3			2021.12	2022.04.07	2
387	2022.04.11	上海市-上海市-杨浦区	FK-G-443	瞿龙英	13585811691				70	2	退休	1	2	2021.06.08	2021.06.30		3	8，9	2022.04.08	2022.04.01	3	1	4，5	-1	2	26	0	0	1	0	3
388	2022.04.11	何间路	FK-G-444	范宏萍	13524260135				35	2	地铁服务员	1	2	2021.04.11	2021.05.29		2，3	8，9	2022.04.09	2022.04.04	3	1	4	-1	3	8	1	1	1	1	3
389	2022.04.12	上海市-上海市-杨浦区	FK-G-445	段艳艳	13680732067	1.6	53	20.7031	22	2	裱花师	1	3			2021.12.30	3	0	2022.04.09	2022.04.08	3	0	0		1	15	1	0	1	0	2	8						3				2021.04.07
390	2022.04.12	上海市-上海市-杨浦区	FK-G-446	屈聪颖	15137451176	1.53	49	20.9321	21	2	无业	0	3			2022.1.25	3	0	2022.04.09	2022.04.05	3	0	0		3	13	0	1	0	0	3
391	2022.04.12	上海市-上海市-杨浦区	FK-G-447	周云芳	13636465018	1.55	51	21.2279	56	2	退休	0	2		2021.08			0	2022.04.09	2022.04.06	2	0	4	-1	3	15	1		1	0	3
392	2022.04.12	上海市-上海市-杨浦区	FK-G-448	敖明秀	13671844705	1.6	60	23.4375	50	2	家政	0	3			2022.01	3	0	2022.04.09	2022.04.06	2	0	0		2	25	0	0	1	1	3
393	2022.04.12	上海市-上海市-杨浦区	FK-G-449	张云飞	18373838190	1.6	48	18.75	50	2	无业	0	3			2022.01		8，9	2022.04.09	2022.04.06	2	1	3	0	2	15	1	1	1，3	0	3
394	2022.04.12	上海市-上海市-杨浦区	FK-G-450	吴年来	13916564238	1.54	55	23.1911	53	2	保洁	0	3			2021.12	1	0	2022.04.07	2022.04.06	3	0	2，5	1	3	45	1	1	1	0	3
395	2022.04.11	上海市-上海市-杨浦区	FK-G-451	洪四英	15000912903	1.59	70	27.6888	48	2	钟点工	0	3	2021.03		2021.12		0	2022.04.07	2022.04.06	3	0	5，4	-1	1	15	1		1	0	1	1	2	50		0	钟点工	2		2021.11		2022.04.05	3，4
396	2022.04.12	上海市-上海市-杨浦区	FK-G-452	张爱娣	13052311731	1.62	54	20.5761	70	2	退休	1	3	2021.03		2021.11	3	8	2022.04.09	2022.04.06	2	0	2，3，1	-2	3	18	1	1	1	0	3
397	2022.04.15	上海市-上海市-杨浦区控江街道	FK-H-455	沈林康	13918941867	1.72	80	27.0416	65	1	退休	1	3	2021.03	2021.04	2021.11		5，8	2022.04.10	2022.04.07	3	1	3	0	3	26	1	1	1	0	1	4	2	65		0		3	2021.03	2021.04	2021.11	2022.04.09	2，4
398	2022.04.15	上海市-上海市-杨浦区大桥街道	FK-H-457	马玲玲	13122547079	1.61	48	18.5178	72	2	退休	0	3	2021.08	2021.09	2022.02	0	0	2022.04.14	2022.04.12	3	1	3，4	1	3	10	1	1	1	1	3
399	2022.04.15	上海市-上海市-杨浦区大桥街道	FK-H-458	田利峰	15139338989	1.65	72	26.4463	41	2	刷盘子	0	2		2021.07			0	2022.04.15	2022.04.13	3	1	2，3	-2	3	5	1	1	0	0	1	1	2	38		0		2		2021.11		2022.04.13	2，4
400	2022.04.12	上海市-上海市-杨浦区大桥街道	FK-H-459	阮琳	18621936622	1.65	55	20.202	44	2	外资培训	2	0					12	2022.04.07	2022.04.06	3	0	4，	-1	2	26	1	1	1	1	1	3	1	76	8	0	退休	0				2022.04.06	4
401	2022.04.15	上海市-上海市-杨浦区大桥街道	FK-H-460	陈研廷	18621936622	1.4	63	32.1429	9	1	学生	0	2	2021.11	2021.12			0	2022.04.13	2022.04.10	3	1	4	-1	2	26	1	1	1	1	1	3	2	44	0	2	职员	0				2022.04.13	4
404	2022.04.15	上海市-上海市-杨浦区大桥街道	FK-H-463	牛励扬	18721776069	1.6	42	16.4062	13	1	学生	0	2	2021.11	2021.12		2，2	0	2022.04.14	2022.04.13	3	0	4	1	3	7	1	1	1	1	1	2
405	2022.04.15	上海市-上海市-杨浦区大桥街道	FK-H-464	潘芳	18721776069	1.67	65	23.3067	73	2	退休	0	0				2，2	8，9	2022.04.14	2022.04.13	3	1	0		3	7	1	1	1	1	1	7
406	2022.04.15	上海市-上海市-杨浦区大桥街道	FK-H-465	李德华	18175236818	1.65	63	23.1405	53	2	棋牌室打工	0	3			2022.01		0	2022.04.12	2022.04.04	3	1	4，3	-1	1	20	1	0	1	1	1	1	2	42		0	酒店棋牌室	2				2022.04.05	0
407	2022.04.15	上海市-上海市-杨浦区江浦路	FK-H-466	兰平	15800796457	1.59	54	21.3599	52	2	保洁	1	3	2021.04.06	2021.05.04	2021.11.18		0	2022.04.13	2022.04.07	3	0	3，6，4	0	3	6	1	1	1，2	0	1	4	1	53	0	1		3	2021.04.06	2021.05.04	2021.11.18	2022.04.13	3，4	3	2	92
408	2022.04.15	上海市-上海市-杨浦区江浦街道	FK-H-467	唐锦红	13023112660	1.7	70	24.2215	49	1	快递	0	2		2021.12		3	9	2022.04.13	2022.04.12	3	0	4	0	3	10	1	1	1	1	3
409	2022.04.15	上海市-上海市-杨浦区杨浦区江浦街江浦路1315弄10另405	FK-H-468	肖永成	13681875563	1.61	62	23.9188	58	1	工人	0	2		2021.06			0	2022.04.12	2022.04.07	2	0	2	1	3	10	1	1	1	0	1	6	2	21	0		地铁	3			2021.11	2022.04.16	2，4
410	2022.04.15	上海市-上海市-杨浦区江浦街道	FK-H-469	朱凤	18221620583	1.57	49	19.8791	69	2	退休	0	0				3	8	2022.04.13	2022.04.07	2	1	0		3	8	1	1	1	1	1	1	2	38			销售	3				2021.04.12	4
411	2022.04.15	上海市-上海市-杨浦区江浦	FK-H-470	季翠英	15900978927	1.62	70	26.6728	70	2	退休	1	2		2021.08		2	8，9,10	2022.04.13	2022.04.07	3	0	0		3	9	1	1	1	1	3
416	2022.04.15	上海市-上海市-杨浦区江浦街道	FK-H-475	刘霞	13917811382	1.5	48	21.3333	38	2	清扫机器	0	3			2021.11		0	2022.04.13	2022.04.04	3	1	3，5	-1	3	4	1	1	1	1	3
417	2022.04.15	上海市-上海市-杨浦区江浦街道	FK-H-476	丁春花	15555241350	1.65	65	23.8751	64	2	带孙子	0	2		2021.07			8，9	2022.04.13	2022.04.04	3	1	3	0	3	4	1	1	1	1	1	6	2	38	0	0		3			2021.11	2022.04.13	3，5
419	2022.04.15	上海市-上海市-杨浦区双辽路200弄38号304室	FK-H-479	李兴国	18702148526	1.7	63	21.7993	49	1	装修	0	2	2021.06	2021.07		2，2，2，2，2	0	2022.04.13	2022.04.04	3	0	0		2	10	1	0	0	0	1	1	1	58		0	装修工	2				2022.04.13
420	2022.04.15	上海市-上海市-杨浦区大桥	FK-H-480	陈玉华	13681644570	1.6	65	25.3906	66	2	退休	1	2		2021.08			0	2022.04.13	2022.04.01	3	1	3，4	-4	3	25	1	1	1，3	1	1	4	1	65	8	1	退休	2		2021.09		2022.04.01	4	3	2	88
421	2022.04.15	上海市-上海市-杨浦区长阳路1969弄13号103	FK-H-481	卞萍	13817437546	1.54	56	23.6128	67	2	退休	0	2	2021.03	2021.07			2	2022.04.11	2022.04.09	2	1	3，2	1	3	25	1	1	1	1	3
422	2022.04.15	上海市-上海市-杨浦区长阳路1969弄13号103	FK-H-482	芦龙宝	13817437546	1.72	70	23.6614	69	1	退休	0	3	2021.03	2021.07	2022.2		2，1，8	2022.04.11	2022.04.09	2	1	1，2，8	-3	3	25	1	1	1	1	3
423	2022.04.15	上海市-上海市-杨浦区大桥街道	FK-H-483	陈俊	17749726170	1.56	50	20.5457	49	2	居家	1	2	2021.04.28	2021.05.24			0	2022.04.13	2022.04.10	2	1	3	-1	2	30	1	1	1	1	3
424	2022.04.15	上海市-上海市-杨浦区大桥街道	FK-H-484	谢冬娣	17749726170	1.62	60	22.8624	74	2	退休	0	2	2021.04.28	2021.05.24			8	2022.04.13	2022.04.10	2	1	4	-2	2	30	1	1	1	1	3
425	2022.04.15	上海市-上海市-杨浦区江浦街道	FK-H-485	刘海生	15055197340	1.78	75	23.6713	24	1	互联网	2	3	2021.05.31	2021.06.18	2022.01.16	3	0	2022.04.13	2022.04.09	2	0	3	0	2	18	0	1	1	1	3
426	2022.04.15	上海市-上海市-杨浦区江浦路街道	FK-H-486	俞一	15221362992	1.71	70	23.939	28	1	综合管理	2	0					0	2022.04.13	2022.04.07	2	0	4	0	3	17	0	1	1，3	1	1	3	2	50	13	0		0				2022.04.11	4
427	2022.04.15	上海市-上海市-杨浦区双辽路155弄10号401	FK-H-487	毛恵娣	15921241658	1.59	72	28.4799	59	2	退休	0	3			2022.01	2，3	0	2022.04.14	2022.04.12	3	0	4，3	0	2	23	1	0	1，3	1	3
428	2022.04.15	上海市-上海市-杨浦区江浦路街道	FK-H-488	赵一宁	18321925578	1.6	50	19.5312	14	2	学生	0	2		2021.11		2，3，3	0	2022.04.13	2022.04.09	3	1	4，5	0	2	23	1	0	1，2	1	3
429	2022.04.15	上海市-上海市-杨浦区江浦街道	FK-H-489	黄珺玮	15900404015	1.75	65	21.2245	32	1	建筑设计	2	3	2021.05	2021.11	2022.03		0	2022.04.13	2022.04.10	1	1	3	-2	3	25	1	1	1	1	1	1
430	2022.04.15	上海市-上海市-杨浦区江浦路街道	FK-H-490	张帆	18817517822	1.63	55	20.7008	32	2	采购	3	2		2021.05			0	2022.04.13	2022.04.10	1	1	4，3	-3	3	25	1	1	1	1	2	8
431	2022.04.15	上海市-上海市-杨浦区江浦路	FK-H-491	吴l小琴	15300677946	1.59	85	33.6221	61	2	退休	0	2		2021.05			8	2022.04.14	2022.04.02	3	0	4	-1	3	7	1	1	1	1	1	4
432	2022.04.15	上海市-上海市-杨浦区江浦路	FK-H-492	仇家荣	18918927657	1.64	72	26.7698	64	1	退休	1	2		2021.04			0	2022.04.14	2022.04.02	3	0	4	-2	3	7	1	1	1	1	3
433	2022.04.15	上海市-上海市-杨浦区江浦路1315弄9号401	FK-H-493	舒其芳	18301985308	1.6	60	23.4375	49	2	家政	0	2		2021.06			0	2022.04.14	2022.04.02	3	1	3，4	-3	3	6	1	1	1	0	1	6	1	23	0		物流	1	2021.07			2022.04.07	4，5
434	2022.04.15	上海市-上海市-杨浦区双辽路200弄2号262	FK-H-495	陈素珍	13817797004	1.62	66	25.1486	68	2	退休	1	3	2021.04	2021.05	2021.01	3，2，2	8，13	2022.04.13	2022.04.09	2	1	5，4	2	3	8	1	1	1	1	2	8
435	2022.04.15	上海市-上海市-杨浦区江浦街道	FK-H-496	吴晓靓	13501709501	1.6	65	25.3906	46	2	退休	2	0					9,8	2022.04.14	2022.04.07	3	1	4，8	-2	1	15	1	0	1，2	1	3
436	2022.04.15	上海市-上海市-杨浦区江浦街道	FK-H-497	李中生	13248212870	1.68	70	24.8016	51	1	食品厂	0	3	2021.01.13	2021.1.27	2021.12.10		0	2022.04.13	2022.04.07	2	1	0		3	4	1	0	0	0	3
437	2022.04.15	上海市-上海市-杨浦区江浦路街道	FK-H-499	沈志显	18916596422	1.68	80	28.3447	62	1	农行保安	0	2	2021.05	2021.06		0	0	2022.04.13	2022.04.12	1	0	0		3	5	1	1	1	1	2	8
438	2022.04.15	上海市-上海市-杨浦区江浦路	FK-H-500	沈炜	15221124252	1.65	65	23.8751	29	1	无业	0	2		2021.06		0	0	2022.04.13	2022.04.07	2	1	0		3	5	1	1	0	0	3
439	2022.04.15	上海市-上海市-虹口区曲阳路街道云顶之星	FK-H-501	阳新文	19974651650	1.7	65	22.4913	19	1	外卖	0	2	2021.05.031	2021.06.21		3，3，3	0	2022.04.13	2022.04.12	3	1	4	0	1	10	1	0	1	0	2	8
440	2022.04.15	上海市-上海市-杨浦区大桥街道	FK-H-502	陈德发	17749726170	1.66	64	23.2254	83	1	退休	0	0					0	2022.04.13	2022.04.10	2	1	0		3	10	1	1	1	0	3
441	2022.04.15	上海市-上海市-杨浦区四平街道	FK-I-573	胡国萍	13917198020	1.65	44	16.1616	66	2	退休	0	3			2021.07	3	9	2022.04.13	2022.04.08	3	1	4	-1	3	10	1	1	1	1	3
442	2022.04.15	上海市-上海市-杨浦区四平街道	FK-I-574	喻心达	13816648322	1.78	63	19.8839	38	1	银行	2	2		2021.04.22		3	0	2022.04.13	2022.04.08	3	1	2，4	-2	3	18	1	1	1	1	3
443	2022.04.15	上海市-上海市-杨浦区控江路	FK-I-575	王嘉玥	13764285927	1.25	35	22.4	7	2	学生	0	0				3	0	2022.04.13	2022.04.02	2	1	0		2	15	1	1	1	1	1	3	1	54	0	0	退休	3	2021.04.12	2021.05.03	2021.11.30	2022.04.13	4，5	7	1	19		0
444	2022.04.15	上海市-上海市-杨浦区控江路	FK-I-576	侯藤	13764285927	1.65	52	19.1001	33	2	物流公司	2	2	2021.04.26	2021.05.20		3	0	2022.04.13	2022.04.02	2	1	4，5	-1	2	15	1	1	1	1	1	3	1	54	0	0	退休	3	2021.04.12	2021.05.03	2021.11.30	2022.04.13	4，5	7	1	19		0
445	2022.04.15	上海市-上海市-杨浦区控江路	FK-I-577	杜大芹	13764285927	1.61	56	21.6041	55	2	退休	0	3	2021.04.12	2021.05.03	2021.11.030	3	0	2022.04.13	2022.04.02	2	1	4,5	-3	2	15	1	1	1	1	1	7	1	19	0	1		0				2022.04.08	4，5
446	2022.04.15	上海市-上海市-杨浦区控江路	FK-I-578	王子中	18616375814	1.71	72	24.623	54	1	退休	0	3	2021.04.12	2021.05.03	2021.11.030	3	0	2022.04.13	2022.04.02	2	1	4,5	-3	2	15	1	1	1	1	1	7	1	19	0	1		0				2022.04.08	4，5
447	2022.04.15	上海市-上海市-杨浦区四平街道	FK-I-579	喻小芩	13764196031	0.97	12	12.7537	3	2	学生	0	0				3	0	2022.04.13	2022.04.08	3	1	4	-1	3	10	1	1	2	1	3
448	2022.04.15	上海市-上海市-杨浦区四平街道	FK-I-580	王慧	13764196031	1.7	55	19.0311	34	2	财务	2	2		2021.04.22		3	0	2022.04.13	2022.04.08	3	1	2，4	-4	3	10	1	1	1	1	3
449	2022.04.15	上海市-上海市-杨浦区四平街道	FK-I-581	蔡传彬	13816128643	1.69	60	21.0077	59	1	研究员	3	3	2021.03		2022.01		0	2022.04.09	2022.04.07	2	1	4，5	3					1		3
450	2022.04.15	上海市-上海市-杨浦区四平路街道	FK-I-582	毕新龙	15000004471	1.82	73	22.0384	32	1	无业	0	1	2021.08			2	0	2022.04.12	2022.04.09	2	0	0		3	15	1	1	1	1	3
451		上海市-上海市-杨浦区四平街道	FK-I-583	张盼	18973447288	1.6	49	19.1406	18	2	做宠物	0	0					0	2022.04.13	2022.04.10	1	0	0	0	3	20	1	1	1	1	2	9
452		上海市-上海市-杨浦区四平街道	FK-I-584	兰绪美	15921676118	1.62	67	25.5296	59	2	在家		3			2022.3	3	8	2022.04.09	2022.04.07	3	1	4，5	+1	2	20	1	1	1	1	2	8
453		上海市-上海市-杨浦区控江街道	FK-I-585	汤莉敏	13381631866	1.63	70	26.3465	55	2	退休	0	2	2021.6.5	2021.6.26			8	2022.04.13	2022.04.07	3	1	1.7咽干	-5	2	33	1	0	1	1	3
454		上海市-上海市-杨浦区控江街道	FK-I-586	乐斐斐	13381632866	1.5	56	24.8889	81	2	退休	0	0					8，9	2022.04.13	2022.04.07	3	1	1，5	-5	2	33	1	0	1	1	3
455		上海市-上海市-杨浦区控江路街道	FK-I-587	刘轶	13301686913	1.73	90	30.0712	44	1	销售	2	0				2	8	2022.04.13	2022.04.10	3	没有做	4，5，1	+1	3	35	1	1	2	1	1	6	1	9	0	0	学生	0				2022.04.13	4，5，1
456		上海市-上海市-杨浦区控江路街道	FK-I-588	刘沂宸	13301686913	1.4	38	19.3878	9	1	学生	0	0					0	2022.04.13	2022.04.10	3	1	4.5.1	-1	3	35	1	1	2	1	2	8
457		上海市-上海市-杨浦区定海街道平凉路2767弄26号403室	FK-I-589	杨立忠	13816825743	1.69	64	22.4082	69	1	技工	0	3	2021.4.26	2021.5.22	2021.11.24	3	0	2022.04.12	2022.04.08	3	1	0		2	25	1	1	1	0	2	8
458		上海市-上海市-杨浦区定海路街道	FK-I-590	夏海军	13636519841	1.65	60	22.0386	64	1	装修	0	2	2021.07	2021.07		2,2	7	2022.04.08	2022.04.07	1	1	7寒战，头痛	+1	3	10	1	1	1	1	2	8
459		上海市-上海市-杨浦区定海路街道	FK-I-591	程琳萍	13761778171	1.63	50	18.8189	48	2	商场上班	2	0				2	10	2022.04.11	2022.04.01	3	1	7头痛	-3	1	15	0	0	1	1	2	8
460		上海市-上海市-杨浦区空江	FK-I-592	王金花	15021659257	1.6	85	33.2031	51	2	在家	0	2	2021.06	2021.07			0	2022.04.13	2022.04.09	3	0	4，5	-1	3	12	0	1	1，2	0	1	6	1
461		上海市-上海市-杨浦区定海街道	FK-I-593	李丹君	18916710746	1.57	68	27.5873	27	2	无业	0	0					12	2022.04.11	2022.04.10	3	0	3	+1	3	6	1	1	1	1	1	3	2	49	7	0	保洁	0					1，2，7	0
462		上海市-上海市-杨浦区定海街道	FK-I-594	吴王群	13795341914	1.64	60	22.3081	49	2	保洁	0	0					7	2022.04.11	2022.04.10	3	1	1，2，5，7	-1	3	6	1	1	1	1	2	8												0
463		上海市-上海市-杨浦区杨浦定海街道军工路400弄12号601室	FK-I-595	傅志翔	18918585249	1.69	70	24.5089	65	1	电信	1	3	2021.4.8	2021.4.29	2022.1.2	3	0	2022.04.13	2022.04.09	3	1	4，5	-2	2	32	1	0	1	1	2	8
464		上海市-上海市-杨浦区定海路街道	FK-I-596	耿杰	13151203135	1.65	55	20.202	55	1	环卫	0	3	2021.3.30	2021.4.20	2021.11.15	3	8	2022.04.07	2022.04.01	3	0	0		3	7.5	1	1	1	1	2	8
465		上海市-上海市-杨浦区定海街道	FK-I-597	计重照	18918882770				61	1	退休		3					8	2022.04.08	2022.04.06	3	1	0		2	44	1	0	1	1	2	8
466		上海市-上海市-杨浦区控江六村27号509	FK-I-598	黄建平	17317370567	1.68	62	21.9671	71	1	机修	0	3	2021.3.29	2021.4.19	2021.11.9	同住妻子为阳性	8.9	2022.04.13	2022.04.09	3	1	5	+2	3	7，15	1	1	1	1	1	4	2	69	0	0	产羊毛	3	2021.3.29	2021.4.19	2021.11.9		0
467		上海市-上海市-杨浦区控江街道	FK-I-599	沈亚萍	17317370567	1.57	51	20.6905	69	2	产羊毛	0	3	2021.3.29	2021.4.19	2021.11.9	3	0	2022.04.13	2022.04.09	3	1	0		3	7.15	1	1	1	1	2	8
468		上海市-上海市-杨浦区杨浦区2767弄	FK-I-600	傅桂芳	13641758090	1.58	51	20.4294	67	2	退休		3	2021.4.15	2021.5.11	2021.12.2	3	0	2022.04.14	2022.04.12	3	1	4，3，7头痛	-1	3	15	1	0	0	0	1	4	1	73	8		退休	3	2021.4.15	2021.5.11	2021.12.2		4	和确诊邻居共用厨房，邻居名字不知晓
469		上海市-上海市-杨浦区定海街道	FK-I-601	朱玉薇	15221858092	1.6	65	25.3906	65	2	退休	1	0				全部感染	8	2022.04.12	2022.04.11	3	1	4，2	0	2	20.5	1	1	1	1	1	4	1	64	7	1	退休	0					4，5，3，
470		上海市-上海市-杨浦区定海路	FK-I-602	周凌云	19921209976				61	2	退休		3					8	2022.04.11				0		2	44	1	0	1	1	1	4	1		8		退休	3					0
471		上海市-上海市-杨浦区定海	FK-I-603	周卫国	13817789535	1.7	65	22.4913	64	1	退休	1	0				0	7	2022.04.10	2022.04.10	3	1	4，5	0	2	20.5	1	1	1	1	2	8
472			FK-I-604	袁志银	15921406106	1.8	80	24.6914	73	1	退休		3	2021.4.15	2021.5.11	2021.12.2	全部感染	8	2022.04.13	2022.04.12	3	1	4	0	3	15	1	0	0	0	2	8
473		上海市-上海市-杨浦区定海街道	FK-I-605	徐尚国	18717865198	1.65	60	22.0386	49	1	临时工	0	2	2021.6.2	2021.6.26			胃病	2022.04.14	2022.04.12	2	1	0		1	7	1	0	0	1	3	0
474		上海市-上海市-杨浦区河间路827弄25号603室	FK-I-606	施凯越	15316662398	1.7	55	19.0311	18	1	学生	2	0					0	2022.04.04	2022.03.28	3	1	3	+4	2	33	1	0	1，2	0	2	8
475		上海市-上海市-杨浦区定海街道	FK-I-607	王倩	13774378155	1.63	77	28.9811	41	2	工具厂	0	3	2021.4.29	2021.6.26	2021.12.31	3	滑膜性肉瘤	2022.04.13	2022.04.11	2	1	4，7咽干	-1	2		1	0			2	8	2	59	0	0	保洁	3	2021.03.03	2021.04.02	2021.11.03		2，7头痛，咽干
476		上海市-上海市-杨浦区定海街道	FK-I-608	李容	13661527257				38	2	销售	2	3	2021.4.16	2021.5.16	2022.1.15	3	0	2022.04.08	2022.04.07	2	0	0	-1	3	10	1	1	0	1	3	0
477		上海市-上海市-杨浦区定海街道	FK-I-609	王素兰	13524410388	1.55	92	38.2934	51	2	保洁	0	3	2021.03.03	2021.04.02	2021.11.03		0	2022.04.11	2022.04.07	2	1	2，7头痛，咽干	-1	2		1	0			3
478		上海市-上海市-杨浦区定海街道	FK-I-610	黄桂英	13761386164				45	2	服务行业	0	3	2021.3.28	2021.4.19	2022.1.5		0	2022.04.11	2022.04.07	3	1	7咽干	-1	3	6	0	1	1	1	2	8
481		上海市-上海市-杨浦区长海路街道	FK-I-613	陈根	13761164414				26	1	快递	0	2	2021.6.8	2021.7.15		2	0	2022.04.13	2022.04.12	1	1	5，3	+1	2	7	1	0	1	1	2	8
482			FK-I-614	贾正夫	13901831837	1.87	80	22.8774	67	1	退休		3	2021.04	2021.06	2021.12	0	8，9	2022.04.13	2022.04.01	2	0	4	-11	1	57	1	0	1	1	3	0
483		上海市-上海市-杨浦区定海街道	FK-I-615	王玲妹	15221204103	1.58	70	28.0404	69	2	退休		0				3	10	2022.04.13	2022.04.01	2	0	4	-8	1	57	1	0	1	1	3
484		上海市-上海市-杨浦区杨浦区定海街道	FK-I-616	黄菊英	17388264841				53	2	保洁	0	3	2021.5.16	2021.6.9	2021.12.1	2	0	2022.04.12	2022.04.09	2	0	0								3	0
485		上海市-上海市-杨浦区长海街道	FK-I-617	马秀银	13916192966				91	2								8	2022.04.14	2022.04.12	3	1	4，5								3
489		上海市-上海市-杨浦区长海路街道	FK-I-621	田书鑫	15562894262	1.72	72	24.3375	22	1	房产销售		3	2021.2.4	2021.3.4	2022.1.7		0	2022.04.11	2022.04.03	3	0	0		2	12	1	1	1	1	3	0
490		上海市-上海市-杨浦区长海路街道	FK-I-622	刘腾飞	13122008708	1.76	74	23.8895	30	1	房产销售		3					0	2022.04.11	2022.04.03	3	0	0		2	12	1	1	1	1	3	0
491		上海市-上海市-杨浦区长海街道	FK-I-623	魏永恒	13040650838				19	1	房产销售							0	2022.04.11	2022.04.03	3	0	0		2	12	1	1	1	1	3	0
492		上海市-上海市-杨浦区长海路	FK-I-624	李贵硕	18049942504				16	1	房产销售							0	2022.04.11	2022.04.03	3	0	0		2	12	1	1	1	1	3	0
494		上海市-上海市-杨浦区定海街道	FK-I-626	张稳	15516769488				35	1	油漆	1	3	2021.3.14	2021.4.16	2021.12.16	2（弟弟阴）	0	2022.04.11	2022.04.09	2	0	0		2	10	1	1	1	1	3	0
495		上海市-上海市-杨浦区长海街道	FK-I-627	李云瑞	17763500644	1.77	75	23.9395	16	1	房产销售		2	2021.8.17	2021.9.8			0	2022.04.11	2022.04.03	3	0	0		2	12	1	1	1	1	3	0
496		上海市-上海市-杨浦区长海路街道	FK-I-628	阳刚	13092603222				40	1	房产销售							0	2022.04.11	2022.04.03	3	0	0		2	12	1	1	1	1	3	0
497		上海市-上海市-杨浦区江浦街道双辽路200弄43号404室	FK-I-629	张伟国	13918517094	1.7	51	17.6471	67	1	退休		3	2021.3.30	2021.4.21	2021.12.17	0	8	2022.04.13	2022.04.09	3	1	3	-4	3	6.5	1	0	1	1	3		2
498		上海市-上海市-杨浦区长海路街道	FK-I-630	张长俊	15001898053	1.7	59	20.4152	62	1	退休		0					免疫	2022.04.13	2022.04.09	3	1	5	-4							3
499		上海市-上海市-杨浦区长海路街道	FK-I-631	朱严辉	13917098339	1.6	59	23.0469	53	2	办公室	1	3	2021.6.1	2021.6.26	2021.12.31	2（女儿阴）	8	2022.04.13	2022.04.09	3	1	7鼻塞，无力	-3	3	20	1	1	1	1	1	4	1	62	0		退休	0						8
500		上海市-上海市-杨浦区长海路街道	FK-I-632	张倩	13611616870	1.65	60	22.0386	26	2	职员	2	2	2001.6.3	2021.7.23			0	2022.04.14	2022.04.09	1	1	5	+1	3	20	1	1	1	1	1	3	2	53	8	1	办公室	3	2021.6.1	2021.6.26	2021.12.31		0	3	1	62	0		退休
501		上海市-上海市-杨浦区江浦街道	FK-K-721	白金波	13817151497				61	2	工人	1	2	2021.7.1	2021.8.31		0（女儿丈夫都0）	8	2022.04.13	2022.04.10	3		4，5	0	3		1	1	1	1	3	0
503		上海市-上海市-杨浦区大桥街道眉州路272号	FK-K-783	于斌	15156755189				53	1							（3，3，3，3，3，3，3，）								2	30	1	1	1	1	1	1	1	26		0	厨师	2	2021.6.9	2021.8.24			0	0
504		上海市-上海市-杨浦区大桥街道眉州路272号	FK-K-784	许路江	18856196412	1.68	80	28.3447	26	1	厨师	0	2	2021.6.9	2021.8.24		（3，3，3，3，3，3，3，3，3）	0	2022.04.08	2022.04.04	3	阴阳都有9号4次阳 11号阴 12阴	0		2	30	1	1	1	1	3	0
505		上海市-上海市-杨浦区大桥街道梅州路	FK-K-785	陈玉辉	18721919893	1.7	80	27.6817	68	1	洗碗工	0	3	2021.4.21	2021.5.21	2021.12.18	（3，3，3，3，3，3，3）	0	2022.04.10	2022.04.08	1	1	0		2	30	1	1	1	1	1	1	1	26		0	厨师	2	2021.6.9	2021.8.24
506		上海市-上海市-杨浦区江浦街道	FK-K-786	沈学良	13120706941	1.65	70	25.7117	58	1	送货	0	2					0	2022.04.13	2022.04.13	3	1	5，2	-2	3	6	1	1	1	1	3	0
507		上海市-上海市-杨浦区新江湾城街道闸殷路8号	FK-K-787	孔相伟	17772607706	1.7	70	24.2215	52	1	环卫	0	3	2021.1.11	2021.1.27	2021.11.19		0	2022.04.04	2022.04.01	2	0	0		3	7	1	1	0	1	2	8（王加军）
508		上海市-上海市-杨浦区杨浦区新江湾城街道间殷路8号	FK-K-788	杨三元	15987173316	1.63	70	26.3465	54	1	环卫	0	3	2021.1.11	2021.1.27	2021.11.19		0	2022.04.01	2022.03.31	3	1	5	+4	3	7	1	1	0	1	2	8（王加军）
509		上海市-上海市-杨浦区江湾城街道闸殷路8号	FK-K-789	王建军	13564462190	1.7	61	21.1073	51	1	环卫	0	3	2021.3.19	2021.4.2	2022.1.19		0	2022.04.01	2022.03.31		0	0		3	7	1	1	0	1	2	8（王加军）
510		上海市-上海市-杨浦区江湾城	FK-K-790	朱建昌	15951378923	1.65	75	27.5482	47	1		0	3	2021.1.11	2021.1.27	2021.11.19		0	2022.04.01	2022.03.31		1	5，2，7咽干	+4	3	7	1	1	0	1	2	8（王加军）
511		上海市-上海市-杨浦区镇青路111号	FK-K-791	楼汉银	18705852619	1.68	65	23.03	59	1	装修	1	3			2022.3.21	（3，3，3）	0	2022.04.14	2022.04.13	1	阴阳都有	0		2	10	1	0	0	0	3
512		上海市-上海市-黄浦区政青111号	FK-K-792	周功灿	15167520091	1.68	67	23.7387	59	1	装修	0	3					0	2022.04.12	2022.04.11	3	阴阳都有	0		2	10	1	0	0	0	2	8
515		上海市-上海市-杨浦区顺平路60弄	FK-K-795	张木荣	17621286927	1.68	70	24.8016	32	1	小中医	2	1	2021.6.21				0	2022.04.11	2022.04.09	2	1	4，5，7胸痛，无味觉	0	1	5	1	0	1	0	2	8
516		上海市-上海市-杨浦区大桥街道	FK-K-796	樊炜	13671529287	1.78	90	28.4055	44	1	表厂	1	2	2021.4.4	2021.4.25		（2，0）	0	2022.04.14	2022.04.06	3	1	4，7全身酸痛，没力气	-3	2	7	1	0	1	1	2	8
517		上海市-上海市-杨浦区新江湾城	FK-K-797	王镇	13773396669	1。7	74		62	1	公务员	2	2	2021.3.15	2021.5.2			0	2022.04.13	2022.04.10	3	1	0		2	15	1	0	1	1	2	8
518		上海市-上海市-杨浦区新江湾城	FK-K-798	秦刘青	13852741115	1.7	75	25.9516	46	1	公务员	2	2	2021.3.15	2021.5.2			0	2022.04.13	2022.04.10	3	1	0		2	15	1	0	1	1	2	8
519		上海市-上海市-杨浦区江湾城街道	FK-K-799	杨彬	13852508236	1.72	75	25.3515	58	1	事业单位	2	3	2021.4.2	2021.5.21	2021.12.28		0	2022.04.13	2022.04.10	3	1	4	0	2	15	1	0	1	1	2	8
520		上海市-上海市-杨浦区新江湾	FK-K-800	陶春敏	13120586911	1.73	74	24.7252	54	1	环卫	0	3	2021.1.11	2021.1.27	2021.11.19		0	2022.04.01	2022.03.31	2	0	2，4	+4	3	7	1	1	0	1	2	8（王加军）
521		上海市-上海市-杨浦区新江湾	FK-K-801	谭龙	13764870530	1.67	84	30.1194	53	1	环卫	0	3	2021.1.11	2021.1.27	2021.11.19		8	2022.04.01	2022.03.31		0	3，4	+4	3	7	1	1	0	1	2	8（王加军）
523		上海市-上海市-杨浦区新江湾路等道	FK-K-803	杨勇	15201759932	1.62	62	23.6244	47	1	马路养护	0	3	2021.3.21	2021.4.24	2021.12.03	（3，3，3）	8，9	2022.04.13		1	1	5，2	-1	1	20	1	0	1	1	3	0
524		上海市-上海市-杨浦区眉州路420	FK-K-804	葛德利	13918516641	1.7	75	25.9516	75	1	退休	1	3			2021.05	3	8，9	2022.04.14	2022.04.11	1	没做	0		3	10	0	1	1	1	3	0
526	2022 .04 .15 17:39:22	上海市-上海市-杨浦区新江湾城街道	FK-K-806	袁明	13636312167	1.6	50	19.5312	36	2	城管	2	2		2021.06		1,3	0	2022.04.06	2022.04.14	1	1	3，4	-1	3	4.6	1	1	0	0	2	8	2	37	0	2	城管	3				2022.04.12	4	8	1	50
527	2022 .04 .15 17:35:32	上海市-上海市-杨浦区政庆路	FK-K-807	崔恒芳	13770273360	1.6	70	27.3438	60	2	0	0	3			2021.08	3	0	2022.04.13	2022.04.10	3	1	4	0	2	10	0	1	0	1	2	8
528	2022 .04 .15 17:31:36	上海市-上海市-杨浦区政青路89号	FK-K-808	何松柏	18802074596	1.68	58	20.5499	66	1	打工	0	3			2022.03.07		0	2022.04.13	2022.04.09	3	1	5	-2	3	2.7	1	1	0	1	1	1
529	2022 .04 .15 18:54:22	上海市-上海市-杨浦区周家嘴路3092号	FK-K-809	李杰	15035793322	1.7	70	24.2215	36	1	司机	0	3			2022.01.26		0	2022.04.03	2022.04.08	2	1	5	-5	3	10	1	1	1	1	1	4	2	31	0	0	前台	3			2022.01.26	2022.04.03	4
530	2022 .04 .15 17:35:22	上海市-上海市-杨浦区新江湾城	FK-K-810	曾丽珠	15901788163	1.58	50	20.0288	51	2	酒店客房	0	3			2021.03	3	0	2022.04.13	2022.04.12	2	1	5	-1	1	20	1	0	0	1	1	1	2	50	0	0	酒店职员	3					5	1	2	50		0 初中及以下	酒店职员
531	2022 .04 .15 17:36:06	上海市-上海市-杨浦区扬浦新江弯城	FK-K-811	马文容	13564985085	1.56	56	23.0112	59	2	打工	0	3			2021.06	3	0	2022.04.14	2022.04.12	2	1	5	-1	3	10	0	1	0	0	2	8
532	2022 .04 .15 16:23:54	上海市-上海市-杨浦区福禄街141弄2号	FK-L-812	邵志强	13661635584	1.72	80	27.0416	60	1	退休	0	0					8,9	2022.04.13	2022.04.07	2	0	0无		1	9	1	0	0	0	2	8
533	2022 .04 .15 16:24:56	上海市-上海市-杨浦区定海街道	FK-L-813	王云飞	18901970033	1.73	65	21.7181	44	1	送货	0	3			2022.01.10	无	0	2022.04.12	2022.04.11	2	1	4，5	0	3	10	1	1	1	0	2	8
534	2022 .04 .15 16:33:13	上海市-上海市-杨浦区定海路	FK-L-814	吴海雷	17316511372	1.73	65	21.7181	48	1	送货	0	3			2022.01.13	3	0	2022.04.12	2022.04.09	2	0	6	+2	3	10	1	1	1	1	2	8
535	2022 .04 .15 16:25:06	上海市-上海市-杨浦区定海街道	FK-L-815	李红华	18817275329	1.7	74	25.6055	38	1	个体户	0	2	2021.03.25	2021.04.15		2	0	2022.04.12	2022.04.09	2	0	0	0	2	15	1	1	1	1	2	8
536	2022 .04 .15 16:25:19	上海市-上海市-杨浦区定海街道	FK-L-816	王长宽	13917575506	1.65	84	30.854	57	1	自由职业	0	3			2022.01.21	3	0	2022.04.13	2022.04.12	3	0	0		3	8	1	1	0	1	2	8
537	2022 .04 .15 16:24:05	上海市-上海市-杨浦区内江路9号	FK-L-817	施玉琴	18501771351	1.65	69	25.3444	56	2	无	0	3			2022.02.24	1,3	0	2022.04.12	2022.04.11	3	1	1,5	-1	3	5	1	1	1	0	2	8	2	50								2022.04.08
538	2022 .04 .15 16:13:44	上海市-上海市-杨浦区海州路83号	FK-L-818	冯美香	18621722189	1.56	53	21.7784	32	2	无	0	2	2021.5.12	2021.6.12			0	2022.04.13	2022.04.08	3	1	3，4	+1	1	10	1	1	1	0	2	8
539	2022 .04 .15 16:17:33	上海市-上海市-杨浦区杨浦区 定海街道	FK-L-819	刘金珠	13761900593	1.6	64	25	44	2	无	0	3			2022.02.10	3	0	2022.04.12	2022.04.09	3	0	0		3	5	1	1	0	1	2	8
540	2022 .04 .15 16:16:14	上海市-上海市-杨浦区定海街道	FK-L-820	徐小金	15005879701	1.5	45	20	49	2	无	0	3		2021.05.08	2021.11	3	0	2022.04.13	2022.04.11	2	1	7无力	-1	3	5	1	1	0	0	1	1	2	32	0	0	0	3				2022.04.11
541	2022 .04 .15 16:07:13	上海市-上海市-杨浦区定海路街道	FK-L-821	严伟	15102132142	1.75	65	21.2245	31	1	商场销售	1	1	2021.08.19			全部感染	0	2022.04.10	2022.04.04	2	0	5	+2	3	5	1	1	0	0	2	8
542	2022 .04 .15 16:10:53	上海市-上海市-杨浦区内江路9号C207	FK-L-822	韦云贵	13768479727	1.55	52.5	21.8522	25	2	商场销售	0	3			2021.12.28	全部感染	0	2022.04.10	2022.04.04	2	0	3,5	0	3	5	1	1	1	0	2	8
543	2022 .04 .15 16:08:51	上海市-上海市-杨浦区定海街道	FK-L-823	罗群	13671685304	1.55	59	24.5578	39	2	家政	0	0				1,2	0	2022.04.09	2022.04.04	3	1	4	-1	3	10.6	1	0	1	1	2	8
544	2022 .04 .15 16:07:06	上海市-上海市-杨浦区定海街道	FK-L-824	周浩	13621679486	1.65	60	22.0386	15	1	学生	1	2		2021		2	0	2022.04.11	2022.04.04	3	0	4	+2	3	10.6	1	0	1	1	1	3	2	39	0	0	家政	0				2022.04.09	4
545	2022 .04 .15 16:08:58	上海市-上海市-杨浦区海州路33弄	FK-L-825	赵景云	18757563088	1.6	50	19.5312	24	2	职员	2	2		2021.06.30		无	0	2022.04.13	2022.04.06	2	0	0		1	10	1	0	0	1	2	8
546	2022 .04 .15 16:08:02	上海市-上海市-杨浦区定海街道	FK-L-826	姚祥英	13651622066	1.65	52	19.1001	45	2	酒店前台	0	3			2021.12	无	0	2022.04.13	2022.04.06	3	0	0		1	10	1	0	1	0	2	8
547	2022 .04 .15 16:09:49	上海市-上海市-杨浦区杨树浦路3021号503	FK-L-827	卞慧芬	18930022406	1.64	70	26.0262	68	2	退休	0	3			2022.1.15	全部感染	8	2022.04.06	2022.04.04	2	1	4，5	-1	3	18	1	1	1	1	2	8	2		大病	0	退休	0				2022.04.04	4
548	2022 .04 .15 16:10:00	上海市-上海市-杨浦区杨树浦路3021号503	FK-L-828	吴毅萍	18001939859	1.69	65	22.7583	22	2	学生	2	3			2021.11.21	全部感染	0	2022.04.13	2022.04.11	3	1	4	-1	3	18	1	1	1	1	1	3	2	68	0	0	退休	3			2022.01.15	2022.04.11	4,5	8	2	68	13大病	0 初中及以下	退休
549	2022 .04 .15 16:11:51	上海市-上海市-杨浦区杨树浦路3021号503	FK-L-829	吴士金	18917930510	1.72	70	23.6614	69	1	退休	0	3			2022.01.15	全部感染	0	2022.04.09	2022.04.07	3	1	4,5	+5	3	18	1	1	1	1	1	4	2	68	0	0	退休	3			2022.01.15	2022.04.11	4
550	2022 .04 .15 16:09:51	上海市-上海市-杨浦区定海街道 海州哭83跃海公寓	FK-L-830	贾毫毫	15565952852	1.74	60	19.8177	22	1	客服	1	3			2022.01.13	全部感染	0	2022.04.13	2022.04.06	3	1	3,4,5	-2	3	5	1	1	1	0	1	4	2	24	0	1	无业	3				2022.04.06	4,5
551	2022 .04 .15 16:26:14	上海市-上海市-杨浦区定海街道	FK-L-831	赵博建	13037510513	1.67	65	23.3067	30	1	辅警	1	3			2021.11.20	1,3	0	2022.04.12	2022.04.09	2	0	0		3	12	1	1	1	1	3	0
552	2022 .04 .15 16:17:41	上海市-上海市-杨浦区平凉路定海街道	FK-L-832	曹磊磊	13636328673	1.72	84	28.3937	33	1	私人企业	0	0				无	13 其他	2022.04.12	2022.04.09	2	1	6	0	2	7	1	0	1	0	2	8	2	50			饭店员工	3				2022.04.06	4
553	2022 .04 .15 16:30:19	上海市-上海市-杨浦区定海港路街道	FK-L-833	李能峰	15021164361	1.62	54	20.5761	44	1	油漆工	0	2		2021.03.12		全部感染	0	2022.04.12	2022.04.09	2	1	7头晕	-1	3	6	0	1	1	0	2	8	2	50				3					1
554	2022 .04 .15 17:28:24	上海市-上海市-黄浦区政青路99号	FK-L-834	何小清	13761069531	1.7	55	19.0311	41	1	装修	0	3			2022.02.05	全部感染	0	2022.04.14	2022.04.09	1	1	0		3	3	1	1	1	1	1	1	1	32	0	0	装修	3				2022.04.09	0
555	2022 .04 .15 17:26:50	上海市-上海市-杨浦区政青路99号	FK-L-835	何红军	18913296599	1.73	70	23.3887	36	1	装修	0	2	2021.07.23	2021.08.13.		全部感染	0	2022.04.14	2022.04.09	1	1	3,5	-3	3	3	1	1	1	1	1	1	1	32	0	0	装修	3
556	2022 .04 .15 17:38:29	上海市-上海市-杨浦区政青路89号	FK-L-836	诸纯贵	19112195862	1.67	62	22.231	69	1	装修	0	3			2021.05	全部感染	0	2022.04.13	2022.04.09	1	1	3,5	-3	3	3	1	1	1	1	1	1	1	32	0	0	装修	3
557	2022 .04 .15 17:27:25	上海市-上海市-杨浦区政青路89号	FK-L-837	邓永涛	15908476703	1.7	75	25.9516	26	1	装修	0	2		2021.08.23		全部感染	0	2022.04.14	2022.04.09	1	0	5	-2	3	3	1	1	1	1	1	1	1	32	0	0	装修	3
558	2022 .04 .15 17:27:36	上海市-上海市-杨浦区政青路89号	FK-L-838	邓强	18051730915	1.75	72	23.5102	32	1	装修	0	2	2021.08.14	2021.10.03		全部感染	0	2022.04.14	2022.04.09	1	1	5	-2	3	3	1	1	1	1	1	1	1	32	0	0	装修	3
559	2022 .04 .15 17:37:05	上海市-上海市-杨浦区政青路99号	FK-L-839	诸贤均	17784752781	1.65	65	23.8751	34	1	装修	0	3			2022.02.15	全部感染	0	2022.04.14	2022.04.09	1	1	3,5	-2	3	3	1	1	1	1	1	1	1	32	0	0	装修	3
560	2022 .04 .15 17:29:05	上海市-上海市-杨浦区政青路99号	FK-L-840	刘泽林	13916089507	1.65	70	25.7117	61	1	装修	0	3			2022.01	全部感染	0	2022.04.13	2022.04.09	2	1	3,5	+2	3	3	1	1	1	1	1	1	1	32	0	0	装修	3
561	2022 .04 .15 17:32:09	上海市-上海市-黄浦区政青路99号	FK-L-841	邓怀柏	13989181615	1.75	65	21.2245	55	1	装修	0	3			2021.09	全部感染	0	2022.04.14	2022.04.09	1	1	2,3	-4	3	3	1	1	1	1	1	1	1	32	0	0	装修	3
563	2022 .04 .15 15:31:31	上海市-上海市-杨浦区长海路街道	FK-L-843	黄林健宇	15821826815	1.2	25	17.3611	8	1	学生	0	0				全部感染	0	2022.04.07	2022.04.05	3	1	4	-2	3	13	1	1	1	1	1	2	2	66	0	0	无	2		2021.05.16		2022.04.05	4	8
564	2022 .04 .15 15:29:23	上海市-上海市-杨浦区长海路街道	FK-L-844	林春梅	15821826815	1.61	53	20.4467	38	2	财务	1	2		2021.05.28		0	9	2022.04.08	2022.04.04	3	1	4	-2	3	12	1	1	1	1	1	3	2	60	0	0	无	2		2021.05.28		2022.04.04	4	8
565	2022 .04 .15 15:31:08	上海市-上海市-杨浦区长海街道	FK-L-845	谭慧芳	13764554066	1.61	55	21.2183	41	2	公务员	3	2		2021.11.05		全部感染	0	2022.04.08	2022.04.05	3	1	3,4	-1	3	16	1	1	1	1	2	8	2	45	9	3	事业单位	0				2022.03.30	4
566	2022 .04 .15 15:33:45	上海市-上海市-杨浦区长海街道	FK-L-846	孙雨夕	13764554066	0.75	11	19.5556	1	2	无	0	0				全部感染	0	2022.04.11	2022.04.05	3	1	4	-2	3	16	1	1	1	1	1	3	2	41	0	3	公务员	2		2021.11.05		2022.04.08	3,4	8	2				事业单位
567	2022 .04 .15 16:17:47	上海市-上海市-杨浦区双辽路200弄43号703	FK-L-847	秦秋生	18217651995	1.58	60	24.0346	75	1	无	0	3			2021	全部感染	8	2022.04.06	2022.04.04	2	1	1,5	0	3	9.5	1	1	1	1	2	8
568	2022 .04 .15 16:17:08	上海市-上海市-杨浦区江浦街道	FK-L-848	薛红妹	15221772218	1.58	61	24.4352	72	2	无	0	3				全部感染	8,9	2022.04.09	2022.04.07	2	1	3	+1	3	9.5	1	1	1	1	1	4	1	75	8	0	无	3				2022.04.06	1，5	8
569	2022 .04 .15 16:29:46	上海市-上海市-杨浦区江浦街道	FK-L-849	邵伟祖	13917472056	1.58	47	18.8271	76	1	无	1	0				全部感染	0	2022.04.06	2022.04.01	3	无	0		3	15	1	1	0	0	2	8
570	2022 .04 .15 16:25:17	上海市-上海市-杨浦区江浦街道	FK-L-850	闫招凤	17701690899	1.65	64	23.5078	72	2	无	0	0				全部感染	13 其他	2022.04.06	2022.04.01	3	无	4	-2	3	15	1	1	0	0	2	8
571	2022 .04 .15 16:26:10	上海市-上海市-杨浦区杨浦区兰州路金鹏花园	FK-L-851	李云	15961316981	1.6	55	21.4844	54	2	保姆	0	3			2022.01.13	全部感染	0	2022.04.07	2022.04.05	2	1	3,4	-2	3	40	1	1	1，2，3	1	2	8
572	2022 .04 .15 16:30:28	上海市-上海市-杨浦区兰州路金鹏花园	FK-L-852	郑月兰	15961316981	1.55	52	21.6441	89	2	无	0	0				全部感染	8 ，9	2022.04.10	2022.04.09	2	1	0		3	40	1	1	1，2，3	1	1	1	2	54	0	0	保姆	3			2022.01.13	2022.04.07	3,4	8
573	2022 .04 .15 16:09:27	上海市-上海市-杨浦区江浦街道	FK-L-853	郭怡雯	15000773905	1.65	70	25.7117	36	2	工人	1	3			2021.11.27	0,3	0	2022.04.10	2022.04.01	2	1	1,4，5	0	3	15	1	1	1，3	1	1	3	2	73	8,13	0	退休	0						0
574	2022 .04 .15 16:13:46	上海市-上海市-杨浦区江浦街道	FK-L-854	刘申凤	18930563668	1.6	54	21.0938	66	2	退休	0	0				全部感染	12	2022.04.10	2022.04.08	1	1	3,4	+2	3	30	1	1	1	1	1	4	1	69	8	0	退休	3				2022.04.06	4	8
575	2022 .04 .15 16:20:00	上海市-上海市-杨浦区江浦	FK-L-855	程绍南	18217312536	1.53	57	24.3496	72	2	退休	0	2		2021.06		全部感染	8，9	2022.04.13	2022.04.11	1	1	3,4	-2	3	25	1	1	1	0	2	8
576	2022 .04 .15 16:26:51	上海市-上海市-杨浦区江浦	FK-L-856	王全沛	18217312536	1.61	67.5	26.0407	74	1	退休	1	2		2021.06		全部感染	8,9	2022.04.13	2022.04.11	1	1	4	+3	3	25	1	1	1	0	2	8
577	2022 .04 .15 15:34:08	上海市-上海市-杨浦区长海路街道	FK-L-857	孙忠林	13671691091	1.65	65	23.8751	69	1	农民	0	3			2022.03.05	全部感染	5	2022.04.11	2022.04.05	3	1	4,5	-2	3	16	1	1	1	1	1	3	2	41	0	3	公务员	2		2021.11.05		2022.04.08	3,4	8	2				事业单位
578	2022 .04 .15 15:28:15	上海市-上海市-杨浦区长海路街道	FK-L-858	孙立军	13671691091	1.73	90	30.0712	41	1	职员	3	3			2022.01.02	全部感染	0	2022.04.11	2022.04.05	3	1	4,5	-1	3	16	1	1	1	1	1	4	2	41	0	3	公务员	2		2021.11.05		2022.04.08	3,4	8	2				事业单位
579	2022 .04 .15 15:39:40	上海市-上海市-杨浦区长海街道	FK-L-859	顾云琴	13764554066	1.55	51.5	21.436	69	2	农民	0	2		2021.09.01		全部感染	9 ，11	2022.04.11	2022.04.05	3	1	4,5，7	-2	3	16	1	1	1	1	1	3	2	41	0	3	公务员	2		2021.11.05		2022.04.08	3,4	8	2				事业单位
580	2022 .04 .15 15:35:45	上海市-上海市-杨浦区长海街道	FK-L-860	孙雨晨	13764554066	1.47	40.5	18.7422	10	2	学生	0	2		2021.12.11		全部感染	0	2022.04.11	2022.04.05	3	1	4	-1	3	16	1	1	1	1	1	6	2	41	0	3	公务员	2		2021.11.05		2022.04.08	3,4	8	2				事业单位
581	2022 .04 .15 15:31:13	上海市-上海市-杨浦区翔殷四村24号601	FK-L-861	黄道马	18616375218	1.7	52	17.9931	40	1	职员	2	2		2021.05.16		全部感染	0	2022.04.12	2022.04.05	3	1	4	-3	3	13	1	1	1	1	1	3	2	66	0	0	无	2		2021.05.16		2022.04.05	4	8
582	2022 .04 .15 15:35:06	上海市-上海市-杨浦区翔殷四村24号601	FK-L-862	黄林城博	18616375218	1.2	25	17.3611	8	1	学生	0	0				全部感染	0	2022.04.07	2022.04.05	3	1	4	-2	3	13	1	1	1	1	1	2	2	66	0	0	无	2		2021.05.16		2022.04.05	4	8
583	2022 .04 .15 15:36:40	上海市-上海市-杨浦区长海街道	FK-L-863	吴正连	15821826815	1.5	45	20	66	2	无	0	2		2021.05.16		全部感染	0	2022.04.05	2022.04.03	1	1	4	-2	3	13	1	1	1	1	2	8
584	2022 .04 .15 17:33:26	上海市-上海市-黄浦区杨浦三门路	FK-L-864	顾宝俊	13564537319	1.6	65	25.3906	52	1	装修	0	2		2021.05.10		不知道	0	2022.04.14	2022.04.13	2	1	0	0	3	3.3	1	1	0	1	2	8
585	2022 .04 .15 17:43:11	上海市-上海市-杨浦区杨浦区政青路99政青7	FK-L-865	王卫东	13485231856	1.68	64	22.6757	51	1	装修	0	2		2021.05.15		2和3	0	2022.04.15	2022.04.13	2	1	0	无	3	3	1	1	0	1	2	8
586	2022 .04 .15 18:44:40	上海市-上海市-杨浦区大桥街道	FK-L-866	李嘉彬	17851307879	1.67	70	25.0995	19	1	学生	2	3	2021.04.26	2021.05.19	2021.12.23	全部感染	0	2022.04.10	2022.04.04	3	1	1,4	+2	3	2	1	1	1	0	1	1	1	20	0	2	实习	3	2021.04.26	2021.05.19	2021.12.23	2022.04.05	5	8
587	2022 .04 .15 17:28:33	上海市-上海市-黄浦区黄浦区新江湾城街道政青路99号	FK-L-870	朱裴	13761230289	1.7	65	22.4913	52	1	工人	0	2		2021.04		2	0	2022.04.13	2022.04.11	2	1	1	+2	3	4.3	1	1	0	1	2	8
588	2022 .04 .15 17:32:12	上海市-上海市-杨浦区江苏省海订市常乐镇其新村九组57号	FK-L-871	张学忠	15190923793	1.65	60	22.0386	57	1	工人	0	3			2022.02.18	2，3；1,2	0	2022.04.06	2022.04.04	1	1	3	+2	3	5	1	1	1	0	2	8
1	2022.04.07	潘泾路4655弄18号202室		王春宝	13311860708	1.7	59	20.4152	65	1	退休，自由	0	0				全部感染	0	2022.03.31	2022.03.19	1	1	1	-2	1	18	1	0	1	0	2	8
2	2022.04.12	呼兰路515弄1号		罗云	15000932342	1.8	85	26.2346	40	1	卖菜	0	2		2021.06		2	0	2022.04.11	2022.04.04	2	1	0	0	3	20	1	0	0	0	2	8
3	2022.04.06	上海市宝山区泗塘一村43弄8号202室		魏湘	13371833995	1.2	20	13.8889	8	2	学生	0	2		2021.12		3	0	2022.04.04	2022.04.01	1	1	4	0	3	13	1	1	0	0	1	2	1	65	0	0	自由职业	3			2022.02	2022.04.04	7	7
4	2022.04.06	上海市宝山区通河一村		朱志轩	15221922190	1.2	20	13.8889	6	1	学生	0	0				全部感染	0	2022.03.31	2022.03.20	1	0	4	0	3	15	1	0	2	0	1	3	1	38	0	1	自由职业	3				2022.03.28	4	8
5	2022.04.06	上海市宝山区通河一村23号		朱祗睿	15221922190	1.4	25	12.7551	9	1	学生	0	2				全部感染	0	2022.03.31	2022.03.20	1	0	4	-1	3	15	1	0	2	0	1	3	1	38	0	1	自由职业	3				2022.03.28	4	8
6	2022.04.07	上南路1500弄16支弄20号604		廖升平	18221253900	1.64	62	23.0518	35	1	果蔬零售	0	2		2021.07		全部感染	0	2022.04.01	2022.03.31	1	0	4	2	3	5	1	1	0	0	1	4	2	34	0	0	果蔬零售	2		2021.07		2022.03.31	4	0
7	2022.04.09	正源路269号		郭有红	13209582908	1.73	64	21.3839	49	1	厨师	0	3			2021.12.29	全部感染	0	2022.04.07	2022.04.05	1	1	1	-2	2	2	1	0	0	0	2	8
8	2022.04.09	振园仓269		郑东旭	15841421200	1.84	75	22.1526	28	1	仓库管理	0	2		2021.12		全部感染	0	2022.04.07	2022.04.02	2	1	4	-1	2	2	1	1	1	1	2	8
9	2022.04.09	振圆路269号		尚明伟	15705688332	1.67	64	22.9481	44	1	卸货	0	2		2021.04		全部感染	0	2022.04.07	2022.04.06	2	0	1	-2	3	2	1	0	1	0	2	8
10	2022.04.09	宝山区		张庆吉	13653269675	1.75	75	24.4898	33	1	卸货	0	3			2021.11.23	全部感染	0	2022.04.07	2022.04.06	2	0	4	0	3	2	0	0	1	0	2	8
11	2022.04.09	振园路269号		陈圣圣	13761264944	1.75	70	22.8571	35	1	分拣	0	3			2022.02	全部感染	9	2022.04.06	2022.04.05	2	1	5	0	3	2	1	1	0	0	2	8
12	2022.04.09	振园路269#		郄中苏	18262772467	1.75	70	22.8571	46	1	分拣	1	2		2021.04		全部感染	0	2022.04.06	2022.04.05	2	0	7	1	3	2	1	1	3	1	2	8
13	2022.04.09	振园路269号		刘培培	18015535092	1.75	68	22.2041	33	1	管理	1	2		2021.11		全部感染	0	2022.04.04	2022.04.03	2	1	5	0	3	2	0	1	1	0	2	8
14	2022.04.09	振园路269号		韦国强	13934445119	1.65	70	25.7117	41	1	物流	0	3			2022.01	全部感染	0	2022.04.05	2022.04.04	2	1	7	0	3	2	1	1	1	1	2	8
15	2022.04.09	镇原路269号		马正旺	13993193544	1.68	72	25.5102	36	1	分拣	0	3			2021.12	全部感染	0	2022.04.08	2022.04.07	2	0	4	-1	3	7	1	1	1	1	2	8
16	2022.04.09	振园路296号		张晓峰	15762606501	1.8	65	20.0617	36	1	分拣	1	2		2021.07		全部感染	0	2022.04.05	2022.04.04	2	1	4	1	3	2	1	1	1	1	2	8
17	2022.04.09	振园路269号		张军杰	18516101883	1.8	66	20.3704	30	1	分拣	1	3	2021.06.05	2021.06.30	2022.01.05	全部感染	0	2022.04.06	2022.04.05	2	1	5	10	3	2	1	0	0	1	2	8
18	2022.04.09	振园路269号		王振	13453787865	1.75	65	21.2245	30	1	分拣	1	2		2022.02		全部感染	0	2022.04.06	2022.04.05	2	0	1	-3	3	2	0	1	0	0	2	8
19	2022.04.10	振园路269号		李志翔	18205750792	1.8	80	24.6914	25	1	分拣	1	2	20201.07.05	2021.08.17		全部感染	0	2022.04.06	2022.04.05	2	0	0		3	2	0	1	0	1	2	8
20	2022.04.09	上海市宝山区振园路269号		张青云	15635381553	1.65	65	23.8751	31	1	品控	1	2		2021.09		全部感染	0	2022.04.04	2022.04.03	2	1	4	2	3	2	0	1	2	1	2	8
21	2022.04.09	振园路269号		刘俊奇	17521629694	1.73	55	18.3768	23	1	品控	1	2		2021.04		全部感染	0	2022.04.06	2022.04.05	2	1	4	0	3	2	0	1	2	1	2	8
22	2022.04.01	宝荻路535弄44号602室		杨永棠	18917966540	1.58	50	20.0288	71	1	退休	1	3			2021.12	全部感染	8	2022.03.25	2022.03.20	1	0	1	2	3	40	1	1	2	0	2	8
23	2022.04.09	振园路269号		韩珍林	15000678114	1.64	75	27.8852	56	1	后勤	0	3			2022.02	全部感染	0	2022.04.06	2022.04.05	2	1	0		3	2	1	1	1	1	2	8
24	2022.04.01	虹莘路3333号7号103		王亚利	13761092271	1.63	45	16.937	35	2	个体户	1	2	2021.04	2021.05		1，3	0	2022.03.28	2022.03.26	2	1	0		2	30	1	0	1	0	2	8
25	2022.04.09	宝山区		艾金伟	17816130057	1.68	55	19.487	26	1	分拣	0	2		2021.08		全部感染	0	2022.04.06	2022.04.05	2	1	4	1	3	2	0	1	1	1	2	8
26	2022.04.09	振园路269号		黄宝	18378156949	1.6	50	19.5312	34	1	分拣	1	2		2021.06		全部感染	0	2022.04.06	2022.04.05	2	1	1	0	3	2	0	1	0	0	2	8
27	2022.04.09	振园路269		张玉龙	13505675175	1.7	75	25.9516	32	1	分拣	1	3			2021.07	全部感染	0	2022.04.06	2022.04.05	2	1	7	0	2	2	1	0	2	1	2	8
28	2022.04.09	上海市宝山区振园路269号		邓林	15821236740	1.72	63	21.2953	35	1	分拣	0	2				全部感染	0	2022.04.06	2022.04.05	2	1	5	1	2	2	1	1	2	0	2	8
29	2022.04.09	振园路269号		王振军	15139307232	1.68	65	23.03	37	1	质保	1	3			2022.01	全部感染	0	2022.04.06	2022.04.05	2	1	5	3	3	2	0	1	2	0	2	8
30	2022.04.09	振园路269号		李志鹏	13677341456	1.82	70	21.1327	21	1	分拣	0	3			2022.02.22	全部感染	0	2022.04.06	2022.04.05	2	1	5	0	2	2	1	1	1	1	2	8
31	2022.04.09	振园路269		董传祥	18788333373	1.68	65	23.03	27	1	后勤	0	3			2022.01.28	全部感染	0	2022.04.06	2022.04.05	2	1	2	0	3	2	1	1	1	0	2	8
32	2022.04.09	振园路269号		王保陈	18221215837	1.7	75	25.9516	52	1	后勤	0	2		2021.08		全部感染	0	2022.04.06	2022.04.05	2	1	3	3	2	2	0	1	1	1	2	8
33	2022.04.09	振园路269号		李文豪	15839471208	1.72	55	18.5911	20	1	分拣	0	2		2021.09		全部感染	0	2022.04.06	2022.04.05	2	1	5	1	2	2	1	1	1	1	2	8
34	2022.04.09	振园仓269号		吴俊洋	13248652106	1.75	75	24.4898	19	1	分拣	0	3			2022.03.09	全部感染	0	2022.04.06	2022.04.05	2	1	5	0	2	2	1	1	1	1	2	8
35	2022.04.09	振园路269		饶应奎	15323379008	1.65	70	25.7117	28	1	品控	1	2		2021.09		全部感染	0	2022.04.06	2022.04.05	2	1	5	0	3	2	0	1	1	1	2	8
36	2022.04.09	宝山区		刘晓	18237738973	172	65	21.9713	30	1	美团	1	3			2022.02	全部感染	0	2022.03	2022.04.05	2	0	0		3	6	0	0	0	0	2	8
38	2022.04.09	诚银路700号青新公寓		梁正星	16718556669	165	70	25.7117	32	1	美团力诚仓	0	3			2022.03.10	3	0	2022.04.07	2022.04.06	1	0	0		3	5	1	0	0	1	3	0
39	2022.04.09	振园仓269号		杨磊	13619481172	170	75	25.9516	27	1	美团力诚仓	1	3			2022.01	全部感染	0	2022.04.08	2022.04.03	2	0	23	1	3	5	1	0	1	1	3	0	1	26			送外卖
40	2022.04.09	上海宝山区圆泰北路998号		洪宇	15770285134	165	70	25.7117	26	1	美团买菜	1	3			2021.12	全部感染	0	2022.04.08	2022.04.05	2	1	15	1	3	6	1	0	1	1	1	1	1	26			送外卖
41	2022.04.06	聚丰园路669弄39号302室		盛玉如	15921491728	160	55	21.4844	62	2	星福家园√	0	0				3	8				1	123		3	33	0	1	1	1	2	8	2	40									0
42	2022.04.09	聚丰园路34号502		王乐菊	13761949707	168	75	26.5731	55	2	无	0	0				1.2	9	2022.04.02	2022.03.20	2	0	5	1	3	8	1	1	1	1	2	8
45	2022.04.09	:1354		刘观芳	18964378370	170	85	29.4118	50	2	2554	0	3			2021.12	4，3	8	2022.04.04	2022.04.01	1	1	23	-3	3	40	1	1	1	1	3	0
46	2022.04.09	宝山区聚丰园路500弄10244弓		王晓莉	13041636122	150	70	31.1111	48	2	债妹火锅店	0	2	2021.03	2021.04		1，1	0	2022.04.04	2022.04.04	3	1	5	1	3	50	1	0	0	0	2	8
47	2022.04.06	宝山区吴淞三村42号303室		王志强	13601750223	180	100	30.8642	71	1	退休	1	2		2021.05		1，0	8	2022.04.01	2022.03.23	1	1	4	1	3	30	1	1	1	1	3	0
48	2022.04.06	上海市宝山区金勺路杰米森公司1412号319室		张东辉	15227376206	169	78	27.31	31	1	上海儒竟智控电子有限公司	1	2		2021.09		全部感染	0	2022.04.05	2022.04.03	3	0	13	2	3	4	1	0	0	0	1	1	1	30	0			2				2022.04.02	2	8
49	2022.04.09	共康路169弄16号楼602		王春花	18717876745	160	80	31.25	60	2	鑫鑫大酒店	0	3				全部感染	0	2022.04.04	2022.04.01	3		5	3	3	15	1	0	3	0	1	1	2	12		0
50	2022.04.09	共康路169弄16号602室		李章松	13764401982	160	45	17.5781	54	2	鱼酷	0	3			2021.12	2，3	12	2022.04.7	2022.04.05	2		135	0	3	4	1	1	0	1	1	3	2	29	0	0	餐饮	3			2021.12	2022.04.06	4	8
51	2022.04.06	金勺路与金塘路交叉口隔离点		吴旋平	18221562269	175	50	16.3265	24	1	顺丰速运	1	3	2021.04.22	2021.05.17	2022.01.07	2,3	0	2022.03.30	2022.03.30	2	1	5	-7	3	7.5	1	1	0	0	3	0
52	2022.04.09	宝山区庙行镇共康五村1号402室		徐腾妹	18930437171	150	60	26.6667	62	2	已经退休	1	0				全部感染	8	2022.04.06	2022.04.04	2	1	345	-3	3	20	1	1	1	1	2	8	2	64	0		退休	0				2022.04.05	4	8
53	2022.04.05	。海星江西63		朱德明	13917091393	162	70	26.6728	65	1	罗泾菜市场	0	2		2021.12		全部感染	9	2022.04.03	2022.04.02	1	0	0		3	25	1	0	0	0	3	0
54	2022.04.09	宝山工业园区金勺路1412号 319		王乐	13627961567	179	80	24.968	32	1	上海儒竞智控电子有限责任公司	1	2		2021.11		全部感染	0	2022.04.05	2022.04.01	3	0	5	3	3	4	1	1	0	0	1	1	1	30	0	0						2022.04.02	2	8
55	2022.04.09	上海市宝山区共康五村120号102室		张奕芸	13501912641	171	53	18.1252	30	2	点道	2	2	2021.05	2021.06		全部感染	0	2022.04.04	2022.04.01	2	0	5	-1	3	15	1	1	3	1	1	3	1	63	8	0	退休	2		2021.07			4	8
56	2022.04.09	宝山区共康六村91号402		郑婷婷	18937795963	165	52	19.1001	27	2	初心教育	3	2		2021.05		1，3	0	2022.04.06	2022.04.01	3		5	-3	3	15	1	1	2	0	1	1	12	未知
57	2022.04.10	上海		张怡雯	13917982739	168	76	26.9274	36	2	东吴期货	1	2		2021.04.16		全部感染	0	2022.04.04	2022.04.03	3	0	5	1	3	55	1	1		1	1	3	1	9	0	0	学生	2		2021.01		2022.04.04	4	8
58	2022.04.09	长江西路		陈燕萍	13761336714	164	70	26.0262	64	2	退休	0	2		2021.09.02		1，2	8	2022.04.05	2022.04.03	3	0	4	1	3	17	1	1	2	1	1	6	1	34	0	1	制药	2		2021.06		2022.04.01	4	8
59	2022.04.09	共康七村		梁光娣	15800348255	162	63	24.0055	62	2	小学生	1	2	2021.07	2021.07		2，3	9	2022.04.05	2022.04.01	3	1	4	1	3	20	1	1	2	1	1	4	1	62	9	0	退休	3	2021.05	2021.07	2022.3	2022.04.02	0	8
60	2022.04.09	共康七村		蔡静萱	15800348255	130	21	12.426	9	2	小学生	0	1	2022.03			2，3	0	2022.04.05	2022.04.01	3	1	4	-1	3	20	1	1	2	0	1	2	1	62	9	0	退休	3
61	2022.04.06	泗塘一村		张三霞	15121041397	158	75	30.0433	42	2	张庙街道	0	2		2021.12		全部感染	0	2022.04.01	2022.03.27	2	1	12	-1	3	10	1	1	1	0	3	0
62	2022.04.10	宝山区，月浦镇，德都路50弄5号l8ol室		陈海燕	18017660965	165	62	22.7732	66	2	退休在家。	0	2		2021.06		1，3	8	2022.04.01	2022.03.19	2	1	4	-1	3	15	1	1	2	0	2	8
63	2022.04.09	共和新苑		杨玲玲	18321318861	160	48	18.75	33	2	税筹网	1	2	2021.06.6	2021.06.27			0	2022.04.04	2022.04.01	2	0	2	1	3	5	1	1	0	1	1	1	2	未知								2022.04.05	4	0
64	2022.04.06	宝山区罗泾镇金勺路1412号		范锦豪	15036411039	170	45	15.5709	18	1	上海儒竞智控电子有限责任公司	0	2	2021.08	2021.12		全部感染	0	2022.04.05	2022.04.01	2	0	35	-2	3	4	0	1	0	0	1	1	1	30	0			2				2022.04.02	2	8
65	2022.04.09	富长路方舱		彭善铿	13004914999	170	75	25.9516	34	1	永辉超市	1	2		2021.06.29		5，-	0	2022.04.05	2022.04.03	2	0	4	2	3	10	1	0	1	1	3	0
66	2022.04.10	春和路186号		刘国俊	18616871381	172	85	28.7317	46	1	上海华贡实业有限公司	0	2		2021.06.01			0	2022.04.03	2022.04.01	1	1	1345	1	1	15	1	0	1	0	2	8
67	2022.04.09	大康路891弄88号1201室		陈义霞	15021673937	160	60	23.4375	54	2	静安区彭浦新封街道	0	3			2022.02	1，1	8	2022.04.04	2022.04.01	3	0	45	-1	3	22	1	1	1	1	3	0
68	2022.04.10	月浦四村13门102室		李德兰	13918670546	168	75	26.5731	49	2	万色物流	0	2	2021.04.14	2021.06.02		全部感染	0	2022.04.04	2022.04.01	2	1	45	3	3	18	1	1	1	0	3	0
69	2022.04.10	富长路方舱		李秀花	18317136082	165	60	22.0386	43	2	永辉超市	0	3			2022.03.07	3	0	2022.04.08	2022.04.04	3	1	5	2	3	5	1	0	1	1	2	8
70	2022.04.09	月浦镇长春村赵家宅39号		刘云	18221950313	160	70	27.3437	39	2	无工作	0	0				1，3	13	2022.04.03	2022.04.02	3	1	1235	2	3	9	1	1	1	0	3	0
71	2022.04.06	泗塘一次(村）		徐素梅	13524054319	1.65	65	23.8751	49	2	打包人员	0	2	2021.03.31	2021.04.22		0	0	2022.04.03	2022.03.28	3	1	5，4	0	3	4	1	1	2	0	1	1	2	40	0							4.1之前	5	0
72	2022.04.06	沈巷村塘北35号204		郑华国	13641975938	1.75	40	13.0612	52	1	菜农	0	3	2021		2022.02	全部感染	8	2022.04.01	2022.03.23	2	1	3	-1	3	10	1	1	3	0	2	8
73	2022.04.10	四元路50号		黄国侠	13524170872	1.62	40	15.2416	42	2	餐饮	0	3	2021.04.02	2021.04.25	2021.11.20	无同住人员	0	2022.04.04	2022.04.01	2	1	5	2	1	15	1	0	0		2	8
74	2022.04.10	月浦镇德都路165弄70门501号		杨正霞	13524339216	1.6	62.5	24.4141	50	2	菜农	0	2					0	2022.04.02	2022.04.01或者2022.03.31	2	1	5	5	3	26.7	1	1		1	2	8
75	2022.04.10	富长路方舱		李青	18262738095	1.54	51	21.5045	27	2	促销员	0	3	2021.04.07	2021.05.13	2022.01.04	1,3	0	2022.04.08	2022.04.08	3	0	5	-2	3	5	1	0	1	1	2	8
76	2022.04.10	宝山月浦沈巷塘南		常远慧	15821688169	1.64	60	22.3081	45	2	菜农	0	3	2021.04.17	2021.05.13	2022.01.11	全部感染	0	2022.04.02	2022.04.01.	3	0	0		3	15	1	1	1	1	3	0
77	2022.04.05	111		施胜杰	18521529818	1.6	80	31.25	59	1	个体户	1	3			2022.02	1个人，2针疫苗	8	2022.04.03	2022.03.31	3	1	0		3	10	1	0	1	1	2	8	1	55	无		淡水鱼个体户					2022.03.31	0	8	1	50	无	0	卖姜个体户
78	2022.04.10	上海市宝山区月浦镇德都路28弄时代家园		张加瑞	13916462406	1.55	57.5	23.9334	43	2	批发菜	0	0				全部感染	13	2022.04.01	2022.03.30.	2	1	4，7	1	3	50	1		1	1	3	0
79	2022.04.05	潘川路龚西宅		王金花	15221837483	1.65	80	29.3848	54	2	无工作	0	0				全部感染	11	2022.04.02	2022.03.29	3	0	4	-3	3	5	1	1	4	0	1	4	1	56	无	1	无	3				2022.04.02	4
80	2022.04.06	陈太商务公寓222		李英杰	18002967849	1.7	60	20.7612	19	1	互联网工程师	0	1	2021.05			1,2	0	2022.04.01	2022.03.22	2	1	4，5	-1	3	7	1	1	2,4	0	3	0	30号在上班											0
81	2022.04.06	泗塘一村156号301		吴瑛	13916282882	1.61	57.5	22.1828	53	2	退休	1	2	2021.04	2021.05		全部感染	0	2022.04.04	2022.04.01	3	1	7	2	3	35	1	1	0	1	3	0
82	2022.04.05	泗塘一村		张淑杰	13621855201	1.49	60	27.0258	67	2	退休	0	0				全部感染	13	2022.03.31	2022.03.28	1	1	3，4		3	9	1	1	3	0	2	8
83	2022.04.01	上海市宝山区塔源路58弄66号402		王秀芹	18365461468	1.58	64	25.6369	46	2	个体户	0	3	2021.04.08	2021.04.30	2021.12.16	全部感染	0	2022.04.04	2022.03.31	3	0	5，7	0	3	3	1	0	1	1	3	0
84	2022.04.05	宝山区潘桥村龚西宅29号201		杨华禹	13661482585	1.68	52.5	18.6012	15	1	学生	0	2	2021.08.28	2021.10.04		全部感染	0	2022.04.03		3	0	4，5	0	3	30	1	0	1,2,3	0	3	0
85	2022.04.09	宝林七村		张晋恺	13916504086	1.3	30	17.7515	11	1	学生	0	3	2021.10.30	2021.11.20		全部感染	0	2022.04.03	2022.04.01	2	0	4，5	2	3	3	1	1	4(其它）	1	1	1	2	45	无		待业	3				2022.03.31	1，3
86	2022.04.06	上海市B宝山区泗塘一村52号106室		阮景梅	13162776141	1.58	59	23.634	42	2	职员	0	3	2022.04.04	2021.05.15	2022.01.07	1-1或2；1-2；1-2	0	2022.04.04	2022.04.01	3	1	4	-1	3	8	1	1	1，3	1	2	8	2	52	0	0	家政行业	1	2022.02			2022.03.31	4，5	8	菜市场可能
87	2022.04.10	申浦路288弄中冶尚园14号201室		陈梦兰	13818007903	1.6	70	27.3438	29	2	卖肉	1	2	2021.04.28	2021.05.21			0	2022.04.04	2022.04.01	2	1	3，4，7	2	3	3	1	1	2	1	3	0
88	2022.04.06	德都路号88弄9号楼1201		罗红姣	13817195867	1.51	47	20.6131	48	2	销售	0	3	2021.04.06	2021.04.29	2021.12.21	全部感染	0	2022.03.31	2022.03.29	1	1	4，2，5	2	3	25	1	1	4	1	2	8
89	2022.04.05	宝山工业园区石太路1607号		闫友军	13127500195	1.72	72	24.3375	45	1	司机	0	3	2021.04.01	2021.05.12	2021.12.07	全部感染	0	2022.04.03	2022.03.30	3	0	4，5	1	3	15	1	1	0 无	1	1	4	2	44	0	0	必胜客	3	2021.04.01	2021.05	2021.12	2022.04.03	4	8		31号上游开始发热，同期必胜客店里出现阳性病例
90	2022.04.06	上海市宝山区泗塘一村43弄8号60丨室		杨德芳	13671832265	1.61	65	25.0762	60	2	退休	1	2	2021.03.29	2021.04.19		全部感染	0	2022.04.04	2022.04.01	2	1	4	-2	3	20	1	1	2	0	2	8
91	2021.04.10	宝山区月脯镇沈巷村32号		张玉玲	13393260446	1.67	65	23.3067	69	2	卖菜	0	2	2021.07.01	20.21.08.01		无同住人员	0	2022.04.01	2022.03.31	2	0	0		1	15	1	0	0无	1	2	8
92	2021.04.10	上海市宝山区月浦镇沈巷村杨家宅56号乙102室室		廖加艳	18217572258	1.62	70	26.6728	36	2	农贸市场个体户	0	3	2021.03.29	2021.04.20	2021.10.20	全部感染	0	2022.04.03	2022.04.01	2	0	5	3	3	5	1	0	1	0	2	8
93	2022.04.13	呼兰路515弄		方波	18621015875	1.68	65	23.03	32	1	职员	1	2	2021.06.09	2021.08.11		2个人，都没打疫苗	0	2022.04.08	2022.04.07	3	0	0		3	10	1	1	0	1	2	8
94	2022.04.09	宝山二村601		罗志武	13761113721	1.67	60	21.5139	37	1	网店（食材）	2	3	2021.06.21	2021.07.17	2022.02.24	全部感染	11	2022.04.06	2022.04.02	3	1	7	-3	3	19	1	1	1	0	2	8
95	2022.04.09	永乐路115弄41号101室		尹桂豪	13601932151	1.78	78	24.6181	61	1	退休	1	3	2021.06.01	2021.06.22	2022.01.11	全部感染	8，12	2022.04.04	2022.04.01	3	0	0		3	49	1	1	0	1	2	8
96	2022.04.10	盛桥二村		周琴	13621600903	1.58	56	22.4323	44	2	销售	0	2	2021.04.01	2022.04.22			0	2022.04.04	2022.04.03	1	0	4，5	1	3	35	1	1	1,2，3	0	1	6	2	22	0	2	学生	2	2021.04			2022.04.03	3，4，5	8	医院实习，上游1号开始有症状
97	2022.04.10	上海市宝山区通河六村151号702室		黄陈宇	15601662996	1.67	55	19.721	17	2	学生	0	2	2021.08.22	2021.09.20		全部感染	0	2022.04.08	2022.04.05	3	1	4，5	-1	3	15	1	1	2，	0	1	3	1	41	9	0	网约车司机					2022.04.05.或06	4，5	8	3月初开始在家待着，只出门测核酸和买菜
98	2022.04.10	通河六村151号702		陈丹	13122702835	1.59	53	20.9644	40	2	大润发工作人员（监控）	0	3	2021.04.13	2022.05.19	2022.12.21	全部感染	0	2022.04.08	2022.04.07	3	1	4，5	0	3	15	1	1	2	0	1	4	1	41	9	0	网约车司机					2022.04.05.或06	4，5	8	3月初开始在家待着，只出门测核酸和买菜
99	2022.04.10	泗塘五村125号		满盈	17891993907	1.66	68	24.677	18	2	大学生	1	2	2021.08.20	2022.09.17		全部感染	0	2022.04.08.	2022.04.07.	3	1	1，3	0	3	25	1	1	1，	0	1	3	2											0
100	2022.04.06	业绩路8号3107		席小军	18893340848	1.7	69	23.8754	39	1	装电梯工人	0	1	2021.06.20			全部感染	0	2022.04.01.	2022.03.27.	3	1	5，1	6	3	15	1	1	4	1	3	0
101	2022.04.10	无		潘大闯	17355208217	1.7	80	27.6817	39	1	自由职业	0	3	2021.04.01	2022.04.22	2022.01.16	全部感染	0	2022.04.05 或6	2022.04.01	3	1	5	1	3	10	1	1	1	0	3	0												0
102	2022.04.10	淞南五村181号403室		毛英杰	15221389307	1.7	135	46.7128	30	1	永辉超市	1	3	2021.01.18	2021.02.01	2022.03.04		13	2022.04.08.	2022.04.05.	3	1	2	1	3	5	1	0	0	1	3	0												0
103	2022.04.10	泗塘五村125号502		马秀娟	13661547591	1.6	52.5	20.5078	44	2	商场	1	3	2021.04.10.	2021.05.02.	2022.01.18	全部感染	0	2022.04.05.	2022.04.03	2	1	1，3	1	3	25	1	1	1，	0	3	0
104	2022.04.10	宝山区泗塘5村111号405		孙雪平	15026648793	1.59	65	25.711	36	2	营业员	0	2	2021.04.28	2022.05.31		全部感染	0	2022.04.04	2022.04.01	2	1	5，4，7	-1	3	15	1	0	2	0	3	0
105	2022.04.10	美兰湖岭域9号302		张亚旗	13052301680	1.85	47.5	13.8787	28	1	销售	2	2	2021.06.18	2022.01.12		全部感染	0	2022.04.04	2022.04.01.	3	1	5	-4	3	20-25	1	1	4	1	3	0												0
106	2022.04.11	呼兰路515弄5号 c栋208		吴黄忠	13512185029	165	60	22.0386	55	1	装修工	0	3			2021.12	全阳	0	2022.04.10	2022.04.09	3	1	0		3	12	1	1	2	1	1	1	1	50	0	0	装修	3			2021.12	2022.04.10	1	8
108	2022.04.05	宝悦新圆q宝		赵思东	15001886002	166	70	25.4028	65	1	菜市场	0	0				3	9	2022.04.04	2022.04.01	3	0	0		3	34	1	0	1	1	2	8
110	2022.04.08	罗店		王军杰	18516321108	175	62	20.2449	30	1	IT	2	3			2021.05	3	0	2022.04.05	2022.03.19	3	1	3,5	-3	2	45	1	0	2	0	1	1	1	26	0	2	销售	2		2022.01.20		2022.04.05	7	8
111	2022.04.09	上海宝山区密山二村55号603		王浩	13564875100	155	46	19.1467	12	1	学生	0	2		2021.11		全阳	0	2022.04.04	2022.04.01	2	1	3	0	2	18	1	1	1	1	2	8
112	2022.04.05	罗泾镇潘桥村龚西宅29号		杨君	15901781728	177	65	20.7476	40	1	送货	0	2		2021.04		全阳	0	2022.04.02	2022.04.01	3	0	0		1	15	1	1	1 ，2,3	0	2	8
113	2022.04.10	通河路353		毛永娣	13661951346	165	73	26.8136	53	2	售货员	0	3	2021.03.30	2021.04.20	2021.12.04	全阳	0	2022.04.01	2022.04.01	3	0	1,5,7其他（嗜睡）	7	3	35	1	0	0	1	2	8
114	2022.04.10	通河路535号		耿喜秀	13816768235	160	66	25.7812	39	2	售货员	1	3	2021.03.30	2021.04.20	2021.12.03	全阳	0	2022.04.01	2022.04.01	3	0	1,3,5	8	3	35	1	0	0	1	2	8
115	2022.04.07	爱辉路301号永辉超市		李发林	13621965654	157	55	22.3133	48	2	售货员	0	2	2021.04.29	2021.05.20		全阳	0	2022.04.06	2022.04.01	3	1	5	0	3	20	1	0	0	1	2	8
116	2022.04.07	爱晖路301号		黄芳	13761675200	162	60	22.8624	51	2	售货员	0	3	2021.03	2021.04	2021.12.01	全阳	0	2022.04.06	2022.04.01	3	1	5	0	3	20	1	0	1	1	2	8
117	2022.04.09	宝山区罗店镇蔡家弄村西队2号		陆敬瑞	18321907816	170	63	21.7993	46	1	自由职业	0	3	2021.04.26	2021.05.17	2022.01.06	全阳	0	2022.04.03	2022.03.29	3	1	3,4，7其他（虚汗）	3	3	5	1	0	1	1	2	8
118	2022.04.10	富长路方舱		吴玉琳	13661419385	157	45	18.2563	36	2	收银员	2	2	2021.06.05	2021.06.27		2	0	2022.04.10	2022.04.08	2	0	5	-5	3	20	1	0	1	1	1	1	2	46	0	1	办公室	3	2021.03.20	2021.04.10	2021.12.14	2022.04.06	3,5,7	8
119	2022.04.10	富长路方舱		崔春	13764769258	162	53	20.1951	46	2	办公室	1	3	2021.03.20	2021.04.10	2021.12.14	3	0	2022.04.06	2022.04.04	2	1	3,5,7其他（鼻塞）	-3	3	20	1	0	1	1	2	8
120	2022.04.05	上海美秀路558弄		金圆香	13402008276	155	47.5	19.7711	46	2	食堂	0	3	2021.03.27	2021.04.20	2021.10.20	3	0	2022.04.05	2022.04.04	3	0	7其他（咽喉不适，声音沙哑）	0	4（2人一间共卫）	30	1	0	1	1	2	8
121	2022.04.09	宝山区园辉路五星村里场16号		任玉安	13524111894	170	92	31.8339	55	1	货车司机	0	2	2021.05.30	2021.06.20		全阳	0	2022.04.04	2022.04.01	3	0	1	1	3	20	1	1	0	0	2	8
122	2022.04.09	宝山区宝林八村66号503室		杨美中	13472698455	168	70	24.8016	56	1	邮政	1	3	2021.06.05	2021.06.28	2022.01.28	3	0	2022.04.09	2022.04.05	3	0	7其他（牙疼）	7	3	40	1	1	1	1	2	8
123	2022.04.08	虎林路800弄79号201室		徐文秀	13391290335	159	60	23.7332	60	2	退休	1	2	2021.08.01	2021.08.30		全阳	0	2022.04.08	2022.04.04	2	0	1,5,7其他（腰酸，无力）	1	2	30	1	1	1	1	1	4	1	59	8，7	1	退休	3				2022.04.03	5,7其他（咽喉痒）	8
124	2022.04.09	宝山区园辉路五星村里场16号		易明芳	18502126038	169	50	17.5064	55	2	家庭主妇	0	0				全阳	0	2022.04.04	2022.04.01	3	0	0		3	20	1	1	0	0	1	4	1	55	0	0	货车司机	2				2022.04.04	1	8
125	2022.04.06	上海宝山		官连容	15201912473	150	48	21.3333	54	2	打工	0	3			2021.11.10	全阳	0	2022.04.03	2022.04.01	3	1	1,3,5	-1	3	4	1	1	1	0	1	4	1	51	0	0	工人	3			2021.11.10	2022.04.03	3,5	8
126	2022.04.09	天家路200弄9号903		成金宝	13651865937	180.5	105	32.2281	60	1	退休	0	3			2022.02.20	全阳	0	2022.04.05	2022.04.03	3	1	1,3,4,5	0	3	8	1	1	1	1	1	6	2	30	0	1	办公室	0				2022.04.01	3,4	8
127	2022.04.10	陈富路花家桥		李朝君	18301829975	163	65	24.4646	39	1	工人	0	2		2021.05		全阳	0	2022.04.07	2022.03.26	1	0	5	-6	3	15	1	1	1	1	2	8
128	2022.04.09	潘桥		高远善	13162957616	175	67.5	22.0408	59	1	工人	0	3			2021.12	全阳	9	2022.04.07	2022.04.06	2	1	1,3,4,5	0	3	15	1	1	1	1	1	4	2	58	8	0	工人	3	2021.04	2021.07	2021.12	2022.04.07	4,7其他（头痛）	8
129	2022.04.12	宝山罗南二村284号502		王君	13611970325	178	75	23.6713	37	1	家庭妇1	1	2	2021.06.09	2021.07.28		3	0	2022.04.04	2022.04.03	3	1	3,4	-3	3	6	1	1	1	0	2	8
130	2022.04.09	宝山区集贤路700弄48号		张子平	13271650166	173	75	25.0593	37	1	婚车司机	0	2	2021.04.06	2021.04.27		全阳	0	2022.04.05	2022.03.29	3	1	4	-3	3	6	1	1	0	1	2	8
131	2022.04.10	宝山		朱云龙	13524019618	170	82	28.3737	42	1	送货	0	3	2021.04.01	2022.04.22	2022.01.18	无	0	2022.04.05	2022.03.18	3	1	4,5	-3	3	6	1	0	1	1	2	8
132	2022.04.09	锦秋路		季平	13621756438	163	67	25.2174	59	1	退休	0	2				全阳	0	2022.04.04	2022.03.31	3	1	3,4，,5	-5	3	5	1	1	1	1	2	8
133	2022.04.06	美平路1060弄2号803室		陈琦	18101818578	175	70	22.8571	38	1	职员	2	3	2021.06.07	2021.06.30	2022.02.27	全阳	0	2022.04.03	2022.04.02	3	1	3,4	1	3	5	1	1	1	0	2	8
135	2022.04.09	宝山区锦秋路1588弄32号1103室		张雨生	17604548574	178	69	21.7776	25	1	快递	1	3	2021.04.08	2021.04.30	2022.01.02	全阳	0	2022.04.04	2022.04.01	3	1	4,5,	-3	3	2	1	0	1	0	2	8
136	2022.04.09	锦秋路1588弄28号901室		李振滔	17621411269	170	75	25.9516	33	1	办公室	2	3	2021.04.23	2021.05.25	2022.01.07	全阳	0	2022.04.04	2022.04.01	3	0	4,7其他（咽喉不适）	-1	3	2	1	0	1	0	1	1	2	50	0		工人
139	2022.04.05	21111		姜洪备	15605679506	167	60	21.5139	59	1	工人	0	3			2021.11	3	0	2022.04.02	2022.03.29	1	1	5	9	3	10	1	0	1	1	2	8
140	2022.04.05	宝山区顾村镇归王村		曹之福	15155009111	170	75	25.9516	59	1	工人	0	3	2021.08	2021.09	2022.03.20	3	0	2022.04.02	2022.03.29	1	1	5	9	3	10	1	1	1	1	1	1	2	50	0	0	工人
141	2022.04.06	泗塘一村99号306		陈子扬	17317757487	1.1	21.5	17.7686	6	1	学生	0	0				全部感染	0	2022.04.03	2022.04.02	2	1	5	-1	3	10	1	1	1	0	1	3	2	27	0	0	菜鸟驿站	2	2021.05	2021.06		2022.04.02	4
142	2022.04.09	潘新路558号		宋玉庆	15921937303	1.7	87.5	30.28	48	1	欧源豆腐厂	0	3				全部感染	0	2022.04.06	2022.03.03	1	1	5	1	3	20	1	1	1	0	2	8
143	2022.04.08	归王村348号		周金刚	13817535173	1.64	60	22.3081	48	1	建筑工人/宝建集团	2	3	2021.03.29	2021.04.19	2021.12.16	全部感染	0	2022.04.06	2022.03.29	1	1	4	-4	2	20	1	0	2	1	1	1	2	48				3
144	2022.04.06	泗塘一村99号306		王元梅	17317757487	1.59	47.5	18.7888	27	2	菜鸟驿站	0	2	2021.05	2021.06		全部感染	0	2022.04.02	2022.04.01	2	1	4	-1	3	10	1	1	1	0	3	0
145	2022.04.05	上海市宝山区石太路1607号门排421号		王兆香	13162220196	1.56	63	25.8876	51	2	必胜客	0	3	2021.04	2021.04	2021.07	全部感染	0	2022.04.01	2022.03.29	1	1	3	-1	1	20	0	0	0	0	3
146	2022.04.09	潘桥菜市场		母兆运	13701874703	1.73	77.5	25.8946	49	1	菜市场	0	3				全部感染	0	2022.04.01	2022.03.19	2	1	5	1	2	4	1	0	1	1	3	0
147	2022.04.09	宝山区罗泾镇潘桥村潘桥宅3号2楼202室		罗正学	18214051032	1.72	63	21.2953	27	1	玖行能源	0	3	2021.04.13	2021.04.28	2021.12.19	全部感染	0	2022.04.08	2022.04.03		1	5	0	2	10	1	1	0	0	2	8
148	2022.04.05	上海宝山区石太路1607号		张华菊	13482296266	1.6	65	25.3906	44	2	必胜客	0	3	2021.04.11	2021.05.08	2021.11	全部感染	0	2022.04.03	2022.04.01			4	-2	3	10	1	1	0	0	3
149	2022.04.09	宝山区锦秋路699弄2区173		陈云	13916849612	1.65	80	29.3848	67	1	退休	0	3	2021.04.14	2021.05.05	2021.12.20	全部感染	8	2022.04.02		1	1	4	-2	1	10	1	0	1	1	2	8
150	2022.04.09	丰宝苑6号楼401		王志远	18321418397	1.77	100	31.9193	26	1	上海妙之电商运营	1	3				全部感染	0	2022.04.04	2022.03.31			4	-1	3	20	0	1	1	0	2	8
151	2022.04.09	上海市宝山区罗泾镇罗宁新苑		卞景捞	13438547367	1.73	60	20.0474	29	1	外卖员	1	2	2021.02.15	2021.05.19		3	0	2022.04.01	2022.03.30		1	4	1	3	20	1	1	1	0	3	0
152	2022.04.06	宝山区罗店镇祁南二村49号603室		邓乐妍	13524086639	1.1	22	18.1818	5	2		0	0				3	0	2022.04.05				4	0	3	26					3
153	2022.04.09	罗泾罗宁新苑6号楼8O		尤尚成	13023213305	1.7	68	23.5294	53	1	居家	0	2		2021.08.12		3	0	2022.04.08				0		3	20	1	1	1	0	1	6
154	2022.04.09	上海市宝山区聚丰园路当代高邸105弄46号201室		柯照发	13755259267	1.7	65	22.4913	65	1	暂无单位	0	3				3	0	2022.04.02	2022.03.19		1	0		1	20	1	0	1	0	2	8
155	2022.04.09	上海居家家		牛毫	13127857258	1.75	75	24.4898	43	1	机械加工厂	0	3				3	0	2022.04.05				4	-2	2	20	1	0	1	0	3	0
156	2022.04.05	大场医院大场医院大场		张道芳	18116257625	1.58	56	22.4323	58	2	大场医院后勤-药房有人阳性	0	3	2021.03.10		2021.10.01	全部感染	0	2022.04.03	2022.04.02	1		0		1	20	0	0	1	1	2	8
157	2022.04.09	归王村		韩二江	13524999515	1.6	65	25.3906	59	1	宝建集团	0	2	2021.07	2021.09.01		全部感染	0	2022.04.09	2022.04.05	1	1	0		3	10	1	0	0	1	2	8	1	50				3				2022.04.03	0
158	2022.04.10	马南宅1号		庄昆明	18660977036	1.72	70	23.6614	32	1	货车司机	0	3			2022.02.02	全部感染	0	2022.04.08	2022.03.28		1	0		3	4	1	1	0	1	2	8										2022.03.31
159	2022.04.05	宝祥新圆		丁玉山	13167259382	1.75	69	22.5306	50	1	罗经菜市场	0	3	2021.05			3	0	2022.04.02	2022.03.29			4	1	3	4	1	1	1	1	3	0
160	2022.04.09	马南		宗陈硕	13699690629	1.2	15	10.4167	6	1	幼儿园大班-下楼核算	0	2				2	0	2022.04.07	2022.04.02			1	-3	3	20	1	1	0	1	2	8
161	2022.04.09	普陀区新村路1759弄4号603室		徐铭	13482859603	1.7	88	30.4498	39	1	上海市宝山监狱	2	3	2021.06	2021.07	2022.02	全部感染	0	2022.04.07	2022.04.06	2		4	1	3	5	0	0	1	1	3	0
162	2022.04.09	浦东新区繁荣路480号		顾文凯	15801915825	1.73	82	27.3982	37	1	上海市南汇监狱	2	3				全部感染	0	2022.04.07			0	1	2	3	5	1	0	1	1	3	0
164	2022.04.07	上海市宝山区陈川路555弄254号202室4		陈青	13621737535	1.68	75	26.5731	49	1	泾洁市政市容管理养护有限公司	0	2				全部感染	0	2022.04.06	2022.04.04		0	0		1	20	1	0	0	1	2	8
165	2022.04.07	上海市宝山区潘泾路4655弄18号202		王灏	13817677386	1.78	85	26.8274	25	1	燕道（宁波）数据科技有限公司	2	2				全部感染	0	2022.04.05		1		1	-3	3	20	1	1	1	1	1	3	1	56	0	0	退休	0				2022.04.05	5
166	2022.04.09	宝山区淞滨路803弄		邢韶晖	13636558824	1.77	70	22.3435	30	1	五角场监狱	2	2				全部感染	0	2022.04.08	2022.04.07	2	0	3	-1	3	5	1	0	1	0	3	0
167	2022.04.09	顾村镇归王村		李海军	18937130579	1.7	75	25.9516	58	1	建筑工人工地感染	2	3				全部感染	0	2022.04.02	2022.03.29	2	1	2	7	3	10	1	1	1	0	2	8
168	2022.04.05	宝山区富长路		许洪法	13818422667	1.7	65	22.4913	59	1	菜市场 小学隔离	0	0				全部感染	8	2022.04.03	2022.04.01	3	1	0		3	4	1	0	1	1	2	8
169	2022.04.09	顾村镇归王村		孙保国	15514130371	1.73	77.5	25.8946	56	1	建筑工人	0	3				全部感染	0	2022.03.30	2022.03.27	1	1	4	0	3	4	1	0	2	1	3	0
170	2022.04.11	宝山区		燕雷	18096557573	1.62	70	26.6728	51	1	海顺航运	0	0				全部感染	0	2022.04.08	2022.04.05	1		0		1	4	1	0	0	0	3	0
171	2022.04.09	沪太路5551号		季文祥	15800635354	1.75	70	22.8571	25	1	上海鸿途汽车	1	3	2021.04.08	2021.04.29	2022.01.14	全部感染	0	2022.04.07	2022.04.04	3	1	5	2	2	10	1	1	1	1	3	0
172	2022.04.09	上海市宝山区泗塘一村43弄8号60l室		顾金康	15221832960	1.76	91	29.3776	60	1	上海市强生宝隆出租汽车有限公司	0	3				全部感染	8	2022.04.05		3	1	5	1	3	20	1	0	1	0	2	8
173	2022.04.10	上海市宝山区顾村镇老安村双南39号		王勇	13482676097	1.65	75	27.5482	47	1	宝汇包装	1	3			2021.12	全部感染	0	2022.03.27	2022.03.25	2	0	1	15	3	10	1	0	1	1	2	8
174	2022.04.09	上海市沪太路6178号		周冲	13585537892	1.78	64	20.1995	41	1	上海市宝山监狱	2	3				全部感染	0	2022.04.09				3	-1	3	4	1	0	1	0	3	0
176	2022.4.5	罗和路855弄20号701室		魏月华	13062784901	1.5	85	37.7778	50	2	无业	0	2	2021.4	2021.5		4,2	13（月经不调）	2022.4.1	2022.3.28	3		4，5	0.5	3	10	1	1	3	1	3	0
177		宝山区		杨雄	18930195289				51																						3
178	2022.4.9	高境镇逸仙路1238弄67号302室		管大荣	15021669554	1.7	72	24.9135	34	1	职工	3	2	2021.4.24	2021.5.30			0	2022.4.5	2022.4.4	2	1	4，7（腰膝酸软）	-0.5	2	12	1	0	1	0	2	8
179	2022.4.9	上海宝山月蒲镇月狮村顾家宅1号		李明玉	15026452818	1.7	80	27.6817	53	1	临时工	0	3	2021.4	2021.10	2022.4		8	2022.4.4	2022.4.1	2	1	4	-2	2	12	1	1	1	1	3
180	2022.4.8	宝山区潘广路989号南50米		司道宣	18255586699	1.71	82	28.0428	60	1	农民工	0	3	2021.6（安徽智飞）	2021.7	2021.8	2，未知	0	2022.4.7	2022.4.6	3	1	3，5	-1	2	20	1	1	0	1	1	1	1	56	8	0	农民工	1	2021.2			2022.4.6	7（四肢酸软）	8	1	30			后勤
181	2022.4.9	宝山区顾村镇老安村服务中心项目部		刁节农	13856537094	1.7	75	25.9516	56	1	农民工	0	1	2021.2			2，未知	8	2022.4.6	2022.4.4	3	1	7(四肢酸软，头痛)	-1	2	20	1	0	1	0	2	8	1	30			后勤					2022.3.31	5
182	2022.4.11	上海奉贤区青村镇湾张村5组506		李成虎	18901953353	1.78	76	23.9869	52	1	保安	1	2	未知				0	2022.4.11	2022.4.10	3	0	4，5,7（咳痰）	0.5	1	10	1	0	0	1	2	8
183	2022.4.9	友谊西路187号		韩文雄	13816429765	1.68	75	26.5731	39	1	修理工	0	3	2021.4.7	2021.4.28	2022.1.6		8	2022.4.4	2022.4.2	1	1	4，7(四肢酸软）	2	1	20	1	0	1	0	2	8
184	2022.4.9	友谊西路187号		张平安	13311630784	1.78	105	33.1398	40	1	驾驶员	0	3	2021.4.4	2021.4.25	2022.2.16	1,3	0	2022.4.6	2022.4.4	3	1	7(四肢酸痛，乏力)	-0.5	1	10	1	0	1	1	2	8
185	2022.4.9	城银路555弄绿地领海1号楼511室		颜秉香	18053957503	1.64	67.5	25.0967	33	2	工人	0	2	2021..8	2021.9			0	2022.4.6	2022.4.5	2	1	4，5	2	2	10	1	0	1	0	2	8
186	2022.4.9	祁安路388号702		马秀平	15155207102	1.6	57	22.2656	55	2	工人	0	3	2021.6	2021.7	2022.1		0	2022.4.6	2022.4.5	2	1	3,5,7(头痛)	0.5	2	10	1	0	1	0	2	8
187	2022.4.9	上海市宝山区菊太路1399弄117号402室		宋欢	18049869689	1.78	95	29.9836	42	1	司机	1	2	2021.4.20	2021.5.12			0	2022.4.7	2022.4.4	3	1	4,5	-0.5	1	14	1	0	1	1	2	8
188	2022.4.9	爱辉路301号		肖箭	18964697008	1.81	105	32.0503	49	1	职工	0	2	2021.6.24	2021.7.15		全部感染	8,9	2022.4.6	2022.4.4	3	0	0		3	6	1	1	1	0	2	8	1	63			超市保洁					2022.4.6
189	2022.4.10	宝山区		王伟平	13044163592	1.72	72.5	24.5065	66	1	退休	1	2	未知			1,2 1,2	8，9	2022.4.4	2022.4.2	3	1	0		2	12	1	1	0	0	2	8
190		丰饶路彭赵村		张香玉	15837120264				27																						3
191	2022.4.10	虎林路611		孙超	15202123767	1.78	67.5	21.3041	19	1	职工	0	2	2021.8.6	2021.10.24		1，未知	0	2022.4.5	2022.4.3	2	1	,3，4，7（鼻塞）	-0.5	3	20	1	1	1	1	2	8
192	2022.4.10	爱辉路301号		王羿	18017217473	1.79	71	22.1591	40	1	职工	1	1	2021.8			全部感染	0	2022.4.8	2022.4.4	3	0	4	1	3	10	1	1	1	1	1	1	1	30，30，42			职工					2022.4.7	4,5,7（肌肉酸痛）
193	2022.4.10	爱辉路301号		施光卫	13918539194	1.73	67.5	22.5534	55	1	职工	0	3	2021.		2022.1	全部感染	0	2022.4.8	2022.4.5	3	0	2，4	-0.5	3	10	1	1	1	1	1	1	1	40	0	1	超市职工	1	2021.8			2022.4.8	4	1	1	30,30,42	0		超市职工
194	2022.4.9	宝山区大场镇聚丰园路105弄29号602		李军	13661956760	1.7	65	22.4913	65	2	退休	0	0				全部感染	8，13（骨质疏松）	2022.4.4	2022.4.1	2	1	4	-1	3	80	1	1	0	0	2	8
195		五星村里场16参		肖兰	15502197198				41																						3
196	2022.4.9	宝山区春雷路331弄34号201室		魏兰	18017661905	1.55	51	21.2279	40	2	职工	1	0					0	2022.4.4	2022.4.1	2	1	2,3,4,5	-2	2	12	1	0	1,,2,5	1	1	3	1	73	10,11,12	0	退休	0				2022.4.4	5	8
197	2022.4.10	爱辉路301号		唐永胜	13761999609	1.7	70	24.2215	39	1	超市职工	1	0				全部感染	0	2022.4.8	2022.4.7	3	0	5,7（鼻塞，咳痰）	1	3	10	1	1	1	1	1	1	1	40	0	1	超市职工	1	2021.8			2022.4.8	4	1	1	30,30,42	0		超市职工
198	2022.4.9	宝山区锦秋路699弄二区173号		郑丽金	18721596378	1.62	70	26.6728	62	2	退休	0	0					13（乳腺开刀）	2022.4.4	2022.4.1	3	0	4，5	0.5	1	20	1	1	1	1	1	6	2	37	0	2	销售	2				2022.4.3	4,7（乏力）	3	1	67	8	0	退休
199	2022.4.9	爱辉路301		赵广树	18721912013	1.75	65	21.2245	55	1	超市职工	0	3			未知	2,3	0	2022.4.8	2022.4.5	3	0	7(打喷嚏)	-0.5	3	10	1	1	0	1	1	1	1	40			超市管理					2022.4.7	4
200	2022.4.9	安徽省寿县安丰镇东庄村小集队		张昌秀	15221768893				74	2	无业	0	3	2021.2	2021.3	2021.9	全部感染	11	2022.4.4	2022.4.2	3	1	1,4,5	-1	3	5	1	1	1	1	1	6	1	48	0	0	无业	3	2021.5	2021.6	2021.12.7	2022.4.2	1.4,5	3	1	74	5	0	自由
201	2022.4.9	宝山区聚丰园路105弄40号202室		陈芬	13770109799	1.55	65	27.0552	67	2	自由	0	3	2021.5	2021.6	2021.12.6		8	2022.4.4	2022.4.1	3	1	4,5,7（咽痒）	-1	1	15	1	1	1	1	2	8
202	2022.4.5	保德路1256号		陈秀	13764848962	1.63	60	22.5827	40	2	服务员	1	2	2021.8.7	2021.9.21			0	2022.3.29	2022.3.28	3	1	5,7（咳痰）	0.5	1	15	1	0	1	1	2	8
203	2022.4.10	爱辉路301号		黄菲菲	13671506723	1.8	80	24.6914	36	1	职工	1	3	2021.1.10	2021.1.24	2021.11.19	1，未知	0	2022.4.6	2022.4.5	3	1	7（鼻塞，声音嘶哑）	1	3	20	1	0	1	1	2	8
204		罗和路855弄17栋1803		张亚涛	13671669047				34																						3
205	2022.4.10	富长路方舱		郭志毅	18901790311	1.8	60	18.5185	37	1	职工	1	3	2021.3.29	2021.4.19	2021.12.20	全部感染	0	2022.4.7	2022.4.5	3	1	4,5，7(乏力)	-0.5	3	10	1	1	1	0	2	8
206	2022.4.10	富长路方舱		杨友骏	15021284834	1.67	80	28.6851	30	1	职工	1	2	2021.7.16	2022.1.13		全部感染	0	2022.4.6	2022.4.4	2	1	1，3，5	-2	3	6	0	1	1	1	2	8
207	2022.4.8	上海市宝山区锦秋路1588弄35号1701		王宝凤	15021985483	1.6	65	25.3906	66	2	退休	0	0					8	2022.4.3	2022.3.28	3	1	4,5,7（咳痰）	-3	1	15	1	0	1	0	2	8
208		呼玛二村61号202		李运智	13636632927				21																						3
209	2022.4.9	宝山区锦秋路1588弄35号1401		吴彩云	18014057061	1.62	75	28.578	23		学生	2	2	2021.5.1	2021.6		全部感染	0	2022.4.4	2022.4.1	3	1	3，4,5	-1	3	20	0	1	1，2	1	1	1	1	23	0	2	学生	2	2021.5.1	2021.6		2022.4.4	4,7（声音嘶哑）	8
210	2022.4.9	菊华苑2号1102室		李峰	13916472431	1.72	72.5	24.5065	43	1	职工	1	3	2021.3.11	2021.4.9	2022.1.14	全部感染	,0	2022.4.6	2022.4.4	3	0	4,5，7（乏力）	1	3	10	1	1	1	1	2	8
211	2022.4.9	上海宝山区锦秋路		钱国英	13621982946	1.58	57	22.8329	54	2	退休	0	2	2021.4.28	2021.5.15		2,3 1,0	0	2022.4.4	2022.3.25	3	1	3	-1	3	5	1	1	1	1	1	4	1	59	8	0	无业	2				2022.4.4	4,7（乏力）	8
212	2022.4.9	大场镇锦秋路1588弄1号101室丰宝苑29号101		张丹婷	15891580190	1.65	60	22.0386	26		职工	1	3	2021.5.22	2021.6	2021.12.21	1，3	0	2022.4.4	2022.4.1	3	1	3，5	-2	2	10	1	0	0	1	2	8
213	2022.4.5	上海市宝山区大场镇瑞丰路456弄2号1101室		王春玲	13761018150	1.65	82.5	30.303	53	2	退休	0	2	2021.4	2021.4.29		1,0	8，9	2022.3.30	2022.3.27	3	1	5	-3	3	10	1	1	1	1	1	5	1	47	8	0	菜场个体	3				2022.3.27	0	8
214		上海市宝山区月浦镇塔源路广丰源食品		林炳贵（不配合）	13248030057				49																						3
215		上海市宝山区锦秋路1588弄18号楼1002		周忠敏	15335926323				56																						3
216	2022.4.9	上海市宝山区马泾桥四村19号101室		陈大转	13817691057	1.55	80	33.2986	76	1	无业		0					0	2022.4.4	2022.4.1	3	1	0		1	50	1	1	1	1	2	8
217	2022.4.9	上海市宝山区大场镇锦秋路1588弄43号1701		李婷	15927913424	1.54	53	22.3478	33	2	无业	1	3	2021.6	2021.7	2022.1	全部感染	0	2022.4.4	2022.4.1	3	0	3,5	1	3	20	1	1	1	1	2	8
218	2022.4.10	宝山区罗店镇美丹路18弄		陈波	18013222044	1.77	70	22.3435	36	1	物业	1	3				全部感染	0	2022.4.4	2022.4.3	3	1	1,4,5	1	3	10	1	1	1	0	1	1	1	40			3					,2022.4.3	4，7（乏力）	1	1	23	0	1	物业
219	2022.4.9	宝林八村66号503		崔龙瑞	17317113292	1.6	55	21.4844	53	2	无业	0	3	未知			1，未知	0	2022.4.8	2022.4.3	3	0	5	-0.5	3	10	1	1	3	1	1	7	1	6	2	0	幼儿园	0				2022.4.7	4,7(腹痛)	3	2	32	0	1	护士
220	2022.4.6	宝山		郭少虹	18623792105	1.85	75	21.9138	33	1	自由	0	2	2021.4.6	2021.4.21		全部感染	0	2022.4.1	2022.3.26	2	1	3	2	3	3.5	1	1	0	0	1	1	1	41	0	0	自由职业(不锈钢	2				2022.3.30	3，7(乏力)
221	2022.4.9	宝林八村66号503		杨锦辰	15618395928	1.1	35	28.9256	6	1	幼儿园	0	0				1，未知	2	2022.4.7	2022.4.3	3	0	4,7(腹痛)	-0.5	3	10	1	1	0	1	1	3	2	32	0	1	护士	3	2020.12.23	2021.1.11	2021.10.11	2022.4.3	4
222	2022.4.9	宝林八村66号503		花卉	15618395928	1.58	60	24.0346	32	2	护士	1	3	2020.12.23	2021.1.11	2021.10.11	1，未知	0	2022.4.3	2022.3.31	3	1	4	-2	3	10	1	1	3	0	3	0
223	2022.4.10	纬地路375弄13号1402室		陆志强	13402006772	1.72	75	25.3515	66	1	退休	1	0				1,2 1,0	8,9	2022.4.3	2022.3.28	3		1,7（四肢酸疼）	-3	2	10	1	1	1	1	2	8
224	2022.4.10	上海市宝山区纬地路99弄55号1102室		孙军峰	13916403242	1.7	75	25.9516	46	1	职工	0	3	2021.4.19	2021.5.11	2021.12.28	2,3 1,2 1,1	0	2022.4.4	2022.4.1	3	0	4	1	2	15	1	0	1	0	2	8
225	2022.4.9	宝山二村91号601		罗爱珍	18859667731	1.6	56	21.875	35	2	无业	1	2	2021.7.16	2021.8.9		全部感染	0	2022.4.6	2022.4.5	3	0	4,7（乏力）	-1	3	15	1	1	1	0	1	4	1	37	11	2	个体（网店）	3	2021.6.21	2021..7.17	2022.2.24	2022.4.6	7(头痛，肌肉酸痛)	8
226	2022.4.6	铁力路223号		黄少东	13995007380	1.8	72.5	22.3765	32	1	物流	1	2	2021.8.23	2021.9.20			0	2022.4.5	2022.4.2	3	1	4	-3	2	3	1	0	0	0	2	8
227	2022.4.10	聚丰园路669弄18号202		褚志珊	18721928956	1.71	72	24.623	34	1	生鲜	1	2	未知			2，未知	0	2022.4.4	2021.4.1	3		5	1	2	12	1	0	1	1	1	1	2	26	0		生鲜	2				2022.4.1	4	1	1	37	0		生鲜
228		上海市宝山区顾北东路188弄29号401室		李玉婵	15317901861	1.67	81	29.0437	40	2	待业	1	3		2021.7	2022.1		0	2021.3.29	2022.3.26	3	未做	4,5	-1	2	43	1	0	2 3	1	3	0
229		纬地路88弄		黄海涛	15021693949	1.83	85	25.3815	31	1	销售	1	2		2021.12		2,2 1,0	0	2022.4.4	2022.4.1	3	1	7	-1	1	20	0	0	1	0	2	8
230		宝山区大场镇纬地路99弄72号1002		杨浩	13513514722	1.85	105	30.6793	30	1	运动员	2	0				3	0	2022.4.1	2.22.3.29	3	1	1,4,5	1	1	30	1	0	0	1	3	0
231		乐业二村		方恒秀	18068927220	1.54	60	25.2994	46	2	打工	0	3		2021.7	2022.1		0	2022.4.3	2022.4.1	3	1	5	2	3	17	1	1	0	1	1	4	1	46	0		打工	3				2022.4.3	0	8
232		宝山二村91号601		罗予涵	18217631395	1.22	25	16.7966	7	1	永清新村幼儿园	0	0					0	2022.4.6	2022.4.5	3	0	4	-1		15	1	1	2	0	1	4	1	37	11	2	个体（网店）	3	2021.6.21	2021..7.17	2022.2.24	2022.4.6	7(头痛，肌肉酸痛)	8
233		园辉路五星村里场16号		陈如美	18621729179	1.45	60	28.5375	37	2	工人	0	0					0	2022.4.4	2022.3.20	3	0	5	1	3	5	1	1	0	0	2	8
234		祁华路218幢42号302		夏士林	18302186610	1.65	75	27.5482	46	1	打工	0	3	2021.1	2021.1	2021.12		0	2022.4.4	2022.4.1	3	0	4,5,7（四肢酸痛）	1	3	15	1	1	1	1	1	1	1	57	0		打工	3				2022.4.3
235	不配合	呼兰路515		徐林	15821979091				37												3										3
236		祁华路219号3号401		马志武	17717690358	1.75	80	26.1224	57	1	外卖员	0	3		2021.8	2022.3		0	2022.4.1	2022.3.18	3	0	0	0	3	8	1	1	3	0	1	4	2	52	0	0	打工	3				2022.4.4	5	8
237	不配合	呼兰路515		徐华权	18621782700				66																						3
238		宝山区杨行东街59号		刘志荣	18701918030	1.7	75	1900-01-25 22:50:14	49	1	物业	1	2	2021.04.30	2021.05.21		2	11	2022.04.06	2022.04.05	3	1	4	2	3	6	1	1	1,2	0	1	6	1	11		0	学生	2				2022.04.05	4	8
239		宝山杨行东街曙光59号		刘新浩	18701918030	1.5	42.5	1900-01-18 21:20:00	12	1	学生	0	2				2	0	2022.04.03	2022.04.02	3	1	0	-0.5	3	6	1	1	1,2	0	2	8
240		祁真路199弄17号202室		吴广	13636311303	1.78	66	1900-01-20 19:56:12	41	1	职员	3	3	2021.04.15	2021.05.7	2021.11.26	4,2	0	2022.04.04	2022.04.02	3	1	0	-0.5	1	15	0	0	1	1	1	3	2	64	0	1	退休	2				2022.04.03	4	4	1	64	0	1	退休
241		上海市宝山区大场镇锦秋路1588弄43号1701		贾兵	13621330736	1.7	60	1900-01-20 18:16:11	34	1	销售	0	3			2022.01		0	2022.04.03	2022.04.01	3	0	0	0.5	3	12	0	1	0	1	1	4	2	33	0	0	销售	3				2022.04.03	5，,7
242		宝山区		郭嘉	15800703528	1.78	86	1900-01-27 03:25:58	29	1	运输	1	1	2021.12				0	2022.04.01	2022.03.28	3		0	2	2	12	1	0	1	1	2	8
243		上海市宝山区顾北东路188弄29号401室		肖宜瑶	15317901861	1.7	65	1900-01-22 11:47:32	17	2	学生	1	0					0	2022.3.28	2022.03.26	3		0	0.5	3	40	1	1	1	0	1	3	2	40		1	无业	3			2022.01.03	2022.03.28	4	3	1	66	8		退休
244		宝山区美罗家园年吉苑		孟凡森	15525124352	1.73	64	1900-01-21 09:12:52	24	1	康复师	2	3	2021.06.28	2021.07.20	2022.03.10	1,3	0	2022.04.05	2022.04.03	3	0	0	-1	3	10	1	1	1	0	1	1	1	34	0	0	厨师	3				2022.04.05	5，,7		1	32	0	2	职员
245		集贤路501弄110号201		李林晏	13795490518	1.78	100	1900-01-31 13:28:48	35	1	职员	2	2	2021.05.15	2021.06.05			0	2022.04.04	2022.04.02	3	0	0	2	3	20	1	1	1	1	1	3	2	66	0	0	退休	3				2022.04.02	4	4	1	65	0	0	退休
246		宝山区杨行镇东街72号		周沈阳	17301894930	1.62	80	30.4832	51	1	职员	1	3					0	2022.04.03	2022.04.01	3	1	0	1	3	10	0	1	0	1	3	0
247		宝山区南弄新村57号		徐维勇	13482265120	1.62	58	22.1003	65	1	退休	0	2				2,0	0	2022.04.04	2022.04.01	3	1	0		3	10	1	1	0	0	1	5	1	68	0	0	退休					2022.04.04
248		十年村7号		童朝顺	15395321683	1.7	70	24.2215	61	1	无	0	3	2021.04	2021.05	2022.02	3	9	2022.04.04	2022.04.02	3	0	5	3	1	7	1	0	1	1	2	8										2022.04.04
250		宝山区罗店镇王家村王北27号		姚利平	17717217891	1.6	75	29.2969	52	2	个体户	0	3	2021.04	2021.05	2021.12	3	0	2022.04.04	2022.04.01	3	1	0		3	10	1	1	0	1	2	8										2022.04.05
251		宝山区园辉路五星村16号		王红	13052524560	1.68	75	26.5731	50	2	工人	0	3	2021.04	2021.05	2021.12	3	0	2022.04.04	2022.04.01	3	0	0		3	10	1	1	0	1	2	8
254		铂派公寓2228		徐银成	13166238916	1.7	60	20.7612	60	1	无	1	1	2021.05			2,3	0	2022.04.06	2022.04.04	3	0	2	1	1	4	1	1	1	0	2	8										2022.04.01
255		上海宝山		张庆县	13162309558	1.7	75	25.9516	46	1	自由职业	0	3	2021.04	2021.04	2021.12		0	2022.04.04	2022.04.01	3	1	1	2	3	9	1	1	1	0	3	0										2022.04.06
256		无		王家豪	15670939001	1.78	60	18.937	24	1	司机	1	3	2021.08	2021.09	2021.11		0	2022.04.08	2022.03.31	3	1	0		2	18	1	1	1	1	1	1	1	22	0	1	物业	2
[truncated: 872 more rows]
[truncated: 22 more columns]

## Sheet: 整理
NO.	Admission date	Height	Weight	Body Mass Index，BMI	Age	Sex: 1 male, 2 female	Job	Educational level ：0 Junior high School or below, 1 Senior high School, 2 Bachelor degree, 3 Master degree	Number of vaccinations	Time for first dose of vaccine	Time for the second dose of vaccine	Time for the third dose of vaccine	Number of vaccinations for negative cohabitants	Underlying diseases: 0 none, 1COPD, 2 asthma, 3bronchiectasis, 4ILD, 5 chronic bronchitis, 6 lung cancer, 7 other lung diseases, 8 cardiovascular and cerebrovascular diseases, 9 endocrine diseases, 10 urinary diseases, 11 digestive diseases, 12 rheumatic and immune system diseases or hematological system diseases, 13 others	Time of diagnosis	Last negative nucleic acid time before diagnosis	Positive nucleic acid sampling methods: 1 nasal swabs, 2 throat swabs, 3 all	Antigen results during diagnosis ： 0 negative，1 positive	Symptoms: 0 none, 1 runny nose, 2 dizziness, 3 sore throat, 4 fever, 5 cough, 6 diarrhea, 7 others	Time between symptom onset and positive nucleic acid (days)	Isolation places: 1 single room and single bathroom, 2 single room and single bathroom, 3 people living together, 4 others	Per capita area of quarantine site	Open Windows for ventilation: 1. No; 2Yes	Whether family members have direct contact: 0 No, 1 Yes	Therapeutic drugs: 0 unused, 1 Lianhua Qingwen, 2 antipyretic drugs, 3 antibiotics, 4 cold treatment drugs	Item disinfection and sterilization measures: 0 No, 1 yes	Upstream sources of infection: 1. Living with people; 2. Public areas; 3 Unknown	Relationships between upstream infected persons and patients: 0 unknown, 1 roommate, 2 grandparents, 3 parents, 4 spouses, 5 siblings, 6 children, 7 grandchildren, 8 exposed in public areas	Upstream infected persons											Upstream infected persons and their upstream relationships: 0 unknown, 1 roommate, 2 grandparents, 3 parents, 4 spouses, 5 siblings, 6 children, 7 grandchildren, 8 exposed in public areas	Upper upstream patient
[truncated: 1 more rows]
[truncated: 13 more columns]
